# Supplementary material for: Global gene expression in muscle from fasted/refed trout reveals up-regulation of genes promoting myofibre hypertrophy but not myofibre production
Source: BMC Genomics. 2017 Jun 7;18:447. doi: 10.1186/s12864-017-3837-9 (PMC5463356; doi:10.1186/s12864-017-3837-9)
Supplement: Supplementary file 1 — Heat map file for Java treeview visualisation of hierarchical clustering of differentially expressed genes in muscle during a fasting-refeeding schedule and in control-fed trout displaying usual growth (CDT 1214 kb) [file 12864_2017_3837_MOESM1_ESM.cdt]

GID	UNIQ_ID	NAME	GWEIGHT	JO-2	J0-3	J0-4	J0-5	J0-7	J4-2	J4-3	J4-4	J4-5	J4-7	J11-1	J11-2	J11-4	J11-5	J11-6	J36-1	J36-2	J36-3	J36-4	T0-2	T0-3	T0-4	T0-5
EWEIGHT				1.0	1.0	1.0	1.0	1.0	1.0	1.0	1.0	1.0	1.0	1.0	1.0	1.0	1.0	1.0	1.0	1.0	1.0	1.0	1.0	1.0	1.0	1.0
GENE3375X	TC125986		1.000000	0.736418	1.817044	-0.135896	0.046322	1.104313	-1.511995	-0.475583	-1.213792	-0.469678	-0.496927	1.011287	0.947802	1.251773	1.947835	1.452426	-1.179975	0.0	-1.744813	-0.492923	-0.395475	0.203175	-0.535779	0.376581
GENE2205X	TC107925	(sp:Q04202) Transposable element Tcb2 transposase OS=Caenorhabditis briggsae PE=3 SV=1	1.000000	0.851436	0.566402	0.83034	0.224721	0.892229	-0.071236	-0.15138	0.007742	0.117077	-0.562902	-0.2538	-0.242972	-0.903607	-0.063135	-0.130815	0.181178	0.330229	0.575541	0.373491	-0.650878	-0.26296	-0.438483	0.0
GENE3612X	TC131262	[BBH] WASH1_DANRE (sp:A4IG59) WAS protein family homolog 1 OS=Danio rerio GN=Wash1 PE=2 SV=2	1.000000	0.380906	0.184382	0.296401	0.272792	-0.053747	0.085918	-0.300054	-0.081818	-0.39157	-0.104295	-0.121665	0.0	-0.394479	-0.036522	-0.367815	0.012616	0.017689	-0.038683	-0.156564	0.392678	0.509539	0.434492	0.333781
GENE1212X	CUST_6977_PI425536763	[BBH] FBX3_HUMAN (sp:Q9UK99) F-box only protein 3 OS=Homo sapiens GN=FBXO3 PE=2 SV=3	1.000000	0.217505	0.643222	0.414607	0.324397	0.13822	0.008541	-0.253306	-0.049963	-0.237873	-0.372788	-0.088103	-0.155499	-0.366617	-0.333919	-0.333089	0.0	-0.024175	-0.083802	0.11575	0.688966	0.156334	0.293033	0.463182
GENE3879X	TC99010	(sp:P50416) Carnitine O-palmitoyltransferase 1, liver isoform OS=Homo sapiens GN=CPT1A PE=1 SV=2	1.000000	3.395905	2.093211	1.334781	0.726118	1.113957	-0.473262	0.0	-1.620453	-0.955223	-1.138158	-1.629623	-0.833428	-3.663692	-1.807788	-1.138822	0.384957	1.14742	-0.777372	-0.404781	1.153274	1.464186	1.709324	1.699611
GENE301X	CUST_16121_PI425536763	(sp:Q96NL8) Uncharacterized protein C8orf37 OS=Homo sapiens GN=C8orf37 PE=2 SV=1	1.000000	0.46461	0.490411	0.241589	0.216245	0.57113	-0.15206	-0.475702	-0.313455	-0.164191	-0.476729	-0.134688	-0.228224	-0.988394	-0.3746	-0.234797	0.084235	0.530098	0.0	-0.05	0.182705	0.19839	0.328631	0.27911
GENE3562X	TC130128		1.000000	0.447821	0.171572	-0.086423	-0.019364	0.261634	-0.606681	-0.463808	-0.819067	-0.456104	-0.695998	-0.263041	-0.069869	0.050239	0.0	-0.388863	0.197746	0.220894	-0.020973	0.298141	0.65986	0.197759	0.515768	0.163231
GENE2518X	TC112315	Salmo salar Myozenin-1 (myoz1), mRNA	1.000000	1.587837	1.795151	0.199901	0.581427	0.110882	-1.715218	-0.785564	-1.425381	-1.076788	-1.741112	-1.523636	-1.117183	-0.034812	-0.545397	-0.676458	0.0	0.948949	1.270251	0.923388	0.800092	-0.30453	1.784192	1.798681
GENE3182X	TC122521	[BBH] MCF2L_HUMAN (sp:O15068) Guanine nucleotide exchange factor DBS OS=Homo sapiens GN=MCF2L PE=1 SV=2	1.000000	0.140436	0.979907	0.370056	0.296565	0.797898	-0.986188	-0.412163	-0.64907	-0.711	-0.33629	-0.580919	-0.248887	-0.107484	-0.087567	-0.007477	0.0	0.464703	-0.45336	0.059462	0.342806	0.20246	0.436003	0.466301
GENE3063X	TC120338		1.000000	0.703868	1.159228	0.554614	0.210571	1.292183	-0.681313	-0.421255	-1.590987	-1.487667	-1.263106	-0.947968	-0.300354	-0.015035	-0.467368	-0.746928	0.0	0.562423	0.781649	-0.17044	0.881774	0.821297	0.508747	1.27011
GENE2290X	TC109205	(sp:Q8CIF6) SID1 transmembrane family member 2 OS=Mus musculus GN=Sidt2 PE=1 SV=1	1.000000	0.373546	1.339354	0.309366	0.0	1.622533	-1.047264	-0.522509	-0.992179	-1.271446	-0.959177	-1.015182	-0.517894	0.011502	-0.582751	-0.504482	-0.340318	0.243441	0.033018	-0.081145	0.30977	0.483909	0.542749	1.102046
GENE3026X	TC119902	(sp:Q8C190) Uncharacterized protein C16orf7 homolog OS=Mus musculus PE=2 SV=1	1.000000	0.930709	1.648101	0.390918	0.106795	1.187543	-1.206365	-0.432611	-1.061006	-0.695673	-1.419571	-0.887786	-0.103496	0.135479	-0.181318	-0.37709	-0.348212	0.47646	0.0	-0.163877	2.0113	1.075157	0.855629	1.065509
GENE2139X	TC106868		1.000000	0.977734	1.34691	0.577684	0.159534	1.242321	-0.957562	-0.690673	-0.701794	-1.130662	-1.292361	-0.984106	-0.156698	0.032431	-0.208737	-0.350143	-0.0242	0.172091	-0.395387	0.0	1.112347	1.217522	1.269198	1.690565
GENE3925X	TC99819	(sp:Q99747) Gamma-soluble NSF attachment protein OS=Homo sapiens GN=NAPG PE=1 SV=1	1.000000	0.412051	0.165483	0.296079	-0.01555	1.107272	-0.717919	-0.758617	-0.659095	-0.472017	-0.523445	-0.721831	-0.147941	-0.237787	-0.207298	-0.121407	0.021648	0.134882	0.214455	0.100985	0.0	0.25615	0.202548	0.397812
GENE3587X	TC130817	(sp:Q02084) Zinc-binding protein A33 OS=Pleurodeles waltlii PE=1 SV=2	1.000000	0.741378	1.276228	0.728587	0.130941	1.203159	-0.940577	-0.885434	-1.008415	-0.755407	-0.77995	-1.087537	-0.403415	-0.196954	-0.335096	-0.350725	-9.13E-4	0.524031	0.146865	0.0	0.058679	0.067891	0.020646	0.373816
GENE2049X	TC105679		1.000000	0.746757	0.822597	0.595682	0.087692	2.076687	-0.748001	-0.992005	-0.993257	-0.991142	-1.084802	-0.744138	-0.48363	-0.195446	-0.180771	-0.151765	0.022258	0.856277	0.119965	0.184714	0.0	-0.063465	0.180134	0.709144
GENE3628X	TC131822	PREDICTED: ReO_6-like [Danio rerio]	1.000000	1.15692	1.770059	1.276002	0.488748	2.128782	-1.344157	-1.858183	-0.919767	-1.720989	-1.7467	-2.119401	-1.13242	-1.285729	-0.566548	-1.014505	0.199455	0.0	0.371001	-0.009538	0.579207	0.382464	0.789751	1.403205
GENE3343X	TC125341	(sp:Q8IXH6) Tumor protein p53-inducible nuclear protein 2 OS=Homo sapiens GN=TP53INP2 PE=1 SV=2	1.000000	0.964486	1.636843	1.119365	0.873897	2.096111	-3.116995	-3.083741	-3.126797	-2.651393	-2.502605	-2.994642	-0.796466	-2.781046	-1.391477	-1.581653	0.076349	-0.29891	0.163638	0.0	0.676278	1.254599	1.216674	1.958107
GENE3059X	TC120283	(sp:Q9HBF4) Zinc finger FYVE domain-containing protein 1 OS=Homo sapiens GN=ZFYVE1 PE=1 SV=1	1.000000	0.372872	1.260409	0.737063	0.094007	1.88224	-2.188348	-2.275248	-1.519163	-1.931551	-1.754945	-1.873109	-0.938936	-1.111927	-0.822604	-0.751351	-0.015254	0.0	0.332208	0.068921	0.32881	0.471921	0.782209	1.089454
GENE3017X	TC119807		1.000000	0.766993	1.635079	0.954817	0.271199	1.770654	-1.822209	-1.826811	-2.372667	-1.957328	-2.103791	-1.586625	0.0	-1.453939	-0.259109	-1.046816	0.019781	-0.209863	-0.363043	0.076124	1.406517	1.522874	1.166683	2.159345
GENE485X	CUST_20657_PI425536763	(sp:Q5R9I3) Phosphoinositide 3-kinase regulatory subunit 4 OS=Pongo abelii GN=PIK3R4 PE=2 SV=3	1.000000	0.412769	1.476887	0.818709	0.198742	1.827423	-0.796878	-0.822795	-2.026605	-1.147995	-1.076438	-1.079581	-0.338717	-1.040076	-0.43884	-0.690502	0.239489	-0.153984	0.300163	0.0	0.417809	0.012057	0.581116	0.709262
GENE3890X	TC99197	[BBH] CEC1A_DANRE (sp:P58781) Adenosine deaminase CECR1-A OS=Danio rerio GN=cecr1a PE=2 SV=2	1.000000	0.959108	0.78081	0.284312	-0.209881	1.405007	-0.866169	-1.35318	-0.692199	-1.047852	-0.930848	-0.919302	-0.482717	-0.569814	-0.262018	-0.345342	0.186669	0.376397	0.177558	0.0	1.054628	0.542195	0.864877	1.226484
GENE3156X	TC121955		1.000000	0.811489	2.189857	1.161399	0.247659	2.695796	-1.803295	-2.599331	-2.185054	-1.55498	-1.739215	-1.536402	-0.755522	-0.437708	-0.69914	0.0	-0.024007	0.536135	-0.185348	0.304918	1.370168	1.041347	0.766937	1.487917
GENE242X	CUST_1470_PI425536763	(sp:Q08CN9) E3 ubiquitin-protein ligase ZNRF2 OS=Danio rerio GN=znrf2 PE=2 SV=1	1.000000	0.888268	1.649109	1.007158	0.387455	2.382584	-0.998479	-2.34633	-1.508896	-1.597285	-1.20455	-1.074557	-0.353399	-0.527713	-0.824869	-0.133934	0.0	0.101533	-0.110434	0.179687	0.971975	0.805589	0.677425	1.091106
GENE2420X	TC110992	(sp:Q3UJK4) GTP-binding protein 2 OS=Mus musculus GN=Gtpbp2 PE=2 SV=1	1.000000	0.36436	2.174007	0.629682	-0.172973	1.694932	-1.584867	-1.884678	-1.750342	-1.183924	-1.268382	-1.043415	-0.162603	-1.103834	0.0	-0.133243	0.489191	1.008532	0.096412	-0.095628	0.631211	1.343621	1.012943	1.223116
GENE3252X	TC123631	(sp:Q7YRV4) 52 kDa Ro protein OS=Bos taurus GN=TRIM21 PE=2 SV=1	1.000000	0.396369	1.358789	0.853738	0.0	0.773231	-1.658126	-1.170029	-1.415971	-1.38812	-2.106152	-1.417496	-0.90257	-1.609932	-1.20671	-0.624623	0.261515	0.272186	-0.235447	0.575063	0.108273	1.782102	1.427418	1.486815
GENE2952X	TC118579	(sp:Q6MFZ5) Tripartite motif-containing protein 39 OS=Rattus norvegicus GN=Trim39 PE=3 SV=1	1.000000	0.455286	1.315787	0.655667	0.0	0.769023	-1.64419	-1.894395	-1.428147	-1.990751	-2.498508	-2.60381	-1.385851	-1.752601	-1.380478	-0.594849	0.35696	0.466039	-0.424228	0.476243	0.359213	2.334358	1.520496	1.914613
GENE2931X	TC118294		1.000000	0.579134	1.036756	0.0	-0.473173	0.996547	-2.499717	-1.521544	-1.54073	-1.37913	-1.362904	-0.94456	-0.214918	-1.098265	-0.827985	-0.021842	0.151003	0.109097	0.011973	0.03128	0.21176	1.005128	0.177564	1.4107
GENE3475X	TC128124	(sp:Q9JL04) Formin-2 OS=Mus musculus GN=Fmn2 PE=1 SV=2	1.000000	0.147629	0.633844	0.100141	-0.412145	0.85766	-1.475648	-0.784543	-0.884469	-0.848367	-0.950353	-1.414169	-0.820971	-0.633685	-0.541216	-0.536754	0.133545	0.291068	0.119626	0.051334	0.0	0.065348	0.482558	0.602015
GENE314X	CUST_16518_PI425536763	(sp:Q0P4L9) Transmembrane protein 19 OS=Xenopus tropicalis GN=tmem19 PE=2 SV=1	1.000000	0.288592	0.602077	0.0	-0.130323	1.133694	-1.374906	-0.772966	-0.947163	-0.692547	-0.892674	-1.26041	-0.481657	-0.389705	-0.472429	-0.209314	0.648415	0.456887	0.530628	0.420053	0.185058	0.557469	0.670242	0.668985
GENE2128X	TC106726	Salmo salar Eukaryotic peptide chain release factor GTP-binding subunit ERF3B (erf3b), mRNA	1.000000	-0.060938	0.456093	0.245254	0.109155	1.337809	-1.041498	-1.169526	-0.793548	-0.682775	-0.696133	-1.253887	-0.036045	-0.757616	-0.173762	-0.609436	0.147399	0.438011	0.165949	0.0	0.19727	0.893373	0.866217	1.059375
GENE2763X	TC115708	(sp:Q62661) HMG box-containing protein 1 OS=Rattus norvegicus GN=Hbp1 PE=1 SV=2	1.000000	0.009322	0.379454	0.074261	-0.271324	0.807828	-0.839776	-0.764679	-0.494902	-0.822611	-0.426339	-0.754167	-0.243287	-0.786743	-0.368578	0.02871	0.172857	0.211382	0.0	-0.338201	0.488515	0.391636	0.686367	0.704082
GENE1262X	CUST_7619_PI425536763	[BBH] HBP1_BOVIN (sp:Q2KJ34) HMG box-containing protein 1 OS=Bos taurus GN=HBP1 PE=2 SV=1	1.000000	0.112833	0.212679	0.630052	-0.325505	1.441744	-2.273616	-0.576536	-1.547577	-1.771089	-1.143409	-1.364072	-0.130014	-1.520231	-0.945361	-0.478594	0.033306	0.132606	0.0	0.00902	1.215353	1.160739	1.483364	1.390462
GENE3801X	TC97519	(sp:Q32PY9) Probable gluconokinase OS=Rattus norvegicus PE=2 SV=1	1.000000	1.084214	1.106738	1.004559	0.018663	1.289758	-0.18094	-0.903261	-0.525837	-1.397604	-0.91071	-0.782953	-0.22771	-0.141523	-0.37864	-0.89342	0.188458	0.614097	-0.187417	0.204875	0.18932	0.0	0.954558	0.824866
GENE3429X	TC127153	(sp:Q07957) Upstream stimulatory factor 1 OS=Xenopus borealis GN=usf1 PE=2 SV=1	1.000000	1.144144	1.490838	0.636945	0.046549	0.853605	-0.894643	-0.3963	-0.225792	-0.869355	-0.946715	-0.522352	-0.605592	-0.014557	-0.256649	-0.556231	0.36282	0.831992	0.113885	0.0	0.312188	-0.094403	0.821534	0.590578
GENE2919X	TC118063	(sp:Q8VCX6) Kaptin OS=Mus musculus GN=Kptn PE=2 SV=1	1.000000	0.51499	0.96551	0.441686	0.0	0.766253	-0.443763	-0.368938	-0.351072	-0.436048	-0.61169	-0.721875	-0.50224	-0.088418	-0.150743	-0.338165	0.288614	0.730432	0.170615	0.194823	0.182185	-0.066832	0.581682	0.403105
GENE2830X	TC116654		1.000000	0.773227	1.409235	0.715349	0.401161	1.371338	-0.538657	-0.606476	-0.530084	-1.114783	-0.950342	-0.751587	-0.50371	0.054402	-0.254679	-0.558696	0.448468	0.772061	0.0	-0.262249	0.122808	-0.021394	0.295317	0.666709
GENE3922X	TC99756	(sp:Q32KY3) Myeloid leukemia factor 1 OS=Bos taurus GN=MLF1 PE=2 SV=1	1.000000	0.657557	0.686797	0.589917	0.391729	0.703973	-0.749788	-0.780042	-0.714392	-1.080998	-1.281202	-1.293002	-0.205246	-0.238174	-0.016285	-0.897782	0.189056	0.875778	0.476415	0.0	0.426974	-0.28443	0.516403	0.508715
GENE81X	CUST_11053_PI425536763	(sp:P58340) Myeloid leukemia factor 1 OS=Homo sapiens GN=MLF1 PE=1 SV=1	1.000000	0.731385	0.638343	0.74233	0.469395	0.553834	-0.800886	-0.71124	-0.448322	-0.804463	-0.725797	-0.530565	-0.150729	0.0	0.007198	-0.414579	-0.097977	0.708043	0.179768	-0.023183	0.436777	-0.122081	0.292064	0.601314
GENE3361X	TC125700	(sp:Q3ZB90) Kelch repeat and BTB domain-containing protein 12 OS=Danio rerio GN=kbtbd12 PE=2 SV=1	1.000000	0.901635	1.528555	0.86632	-0.258943	1.739221	-1.317195	-1.809253	-1.038412	-1.107109	-1.761557	-1.223132	-1.002211	-1.082216	-1.028749	-0.548012	0.67349	0.742289	0.279916	0.0	0.833678	0.042815	0.598511	0.484347
GENE2309X	TC109455	(sp:P08836) Farnesyl pyrophosphate synthase OS=Gallus gallus GN=FDPS PE=1 SV=2	1.000000	1.016324	1.294294	0.601318	0.051649	1.026598	-1.023268	-1.378313	-0.835469	-1.401404	-1.954657	-0.847291	-0.799811	-0.20033	-0.477594	-0.315484	0.133568	0.823758	0.0	-0.413988	0.984277	0.07489	0.989094	1.103801
GENE2575X	TC113193	(sp:O00584) Ribonuclease T2 OS=Homo sapiens GN=RNASET2 PE=1 SV=2	1.000000	0.987011	0.906023	0.604175	-0.029265	1.305644	-0.888475	-1.176409	-0.775105	-0.935548	-1.178794	-1.222008	-0.649494	-0.735438	0.0	-0.636686	0.851061	1.486367	-0.026913	0.305718	0.991159	0.040715	0.841526	1.207902
GENE158X	CUST_13561_PI425536763	(sp:P18067) Ras-related protein Rab-7a OS=Canis familiaris GN=RAB7A PE=2 SV=1	1.000000	0.47093	0.709749	0.227011	0.07534	0.789476	-0.483879	-1.073309	-0.45336	-0.609809	-0.448491	-0.643755	-0.436971	-0.365611	-0.215184	-0.442459	0.029428	0.734376	0.0	-0.47111	0.489092	0.1887	0.948975	0.481825
GENE2382X	TC110479	(sp:O15266) Short stature homeobox protein OS=Homo sapiens GN=SHOX PE=1 SV=1	1.000000	0.477467	0.794239	0.688012	0.379611	1.282224	0.060761	-1.084618	-1.251725	-1.345287	-0.830761	-0.212312	-0.283487	-0.431822	-1.264206	0.0	-0.714166	0.509147	-0.363258	-0.16712	0.638839	0.482186	0.963763	0.705395
GENE3311X	TC124626	PREDICTED: similar to ORF2-encoded protein [Nasonia vitripennis]	1.000000	0.559424	0.2793	0.084414	0.237088	0.700491	-0.49721	-1.504915	-0.650047	-1.265774	-1.125527	-0.333077	-0.409069	-0.078063	-0.12715	-0.256669	-0.171407	0.089988	0.057844	0.0	0.553006	0.587503	0.739203	0.751269
GENE3477X	TC128162		1.000000	1.390731	2.259643	1.726104	0.343222	1.423603	-2.160331	-2.445355	-2.021404	-1.589991	-2.70277	-0.636665	-0.424421	-1.005447	-0.641043	0.137396	0.202612	0.0	-0.556632	-0.324836	0.964892	1.159759	1.626733	1.454115
GENE2841X	TC116790	Salmo salar TRAF-type zinc finger domain-containing protein 1 (trad1), mRNA	1.000000	1.139343	2.089751	1.498616	0.983407	2.497059	-1.688826	-3.452186	-1.709181	-2.269199	-2.301727	-1.390755	0.685415	-0.921717	-0.267977	-0.07535	-0.005831	-0.108248	0.009934	0.0	1.765213	2.062092	2.226126	2.465157
GENE2665X	TC114455	Salmo salar Decorin (pgs2), mRNA	1.000000	1.248574	1.164807	1.023884	0.473329	1.826265	-1.198854	-2.351373	-0.589338	-1.977034	-2.400812	-0.537101	0.026586	-0.404532	-0.224068	-0.482927	0.0	0.693079	-0.235138	-0.237476	1.290325	0.674172	1.213763	1.801104
GENE1505X	TC100038	Danio rerio zgc:103418 (zgc:103418), mRNA	1.000000	1.122937	1.543293	1.317589	0.698476	1.140854	-0.832541	-1.358324	-0.292272	-0.666051	-1.324479	-0.53467	0.128926	-0.81098	-0.227671	0.05833	-0.364694	-0.053861	-0.642831	0.0	0.651444	0.565578	0.842479	1.118517
GENE732X	CUST_24474_PI425536763	(sp:Q9WV92) Band 4.1-like protein 3 OS=Mus musculus GN=Epb41l3 PE=1 SV=1	1.000000	0.590235	0.725536	0.195404	0.387865	0.288594	-0.328505	-0.5412	0.0	-0.676859	-0.60702	-0.136787	-0.260333	-0.160905	-0.050083	-0.092575	0.008514	-0.237211	0.003072	-0.257337	0.144241	0.476041	0.646932	0.416675
GENE1175X	CUST_6443_PI425536763	[BBH] ACY3B_DANRE (sp:Q6DHQ3) Aspartoacylase-2B OS=Danio rerio GN=acy3.2 PE=2 SV=1	1.000000	0.854913	1.103551	1.569167	0.804681	1.678447	-1.818459	-0.845914	-1.811064	-2.020605	-2.07317	0.087169	-0.621567	-0.97312	-0.05932	0.0	-0.31774	1.139929	-0.580704	-1.243003	1.74814	1.447665	2.017635	2.166132
GENE1170X	CUST_6367_PI425536763	(sp:O15266) Short stature homeobox protein OS=Homo sapiens GN=SHOX PE=1 SV=1	1.000000	0.659253	0.619322	0.625074	-0.013795	0.858901	-0.809623	-0.748522	-0.41404	-0.81902	-0.692795	0.170669	-0.065887	-0.801785	-0.306066	-0.462543	0.235409	0.390997	0.0	-0.312768	1.475753	0.735673	0.833051	0.587373
GENE3900X	TC99388	(sp:Q5RCQ9) Kelch-like protein 23 OS=Pongo abelii GN=KLHL23 PE=2 SV=1	1.000000	0.226924	1.173041	0.637339	0.402704	1.31512	-2.11609	-2.286054	-1.994624	-1.752482	-2.087536	-0.909762	-0.159513	0.0	0.726058	-0.318192	-0.526565	0.749353	-1.370318	0.040157	-0.488564	0.258396	0.147062	0.390784
GENE2610X	TC113609	PREDICTED: kelch-like 12-like [Danio rerio]	1.000000	0.454677	1.140614	0.31242	0.0	0.774965	-1.277887	-1.121078	-1.02891	-1.018665	-1.36808	-0.614173	-0.231067	0.113544	-0.12609	-0.4082	0.233909	0.968322	-0.152495	0.041884	-0.056073	0.282731	0.711798	0.20977
GENE256X	CUST_15020_PI425536763	(sp:Q7Z713) Ankyrin repeat domain-containing protein 37 OS=Homo sapiens GN=ANKRD37 PE=2 SV=1	1.000000	0.504524	0.75848	1.109578	0.71975	0.506589	-1.61513	-1.402136	-1.06383	-1.282776	-1.856638	-0.58984	-0.064278	-0.707447	-0.116801	-0.192063	0.448733	0.791139	-0.003375	0.640787	0.246114	0.216903	0.199852	0.0
GENE1654X	TC101388	Salmo salar B-cell CLL	1.000000	0.992033	1.70075	1.246503	0.432244	1.12137	-2.425818	-2.512956	-1.947889	-2.814548	-1.661878	-0.995466	0.091842	-0.617704	0.0	0.351189	-0.503473	-0.462524	-0.528096	-0.280557	0.635752	0.742725	0.7142	0.519991
GENE1563X	TC100534	(sp:Q5XIB9) TRAF-interacting protein with FHA domain-containing protein A OS=Rattus norvegicus GN=TIFA PE=2 SV=1	1.000000	0.453808	0.849918	0.276032	-0.15985	0.808111	-1.183557	-1.602704	-1.222502	-0.937979	-0.938114	-0.6114	-0.028954	0.0	0.047974	0.079294	-0.407494	0.178021	-0.321601	0.398406	1.029089	0.103665	-0.100579	0.570716
GENE1412X	CUST_8951_PI425536763	(sp:Q9ER04) Transmembrane protease serine 5 OS=Mus musculus GN=Tmprss5 PE=2 SV=2	1.000000	1.303865	1.76306	1.079269	1.745177	1.874204	-1.566847	-1.720385	-0.924203	-2.605439	-2.211907	-0.306828	0.492026	-0.554242	0.388778	-0.355671	0.0	0.071659	-0.706464	0.53345	0.426259	-0.413793	-0.041213	1.531038
GENE3304X	TC124446	(sp:Q864S8) Breast cancer type 2 susceptibility protein homolog OS=Felis catus GN=BRCA2 PE=2 SV=2	1.000000	0.502903	0.74318	0.0	-0.528873	0.397055	-0.366243	-0.360692	-0.768535	-0.827246	-0.815563	-0.164501	-0.249462	0.327739	0.311712	0.1152	-0.284953	0.098154	-0.455791	-0.395434	1.36985	0.468588	1.274062	1.51296
GENE2386X	TC110499	[BBH] RN212_HUMAN (sp:Q495C1) RING finger protein 212 OS=Homo sapiens GN=RNF212 PE=2 SV=1	1.000000	0.564594	-0.020565	-0.344805	-0.581583	0.148455	-0.905719	-0.473594	-0.930836	-0.94758	-0.991792	-0.066577	0.137422	-0.003626	0.616864	0.349458	0.213161	0.093283	0.0	-0.039686	0.5086	0.394876	0.881761	0.972974
GENE2664X	TC114448	[BBH] APC_HUMAN (sp:P25054) Adenomatous polyposis coli protein OS=Homo sapiens GN=APC PE=1 SV=2	1.000000	-0.192098	0.321519	0.327635	-0.030859	0.491867	-0.885294	-0.902204	-0.549542	0.0	-0.652121	-0.033187	-0.120022	-0.164021	0.426538	0.336503	0.18774	0.293272	-0.033627	-0.311329	0.499937	0.73572	0.889857	0.945563
GENE3847X	TC98388	(sp:Q8IXH6) Tumor protein p53-inducible nuclear protein 2 OS=Homo sapiens GN=TP53INP2 PE=1 SV=2	1.000000	0.0	0.89205	0.255556	-0.308999	1.218622	-1.271247	-0.383251	-1.293028	-0.954928	-0.441481	-1.017109	0.477336	-1.003995	-0.129628	-0.25527	0.506429	0.903032	0.476659	-0.121692	2.197673	2.115	2.938836	2.830474
GENE2182X	TC107677	(sp:Q16589) Cyclin-G2 OS=Homo sapiens GN=CCNG2 PE=1 SV=1	1.000000	0.0	0.572326	0.608321	-0.199697	0.681293	-1.473613	-1.176647	-1.222214	-1.011433	-1.031276	-1.13645	0.147306	-1.259608	-0.457762	-0.021086	0.737039	1.16874	-0.158733	0.494763	1.049713	1.568155	1.540072	1.858162
GENE2812X	TC116450	(sp:Q9NWM0) Spermine oxidase OS=Homo sapiens GN=SMOX PE=1 SV=1	1.000000	0.003229	1.122605	-0.006866	-0.549006	0.477647	-0.752969	-0.469974	-0.786983	-0.706918	-0.795845	-0.520318	0.043971	-0.306295	0.0	-0.183536	0.809388	1.283869	0.044576	-0.086	0.7977	1.302389	1.756727	1.630423
GENE1187X	CUST_6622_PI425536763	(sp:Q9NWM0) Spermine oxidase OS=Homo sapiens GN=SMOX PE=1 SV=1	1.000000	-0.048971	0.725056	-0.175126	-0.941961	0.4158	-1.17751	-0.793962	-0.713902	-1.05119	-0.936635	-0.436739	0.236871	-0.116356	0.156044	0.0	0.777618	1.38082	-0.221275	0.047413	0.912735	0.865556	1.485296	1.447238
GENE379X	CUST_1809_PI425536763	[BBH] GNPTG_BOVIN (sp:Q58CS8) N-acetylglucosamine-1-phosphotransferase subunit gamma OS=Bos taurus GN=GNPTG PE=1 SV=4	1.000000	0.563044	-0.108865	-0.195233	-0.165729	1.068269	-0.273898	-0.685418	-0.410628	-0.469653	-0.815705	-1.095278	-0.372513	0.0	0.045475	-0.108723	0.493646	0.453032	0.201817	0.44754	1.20498	1.073323	1.369513	1.364277
GENE3394X	TC126233		1.000000	1.975383	1.54391	1.738795	0.71763	2.603313	-1.158173	-2.735875	-1.118315	-2.400214	-2.036809	-2.644235	-1.120867	-1.629647	-0.329844	0.0	-0.423161	1.989993	-1.454072	0.011256	2.245833	3.331053	3.650548	3.945473
GENE1213X	CUST_6984_PI425536763	[BBH] HDC_HUMAN (sp:Q9UBI9) Headcase protein homolog OS=Homo sapiens GN=HECA PE=1 SV=1	1.000000	0.708321	1.296762	0.662621	-0.059967	1.040862	-0.862254	-0.635101	-0.554251	-0.972144	-0.658114	-1.795543	0.036245	-0.789604	-0.456576	-0.364758	0.0	0.279975	-0.42639	0.406232	0.72683	1.280063	1.009755	1.347597
GENE343X	CUST_17249_PI425536763	(sp:O60303) Uncharacterized protein KIAA0556 OS=Homo sapiens GN=KIAA0556 PE=1 SV=4	1.000000	0.632965	0.450718	0.083735	0.025514	0.969372	-0.286627	-0.605932	-0.32809	-0.418597	0.0	-0.48986	-0.013384	-0.420108	-0.393598	0.297823	-0.517521	0.064074	-0.314947	-0.211291	1.11134	1.063831	0.645101	1.227003
GENE3915X	TC99646	(sp:B5DGK1) Pancreatic progenitor cell differentiation and proliferation factor OS=Salmo salar GN=ppdpf PE=2 SV=1	1.000000	2.060557	2.191933	1.669927	1.25583	2.249042	-0.456076	-0.842551	-1.057363	-0.763571	-1.265111	-0.907514	-0.170719	0.198759	-0.867653	-1.082246	0.050899	0.0	-0.633085	-0.450475	0.065286	0.513452	0.835156	0.463806
GENE3818X	TC97817		1.000000	3.120305	3.461061	3.379329	2.719441	2.159715	-0.913506	-1.495438	0.365024	-1.656204	-0.884424	-0.275053	0.062234	-0.238782	-1.569231	-0.472137	-1.131314	0.0	-1.896357	-1.113868	0.442978	0.792659	1.644719	1.441326
GENE891X	CUST_27990_PI425536763	(sp:Q8BWD8) Cell division protein kinase 19 OS=Mus musculus GN=Cdk19 PE=2 SV=1	1.000000	2.46861	2.004037	1.18594	0.30228	1.309246	0.0	-0.949526	-0.036611	-0.483318	0.062005	-0.783582	-0.697333	0.396071	-1.17904	-1.279464	-0.585766	-0.169089	-0.10988	-0.778475	0.869572	0.678012	0.647174	0.322374
GENE2920X	TC118073	(sp:Q8C0J6) Ankyrin repeat domain-containing protein 57 OS=Mus musculus GN=Ankrd57 PE=2 SV=2	1.000000	2.306329	1.156158	0.802413	1.266651	0.530537	0.0	-0.29464	0.023269	-0.274373	-0.831398	-0.740298	-0.895488	-0.683898	-0.144299	-0.397522	-0.120152	0.133219	-0.462682	-0.725032	0.15007	0.514001	0.693003	0.880515
GENE2204X	TC107910		1.000000	2.491819	1.604615	1.615801	0.562074	0.913713	-0.441569	-0.800224	-0.587378	-0.786461	-0.562276	0.0844	-1.00056	-1.064729	-0.334177	0.0	0.221686	-0.152182	-0.697937	-0.625197	0.89528	0.460509	0.478072	0.19131
GENE3618X	TC131430		1.000000	2.590725	1.587631	0.373732	1.360145	1.438522	-0.366053	-0.533132	-0.592267	0.0	0.320066	-0.423179	0.102581	-0.306632	-0.389904	-0.033731	-1.158362	-0.725171	-0.868775	-1.040784	0.160788	1.597451	0.474706	1.566936
GENE3637X	TC132005	(sp:Q86XL3) Ankyrin repeat and LEM domain-containing protein 2 OS=Homo sapiens GN=ANKLE2 PE=1 SV=4	1.000000	0.535813	1.202425	1.221405	0.785539	1.851207	-0.478051	-0.708811	-0.507348	-0.176074	-0.495598	-0.114608	-0.050553	0.360338	0.024395	0.0	-0.542995	-0.668003	-1.194711	-0.618114	1.174245	1.038352	0.981891	1.413326
GENE3500X	TC128593	(sp:Q9ERV1) Probable E3 ubiquitin-protein ligase makorin-2 OS=Mus musculus GN=Mkrn2 PE=2 SV=1	1.000000	1.343162	1.652682	1.090336	0.489305	1.592532	-0.294152	-0.411506	-0.592579	0.0	-0.069716	-0.331475	-0.394012	0.539776	0.233049	-0.066853	-0.061101	-0.324624	-0.785427	-0.1789	0.674592	0.02605	0.574887	1.424415
GENE3676X	TC95377	Salmo salar Angiotensinogen (angt), mRNA	1.000000	1.020026	1.675636	1.520141	1.112312	1.844521	-0.538223	-0.808292	-0.581175	-0.121751	0.0	-0.405348	0.240205	-0.232166	0.292202	0.26798	-0.326748	-0.230921	-0.423421	-0.682987	0.557717	-0.115278	0.667389	1.152645
GENE3457X	TC127706	[BBH] CF142_HUMAN (sp:Q5VWP3) Uncharacterized protein C6orf142 OS=Homo sapiens GN=C6orf142 PE=2 SV=2	1.000000	1.724655	2.271584	1.579447	1.281937	2.161623	-0.926732	-0.509049	-0.617823	-0.086546	-0.324265	-0.636206	0.0	-0.62219	0.443776	0.349882	-0.772152	-0.39437	-1.543265	-1.301689	0.555831	0.433494	0.463271	0.867155
GENE2471X	TC111621	(sp:Q53T59) HCLS1-binding protein 3 OS=Homo sapiens GN=HS1BP3 PE=1 SV=1	1.000000	1.395146	2.046722	2.006563	1.535787	2.57558	-1.065872	-0.879245	-1.435359	-0.268505	0.096682	-0.796514	0.002929	-0.485768	0.0	-0.048351	-0.815746	-0.589268	-1.287522	-0.835019	0.4347	0.496444	0.06853	1.001235
GENE2635X	TC114073	[BBH] ABTB1_MOUSE (sp:Q99LJ2) Ankyrin repeat and BTB	1.000000	1.127797	1.379376	0.697292	0.344352	1.664418	-0.321786	-0.295054	-0.11649	-0.323899	0.343706	-0.66022	0.0	-0.217077	-0.013768	0.314738	-0.348332	-0.011624	-0.513339	-0.591886	0.173524	0.53312	0.594686	0.873834
GENE2948X	TC118530	Salmo salar jagunal homolog 1-A (jgn1a), mRNA	1.000000	0.98983	1.377442	0.643613	0.350848	1.129723	-0.187466	0.103713	0.138476	-0.093118	0.0879	-0.281168	-0.075123	-0.075149	0.372792	-0.020668	-0.659949	-0.389256	-0.400069	-0.779434	-0.233403	0.361333	0.0	0.465478
GENE2797X	TC116320		1.000000	1.526062	2.104004	1.322135	0.911653	2.296265	-0.386902	-0.302727	-0.321791	-0.258867	-0.786268	-0.623211	-0.167509	0.257281	0.264654	0.0	-1.014753	-0.775013	-1.436438	-1.172451	0.170928	0.582355	0.515764	1.209036
GENE2787X	TC116227	Salmo salar RAD51-associated protein 1 (r51a1), mRNA	1.000000	1.087305	1.717805	0.634726	0.663379	0.923608	0.0	-0.088935	-0.22938	-0.832416	-0.315501	-0.313195	0.59034	-0.078068	-0.260319	-0.201334	-0.847226	0.112145	-0.841285	-0.432383	0.580216	0.698175	0.686201	1.110454
GENE3245X	TC123547	Salmo salar Quinone oxidoreductase-like 1 (qorl), mRNA	1.000000	1.366852	2.179433	0.991573	0.278771	1.944302	-0.826313	-0.493791	-0.65856	-0.744473	-0.556984	-1.023201	0.070938	-0.402073	-0.800018	0.013284	0.050091	-0.644347	-1.026568	-1.026257	0.81234	1.409048	0.0	1.566579
GENE217X	CUST_14401_PI425536763	(sp:B0S5A7) Choline transporter-like protein 5-B (Fragment) OS=Danio rerio GN=slc44a5b PE=3 SV=1	1.000000	1.05596	1.912969	1.100559	0.823508	1.494756	-0.057108	-0.095149	0.147241	-0.213997	-0.297913	-0.768595	0.0	-1.157608	-0.038134	0.312497	-0.276993	-0.588423	-1.361176	-0.881698	0.137657	1.126086	1.225473	1.800942
GENE3035X	TC120004	[BBH] MRP5_HUMAN (sp:O15440) Multidrug resistance-associated protein 5 OS=Homo sapiens GN=ABCC5 PE=1 SV=2	1.000000	1.468627	3.724868	2.396454	1.031609	4.508146	-0.41362	0.282106	-0.784948	-0.878418	-0.464215	-0.931398	-0.331945	-0.457375	0.0	-1.314979	-0.385929	-1.484198	-1.692669	0.006896	0.472457	1.941757	1.889098	0.660413
GENE945X	CUST_3023_PI425536763	[BBH] IF4E3_DANRE (sp:Q66HY7) Eukaryotic translation initiation factor 4E type 3 OS=Danio rerio GN=eif4e3 PE=2 SV=1	1.000000	1.236965	1.428316	1.306399	0.822108	2.102102	-0.521285	0.119562	-0.821169	-0.901484	-0.422395	-0.78736	-0.143766	-0.584208	-0.686921	0.0	-0.741626	-0.664945	-0.161741	0.119583	0.373466	0.906692	0.799279	0.799282
GENE1885X	TC103874	Salmo salar Transmembrane channel-like protein 7 (tmc7), mRNA	1.000000	2.036395	2.91718	1.950275	1.33143	2.923908	0.158127	-0.094147	-0.55032	-0.118555	0.0	-0.202346	-0.500274	-0.127035	-0.061617	0.407821	-1.670421	-1.584855	-0.781498	-0.461992	0.442925	0.793234	2.176384	1.23641
GENE507X	CUST_2083_PI425536763	[BBH] TM136_DANRE (sp:Q1LXV8) Transmembrane protein 136 OS=Danio rerio GN=tmem136 PE=2 SV=1	1.000000	0.662162	0.552341	0.383719	0.102124	0.869059	-0.044112	0.062944	-0.26938	0.147244	0.0	-0.293139	-0.084799	-0.258639	-0.12906	-0.093541	-0.25299	-0.197484	-0.743518	-0.136262	0.412909	0.717966	0.516151	0.219686
GENE2533X	TC112425	[BBH] CP46A_MOUSE (sp:Q9WVK8) Cholesterol 24-hydroxylase OS=Mus musculus GN=Cyp46a1 PE=2 SV=1	1.000000	0.746356	1.093048	0.607624	1.151651	0.671896	-0.337541	-0.168042	-0.313139	-0.339749	-0.310066	0.197414	-0.116892	-0.057102	-0.467349	0.429401	-0.436184	-0.741009	-0.311357	0.0	0.562853	0.474564	0.526032	0.708
GENE619X	CUST_21956_PI425536763	(sp:Q08AN1) Zinc finger protein 616 OS=Homo sapiens GN=ZNF616 PE=2 SV=2	1.000000	0.565491	0.794309	0.475806	0.842731	0.857584	0.060977	-0.332165	-0.034332	0.104676	-0.257389	0.0	-0.144923	-0.162346	-0.345223	-0.006129	-0.260995	-0.038234	-0.300151	-0.349228	0.778549	0.218393	0.323813	0.434781
GENE370X	CUST_17725_PI425536763	(sp:Q6P8E9) NHP2-like protein 1 OS=Xenopus tropicalis GN=nhp2l1 PE=2 SV=1	1.000000	1.018823	0.957612	1.0033	1.216401	1.753049	-0.096416	0.0	0.294344	-0.116817	-0.55305	-0.287958	-0.191937	0.276072	-0.165294	-0.222105	-0.596898	-0.199582	-0.388078	-0.435739	0.545775	0.456258	0.387449	1.388585
GENE3551X	TC129828	[BBH] CS012_DANRE (sp:Q1L990) Uncharacterized protein C19orf12 homolog OS=Danio rerio GN=si:ch211-238a12.2 PE=2 SV=1	1.000000	1.451385	1.503721	1.207985	1.331223	1.72276	-0.160628	-0.339347	-0.705536	0.152431	-0.159948	-1.059348	-1.078625	-0.515839	0.189293	-0.385126	0.0	-0.105811	-0.887569	0.012991	-0.626963	0.747082	0.732582	1.417904
GENE1905X	TC104083		1.000000	1.540487	2.359549	1.839425	1.415185	2.724626	-0.947304	-1.038477	-1.093463	0.125744	-0.895585	-0.581203	-0.426747	-1.05094	0.215529	-0.498875	-0.151007	0.0	-0.267417	1.759316	-0.069675	1.389772	1.094047	1.079636
GENE2847X	TC116888	PREDICTED: Danio rerio si:ch211-239h19.1 (si:ch211-239h19.1), mRNA	1.000000	0.787456	1.133839	0.77391	0.57025	1.052982	-0.294739	-0.278021	-0.334814	-0.329049	-0.593575	-0.344413	0.12758	-0.477171	0.169751	0.327255	0.0	-0.251023	-0.27624	0.203926	0.574363	-0.231649	-0.076347	0.326505
GENE3316X	TC124735	[BBH] S35D2_PONAB (sp:Q5RDC9) UDP-N-acetylglucosamine	1.000000	0.983641	1.430895	0.983174	1.0176	1.648037	-1.29336	-0.586995	0.0	-0.757652	-0.498913	-0.146692	-0.240113	0.065115	0.217731	-0.777687	-0.667076	-0.637706	-0.585218	-0.228984	0.746778	0.582991	0.285723	0.97803
GENE3544X	TC129675	(sp:P49754) Vacuolar protein sorting-associated protein 41 homolog OS=Homo sapiens GN=VPS41 PE=1 SV=3	1.000000	0.21318	0.827454	0.666297	0.597117	1.067754	-0.059545	-0.183677	-0.227933	-0.223714	0.11767	-0.219586	-0.091089	-0.243841	-0.006639	0.063904	-0.198774	-0.329957	-0.213493	0.067469	0.327851	0.0	0.146426	0.714016
GENE1987X	TC104957	(sp:Q8C525) Uncharacterized protein C3orf59 homolog OS=Mus musculus PE=1 SV=1	1.000000	0.5881	1.154238	1.285836	0.928369	1.812202	-1.072496	-0.656946	-0.502739	-0.132095	-0.523521	-0.179143	0.0	0.017984	0.098202	-0.068784	-0.407273	-0.030802	-0.029121	-0.162163	0.782359	0.316937	0.209318	1.091521
GENE1053X	CUST_4647_PI425536763	(sp:Q32KN2) BCL2	1.000000	0.665354	2.352401	1.994503	1.65363	3.069293	-0.947458	-0.728302	-0.382958	-0.315902	0.024394	-0.621137	-0.550122	-0.138615	-0.357106	-0.231481	-0.409186	0.0	0.029289	0.530312	0.342567	1.024908	-0.216106	1.326415
GENE2278X	TC109044	(sp:P35072) Transposable element Tcb1 transposase OS=Caenorhabditis briggsae PE=3 SV=1	1.000000	0.85428	1.223417	0.979811	0.504371	1.355107	-0.293511	-0.422296	-0.385339	0.171166	-0.158562	-0.356691	-0.082416	0.343168	0.327522	0.514351	-0.323231	0.0	-0.050514	-0.016286	-0.01473	0.064314	-0.102925	0.654896
GENE2328X	TC109804		1.000000	2.036687	2.580906	1.608933	1.015353	1.643083	-1.325837	-0.671829	-1.147559	-0.656612	-1.00579	-0.170796	-0.536232	-0.477421	-0.047876	0.944482	0.0	0.129097	-0.132874	-0.164642	0.360871	0.355829	0.306323	1.295756
GENE2634X	TC114021	Salmo salar Nuclear cap-binding protein subunit 1-A (nbp1a), mRNA	1.000000	1.04751	1.79847	1.669399	1.275237	2.350741	-1.286764	-0.907462	-0.350625	-0.362029	-0.929801	-0.487032	-1.78E-4	0.10562	0.02604	-0.016921	-0.836583	0.335752	0.0	-0.012664	-0.400274	0.282223	0.63069	1.06609
GENE2546X	TC112733	Salmo salar Elongation factor 1-gamma (ef1g), mRNA	1.000000	1.014302	1.909868	1.254804	0.734698	2.011113	-0.51333	-0.591018	-0.069532	-0.530455	-1.111331	-0.225565	-0.219976	0.12777	0.0	-0.216536	-0.39574	0.433651	0.146719	-0.194319	-0.330205	0.495835	0.737217	1.022816
GENE2773X	TC115947		1.000000	1.454288	1.797876	1.234752	1.150088	1.83012	-0.535364	-0.837155	-0.404249	-0.160514	-1.108618	-0.147672	0.0	-0.093555	-0.010219	-0.117386	-0.277559	0.161398	0.265282	-0.804757	0.447329	0.146531	0.145951	0.697873
GENE2684X	TC114670	Salmo salar Dual specificity protein kinase CLK4 (clk4), mRNA	1.000000	1.830109	1.997818	1.457851	0.545161	2.0713	-0.478047	-1.144155	-0.04595	-0.305843	-1.189764	-0.083563	0.015387	-0.079874	-0.163162	0.678942	-0.238821	0.136364	-0.153322	-0.107921	0.0	0.276751	0.618083	1.220898
GENE361X	CUST_17573_PI425536763	(sp:P56539) Caveolin-3 OS=Homo sapiens GN=CAV3 PE=1 SV=1	1.000000	1.479662	1.694775	1.140408	0.550525	1.762612	-0.254624	-0.600672	-0.251337	-0.378474	-0.830858	-0.054885	-0.144949	0.261879	0.194318	0.369885	-0.309562	-0.002673	-0.189089	-0.114483	0.379182	0.0	0.507825	0.889421
GENE3646X	TC94748	[BBH] GHR_COLLI (sp:Q90375) Growth hormone receptor OS=Columba livia GN=GHR PE=2 SV=1	1.000000	0.88164	1.13852	0.910367	1.111595	1.817408	-0.582816	-0.70715	-0.137935	-0.239771	-0.377347	-0.25871	0.149264	-0.068232	-0.301716	0.342706	-1.101004	-0.313476	0.289635	-0.214342	0.025623	0.0	0.56046	0.910439
GENE604X	CUST_21711_PI425536763	(sp:Q07E02) Caveolin-1 OS=Ornithorhynchus anatinus GN=CAV1 PE=3 SV=1	1.000000	0.854959	1.213406	1.281181	0.692805	1.405271	-0.803242	-1.011554	-0.438918	-0.372997	-0.611183	-0.152918	0.145722	0.18141	0.471524	0.525919	-0.84227	-0.203589	-0.467675	-0.441293	-0.385603	0.0	0.491176	0.834982
GENE3656X	TC94962	(sp:Q98TT6) Eukaryotic translation initiation factor 4E-binding protein 3-like OS=Danio rerio GN=eif4ebp3l PE=1 SV=1	1.000000	1.504124	1.949227	1.801354	1.540177	1.288727	-1.042756	-0.906978	-0.611572	-1.203764	-1.331351	-0.03169	-0.202377	0.473226	0.133492	0.0	-0.321511	-0.036633	-0.481313	-0.794726	1.739151	0.7319	0.811498	1.246274
GENE3041X	TC120070	[BBH] FPPS_CHICK (sp:P08836) Farnesyl pyrophosphate synthase OS=Gallus gallus GN=FDPS PE=1 SV=2	1.000000	0.749676	1.201334	0.976677	0.589571	0.910723	-0.158744	-0.886841	-0.60627	-0.634514	-1.062551	-0.192233	-0.23689	0.0	-0.081305	0.302736	-0.089305	0.292174	-0.256536	-0.219388	1.076628	0.108047	0.607911	1.120949
GENE2973X	TC119032		1.000000	0.498534	0.788397	0.632016	0.13295	1.02069	-0.441061	-0.585343	-0.591888	-0.518138	-0.786728	-0.131354	-0.005663	0.455797	0.133609	-0.01691	-0.160637	0.0	-0.348495	-0.525075	0.518701	0.497954	0.389641	0.344349
GENE2332X	TC109872	(sp:Q9NQT8) Kinesin-like protein KIF13B OS=Homo sapiens GN=KIF13B PE=1 SV=1	1.000000	0.558011	1.536789	1.318282	1.093451	2.370299	-0.531575	-1.065663	-0.448439	-1.575672	-1.021307	0.025989	-0.726106	0.04526	-0.764089	0.0	-0.667169	-0.162782	-0.13253	-0.729204	0.99091	1.378558	0.17632	1.830983
GENE2801X	TC116348	(sp:Q8BL97) Splicing factor, arginine	1.000000	0.675846	1.472324	1.306151	0.978245	1.839744	-1.292039	-1.047067	-0.976356	-0.563028	-0.345079	-1.040503	0.018153	0.250074	0.193373	-0.133813	-0.35312	0.0	-0.830936	-0.245859	-0.039657	0.099397	0.017052	0.812627
GENE3575X	TC130509		1.000000	1.316553	2.435178	1.16043	0.647558	2.232394	-0.73828	-1.114304	-0.904023	-0.1453	0.095922	-1.260124	-0.162717	-0.166776	0.052371	-0.484693	-0.291973	0.0	-1.032234	-0.803723	1.052274	0.713436	0.814191	1.390858
GENE3232X	TC123267	(sp:P62972) Ubiquitin OS=Xenopus laevis PE=1 SV=1	1.000000	1.261561	2.508506	1.911037	1.568375	2.726933	-1.055095	-1.813677	-1.451585	-1.002394	-0.833067	-1.2098	-0.743637	-0.132067	0.348766	-0.445159	0.0	0.193273	-1.385317	-0.928866	1.386173	1.507384	0.812181	0.952213
GENE1662X	TC101472	(sp:Q1L8H0) Leucine-rich repeat-containing protein 14-like OS=Danio rerio GN=si:dkey-231l1.3 PE=3 SV=1	1.000000	1.12686	1.772636	1.294469	0.303093	2.064934	-0.684277	-1.728781	-1.217539	-0.585198	0.0	-1.242571	-0.364485	-0.889743	0.066016	-0.590436	-0.012459	0.17859	-0.479487	-0.603163	0.531607	0.055231	0.747152	0.939372
GENE1661X	TC101472	(sp:Q1L8H0) Leucine-rich repeat-containing protein 14-like OS=Danio rerio GN=si:dkey-231l1.3 PE=3 SV=1	1.000000	1.144871	1.950572	1.3014	0.418989	2.018243	-0.778711	-1.793589	-1.128394	-0.492447	-0.109131	-1.233398	-0.337747	-0.792432	0.075537	-0.702385	0.0	0.234423	-0.630794	-0.54578	0.391328	0.086156	0.823365	0.913272
GENE3747X	TC96429		1.000000	0.62192	1.311913	1.262757	0.673776	2.431917	-0.549877	-1.143821	-0.431957	-0.746815	-0.338371	-0.863586	0.075238	-0.390109	-0.103997	-0.03069	-0.546878	0.019262	0.0	-0.35485	0.187934	0.158711	0.274471	0.607441
GENE3434X	TC127277	Oncorhynchus mykiss vasoactive intestinal polypeptide receptor type 1 (vipr1), mRNA	1.000000	1.061843	2.462006	1.70054	0.782281	2.858848	-0.53532	-1.408538	-0.881008	-0.850116	-0.743149	-0.525797	-0.208806	-0.864168	-0.458027	-0.804248	0.161858	0.045492	0.0	-0.468779	0.42416	0.217766	1.235895	1.058761
GENE3590X	TC130859	[BBH] SNP47_DANRE (sp:Q0P4A7) Synaptosomal-associated protein 47 OS=Danio rerio GN=snap47 PE=2 SV=1	1.000000	0.378088	2.06455	1.152686	1.00471	2.118918	-0.638635	-1.043806	-0.924234	-0.881421	-0.708713	-0.8602	0.0	-0.339076	0.096597	-0.239604	-0.180123	0.154632	0.240059	-0.328764	0.716416	-0.199824	0.40111	0.904905
GENE1804X	TC102862	(sp:Q0P4A7) Synaptosomal-associated protein 47 OS=Danio rerio GN=snap47 PE=2 SV=1	1.000000	0.585557	2.185435	1.099631	0.719346	2.405795	-0.832951	-0.868233	-1.026859	-1.182534	-0.785158	-1.099981	-0.168833	-0.484139	0.032543	-0.395825	0.220398	0.774012	0.0	-0.315867	0.617231	-0.205315	0.763479	1.220932
GENE69X	CUST_10908_PI425536763	(sp:P80456) Aldehyde oxidase OS=Oryctolagus cuniculus GN=AOX1 PE=1 SV=2	1.000000	0.415305	1.683409	1.068537	0.657155	1.659538	-1.223828	-0.818797	-0.933097	-0.593379	-0.627403	-0.558384	-0.267239	-0.299982	0.201135	-0.259042	-0.291236	-0.32863	0.352087	0.045569	0.0	0.204603	0.190812	0.64445
GENE3372X	TC125904		1.000000	0.678652	1.19435	0.868627	0.0	1.809772	-1.010026	-2.0204	-1.257794	-0.776474	-1.501582	-1.219041	-0.780459	-0.03177	-0.140799	0.068227	-1.06399	0.012546	-0.303834	0.077901	0.438868	1.075915	0.109969	1.502275
GENE1206X	CUST_6905_PI425536763	(sp:Q5RGU1) Chaperone activity of bc1 complex-like, mitochondrial OS=Danio rerio GN=cabc1 PE=2 SV=1	1.000000	0.34642	0.967398	1.63136	0.475246	2.22693	-0.89759	-1.673405	-0.824424	-1.013666	-1.089259	-0.886241	0.154673	-0.369426	-0.551415	0.152628	-1.28969	0.0	-0.148985	-0.654588	0.389505	1.392828	1.018938	1.346003
GENE2806X	TC116407	[BBH] T120A_DANRE (sp:A3KNK1) Transmembrane protein 120A OS=Danio rerio GN=tmem120a PE=2 SV=1	1.000000	0.717664	1.131687	0.0	0.083402	1.749951	-0.783294	-1.145441	-1.038417	-0.811721	-1.006911	-0.839099	-0.235855	-6.8E-5	0.052356	0.09092	-0.338389	0.018248	-0.080617	-0.120958	0.116238	0.239912	0.534914	0.518688
GENE778X	CUST_25588_PI425536763	(sp:Q3TA38) Transmembrane protein 120B OS=Mus musculus GN=Tmem120b PE=2 SV=1	1.000000	0.724592	1.056849	0.088437	0.066695	1.670614	-0.598551	-1.181528	-1.083554	-0.941744	-1.01305	-0.906554	-0.19813	0.019496	0.084936	0.0	-0.435532	-0.155588	-0.328984	-0.356203	0.151156	0.047611	0.354247	0.508739
GENE650X	CUST_228_PI425536763	(sp:Q5FWV6) Transmembrane protein 120A OS=Xenopus tropicalis GN=tmem120a PE=2 SV=2	1.000000	0.730858	1.284098	0.224207	0.177284	1.891069	-0.488848	-0.964784	-0.962245	-0.927607	-1.064195	-0.70807	-0.385952	-0.082901	0.177641	0.0	-0.218589	0.452346	-0.235765	-0.147788	0.559986	0.299452	0.651074	0.773349
GENE775X	CUST_25498_PI425536763	(sp:Q8VHS5) Ankyrin repeat and SOCS box protein 16 OS=Mus musculus GN=Asb16 PE=2 SV=1	1.000000	0.408628	1.669916	1.073713	0.436072	1.919538	-1.018145	-1.084376	-0.928446	-0.723054	-1.085083	-0.553655	-0.018486	0.0	0.169762	-0.176465	-0.076851	0.437073	-0.453016	-0.612477	0.754644	0.290466	0.86287	1.217897
GENE1249X	CUST_7453_PI425536763	(sp:Q8VDK1) Nitrilase homolog 1 OS=Mus musculus GN=Nit1 PE=2 SV=1	1.000000	0.192292	1.316581	0.576139	0.181553	1.757155	-1.180542	-0.990505	-0.86847	-0.662982	-0.875392	-1.071113	-0.362941	-0.163332	0.157747	-0.504618	-0.503868	0.313813	0.0	-0.454045	0.409819	0.787719	0.565515	1.274852
GENE94X	CUST_11405_PI425536763	(sp:Q76JQ2) Folliculin OS=Rattus norvegicus GN=Flcn PE=2 SV=1	1.000000	0.75574	1.063822	0.78211	0.485012	1.39792	-1.026415	-1.027263	-0.666131	-0.812435	-0.832128	-0.845705	-0.437988	0.034612	0.0	-0.291287	-0.277922	0.378946	-0.23198	-0.190072	0.443965	0.576066	0.549125	1.012351
GENE241X	CUST_14696_PI425536763	[BBH] ASB10_HUMAN (sp:Q8WXI3) Ankyrin repeat and SOCS box protein 10 OS=Homo sapiens GN=ASB10 PE=2 SV=2	1.000000	0.933582	1.25471	0.981894	0.629538	1.559357	-1.195886	-1.35692	-0.484654	-0.095622	-1.039528	-0.467907	0.0	-0.217744	0.382812	-0.221587	-0.455788	0.466075	-0.438234	-0.543633	0.378457	0.463548	0.790777	1.52164
GENE427X	CUST_19454_PI425536763	(sp:Q6NYZ4) Phospholipase A1 member A OS=Danio rerio GN=pla1a PE=2 SV=1	1.000000	0.560942	1.111022	0.490518	0.46944	0.885095	-0.48415	-0.83858	-0.680457	-0.538816	-0.866108	-0.298762	-0.351773	0.0	-0.110684	0.129058	-0.293594	0.25526	-0.403426	-0.356739	0.131397	0.146232	0.269824	0.802763
GENE3885X	TC99110		1.000000	1.110545	1.531473	0.70651	0.21868	1.438418	-0.401297	-0.170763	-0.531826	-0.471981	-0.476612	-0.763745	-0.344077	-0.316378	-0.150511	-0.390471	0.262923	0.492011	0.050714	0.0	-0.142438	0.50567	0.066023	0.164189
GENE2882X	TC117404	Salmo salar Gametogenetin-binding protein 2 (ggnb2), mRNA	1.000000	1.071495	1.537904	0.65581	0.128932	1.340161	-0.615063	-0.62031	-0.570612	-0.485498	-0.303001	-0.200454	0.004539	-0.263094	0.0	-0.109286	-0.363377	0.314107	-0.073988	-0.374018	0.049116	0.583918	0.304887	0.265096
GENE3200X	TC122763		1.000000	1.297577	1.57095	1.255988	0.260537	2.041542	-0.304317	-0.588427	-0.012016	-0.080511	-0.491937	-0.590684	-0.338226	-0.301873	-0.470959	-0.111015	-0.057437	0.265138	0.524454	0.0	0.105481	0.954966	0.778737	0.279715
GENE3409X	TC126681		1.000000	1.382711	1.988468	0.817863	0.606218	1.540636	-0.34117	-0.737456	-0.073919	-0.252206	-0.079198	-0.831283	-0.640385	0.0	-0.085602	-0.156486	0.420501	-0.100538	0.864911	0.071853	0.478564	-0.059363	0.841289	0.871126
GENE3855X	TC98540		1.000000	1.224625	2.236541	1.140741	0.844395	1.29245	-0.367023	-0.119115	0.103212	-0.683338	-0.186383	-0.553349	-0.309383	-0.620794	-0.211345	-0.578919	0.327784	0.995395	0.0	-0.185018	0.822071	-0.090373	0.166266	0.712062
GENE372X	CUST_17855_PI425536763	(sp:Q5VWP3) Uncharacterized protein C6orf142 OS=Homo sapiens GN=C6orf142 PE=2 SV=2	1.000000	2.010536	2.369251	1.588705	0.911266	2.447533	-0.189451	-0.230316	-0.408665	-0.299651	-0.51127	-0.193754	-0.432933	-0.726629	0.19665	-0.191137	0.160588	0.595788	-0.145234	-0.437003	1.243271	0.0	1.282193	0.543207
GENE3662X	TC95012	polymerase (RNA) I polypeptide D [Bos taurus]	1.000000	1.063938	1.377022	0.671992	0.360291	1.374739	-0.277807	0.0	-0.047234	-0.075535	-0.359651	-0.427923	-0.511352	0.10514	-0.113573	-0.196606	-0.230536	0.266946	-0.173879	-0.375387	0.251222	0.3007	0.376663	0.530781
GENE3332X	TC125192		1.000000	1.456514	1.208366	0.915753	0.29447	1.529064	-0.407632	-0.391531	-0.185128	-0.112121	-0.288242	-0.460117	-0.317875	0.0	-0.23218	0.12205	-0.013272	0.241359	-0.157996	-0.37116	0.383834	0.382627	0.52113	1.038986
GENE1915X	TC104185	(sp:O62763) Acetylcholinesterase OS=Felis catus GN=ACHE PE=3 SV=1	1.000000	0.805424	1.389588	0.763836	0.407234	1.170863	-0.463266	-0.162443	-0.307295	-0.136049	-0.117121	-0.72439	-0.084508	-0.151312	0.0	0.016301	-0.146989	0.269283	-0.106143	-0.309159	0.179346	0.458929	0.297972	0.854554
GENE2027X	TC105424	Salmo salar Collectrin (tmm27), mRNA	1.000000	1.760818	2.380967	1.246063	0.031307	1.567788	0.0	-0.255911	-0.395106	-0.638617	-0.580165	-0.197548	-0.574766	0.110463	-0.283046	-0.115616	-0.284515	0.515708	-0.046932	-0.354029	0.595427	0.739877	0.76825	1.287436
GENE2264X	TC108857		1.000000	1.023517	1.675072	0.663192	0.467316	1.304746	-0.5854	-0.546159	0.0	-0.350236	-0.334539	-0.859367	-0.454961	-0.112825	0.200793	-0.220325	-0.363702	0.351633	-0.248365	-0.142588	0.755865	0.365724	0.538879	0.532302
GENE1594X	TC100802	Salmo salar Solute carrier family 22 member 18 (s22ai), mRNA	1.000000	1.51431	1.635166	0.661092	0.540895	0.971944	-0.395423	-0.24712	-0.35263	-0.288218	-0.497934	-0.751148	-0.461605	0.0	0.005929	-0.163719	0.044401	0.229599	-0.154825	-0.220482	0.935864	-0.068529	0.089657	0.909579
GENE1593X	TC100802	Salmo salar Solute carrier family 22 member 18 (s22ai), mRNA	1.000000	1.607344	1.783403	0.837886	0.614513	1.108515	-0.294456	-0.134696	-0.213365	-0.106235	-0.355998	-0.752686	-0.399266	-5.8E-5	0.044639	-0.060816	-0.034412	0.255822	-0.02025	0.0	0.971616	0.14188	0.223624	1.113057
GENE3804X	TC97582	(sp:P34257) Transposable element Tc3 transposase OS=Caenorhabditis elegans GN=tc3a PE=1 SV=1	1.000000	1.340533	2.263804	2.117722	1.397253	3.397636	-0.844182	-0.816731	-0.865526	-0.603103	-0.622623	-0.658923	-0.005446	-0.423735	0.084596	-0.058815	0.037717	-0.011213	0.0	-0.074834	0.771097	0.925662	1.068664	1.652389
GENE3509X	TC128747	(sp:Q1L673) Vitamin D3 receptor B OS=Danio rerio GN=vdrb PE=2 SV=2	1.000000	1.317806	1.838586	1.343044	0.672043	2.109143	-0.791429	-0.42255	-0.421709	-0.381422	-0.29474	-0.408285	0.0	-0.239703	0.342419	0.299379	-0.170807	-0.074539	-0.14603	-0.149102	0.984327	0.858873	1.098265	1.713409
GENE3064X	TC120478	PREDICTED: ring finger protein 122-like [Danio rerio]	1.000000	1.762362	2.192426	1.788657	0.295878	2.074504	-0.319931	-0.369461	-0.080142	-0.283749	-0.588003	-0.329419	-0.313109	-0.112719	-0.022788	0.0	0.201547	-0.273344	-0.030931	0.085753	0.955153	0.962948	1.180336	1.130956
GENE2083X	TC106130		1.000000	1.401107	1.907745	1.78926	0.294187	2.037068	-0.620677	-0.465215	0.0	0.062498	-0.698684	-0.498388	-0.518935	-0.352869	-0.117675	-0.017507	0.057457	-0.26698	-0.345059	-0.190233	0.758	0.948674	0.945758	1.000512
GENE3333X	TC125194		1.000000	1.192346	1.529734	0.982158	0.439935	1.281777	-0.157527	-0.243389	0.110777	-0.225839	-0.632549	-0.615573	-0.43649	-0.268464	-0.146418	0.0	0.045642	0.496329	-0.091425	-0.183767	0.896411	-0.011831	0.751233	1.227866
GENE1020X	CUST_4035_PI425536763	(sp:Q9DB05) Alpha-soluble NSF attachment protein OS=Mus musculus GN=Napa PE=1 SV=1	1.000000	1.29406	1.704448	1.076737	0.563626	1.465653	-0.06442	-0.402018	0.283049	-0.232411	-0.401708	-0.411422	-0.292075	-0.101189	-0.226222	0.0	-0.140935	0.443597	-0.015111	-0.115108	0.972463	0.301501	0.861293	1.403719
GENE181X	CUST_13802_PI425536763	(sp:Q9DB05) Alpha-soluble NSF attachment protein OS=Mus musculus GN=Napa PE=1 SV=1	1.000000	0.887804	1.389157	1.199822	0.785874	1.174664	-0.077263	-0.426896	-0.041277	0.075473	-0.571716	-0.667187	-0.065566	-0.324107	0.0	0.285787	-0.011335	0.332378	-0.03244	-0.313449	0.612033	-0.010468	0.762778	1.50761
GENE455X	CUST_2013_PI425536763	(sp:Q99P88) Nuclear pore complex protein Nup155 OS=Mus musculus GN=Nup155 PE=2 SV=1	1.000000	0.889035	1.977224	1.120995	0.45717	1.64712	-0.323893	-0.408842	-0.028564	-0.231725	-0.385206	-0.441156	-0.10854	0.00341	-0.16627	0.0	-0.092959	-0.03108	0.162253	-0.404659	1.287342	0.756028	1.094179	1.749497
GENE3657X	TC94971	(sp:P19941) Growth hormone receptor OS=Oryctolagus cuniculus GN=GHR PE=1 SV=1	1.000000	2.076298	2.749583	1.659882	2.221845	2.232817	-0.367037	-0.829437	0.702421	-0.710994	-0.49281	0.105617	-0.228053	-0.32554	-0.72431	-0.405473	-0.343246	0.0	-0.179507	-0.733952	1.374623	0.592272	0.81007	1.507284
GENE2587X	TC113351		1.000000	2.668083	3.617495	1.82781	1.747459	2.723142	0.0	0.327517	0.839826	-0.407686	-0.673851	-0.23116	-0.012483	-0.772794	-0.110648	-0.568634	-0.613766	-0.476881	-0.828355	-0.72252	0.969269	0.633754	1.057517	1.809902
GENE3770X	TC96842	[BBH] CREG2_MOUSE (sp:Q8BGC9) Protein CREG2 OS=Mus musculus GN=Creg2 PE=1 SV=1	1.000000	1.658097	2.161976	1.598528	1.332332	1.955838	-0.119958	-0.926549	0.0	-0.154322	-0.178604	-0.742308	-0.345457	-0.190387	-0.139091	-0.345851	-0.282839	-0.080299	0.227544	0.125226	0.698374	0.287287	0.988141	1.308818
GENE1942X	TC104521	(sp:Q7YR26) DNA topoisomerase 1 OS=Cercopithecus aethiops GN=TOP1 PE=2 SV=1	1.000000	3.909344	4.248357	3.546301	2.505742	3.064278	-0.362247	-1.110381	-0.351237	-0.526386	-0.146064	-0.967344	0.005907	-1.540653	-0.76219	-0.610627	0.055843	-0.471111	0.0	-0.410002	1.97867	1.504178	2.318815	2.631198
GENE286X	CUST_15790_PI425536763	(sp:P35952) Low-density lipoprotein receptor OS=Rattus norvegicus GN=Ldlr PE=2 SV=1	1.000000	2.782722	3.135861	2.150485	1.94398	2.742671	-0.301459	-0.598695	-0.004274	-0.4318	-0.616571	0.0	-0.557979	-0.43811	-0.659639	-0.137674	0.240865	0.243962	-0.026445	-0.516538	0.01517	0.776895	1.599711	1.812896
GENE237X	CUST_14654_PI425536763	[BBH] CC141_HUMAN (sp:Q6ZP82) Coiled-coil domain-containing protein 141 OS=Homo sapiens GN=CCDC141 PE=1 SV=1	1.000000	1.85682	2.660301	2.203353	1.226013	1.566941	-0.466868	-0.670639	0.287288	-0.083554	-0.554541	-0.340663	-1.131076	-0.344943	-0.109465	-0.08134	-0.356133	0.440406	0.0	-0.339959	0.439981	0.294534	0.346862	1.31157
GENE3923X	TC99786	Salmo salar eukaryotic translation initiation factor 4E family member 3 (eif4e3), mRNA	1.000000	1.12176	1.811777	1.044647	0.170348	2.167546	-0.912394	-1.007053	-0.627027	-0.409064	-0.827536	-0.922958	-0.244474	-0.429452	0.0	-0.142595	-0.136643	0.440945	0.22688	-0.007418	0.367163	0.386535	0.664065	1.055981
GENE3220X	TC123089	Salmo salar Serine	1.000000	0.904415	1.80224	1.433619	0.40054	1.789436	-0.608956	-0.684147	-0.553827	-0.691143	-0.92814	-1.008498	-0.797892	-0.606357	-0.212504	-0.319949	0.252702	0.592634	-0.014367	0.0	0.675186	0.149483	0.723636	1.034409
GENE2850X	TC116927	(sp:Q9Y3C5) RING finger protein 11 OS=Homo sapiens GN=RNF11 PE=1 SV=1	1.000000	1.375969	1.90101	1.456039	0.499214	1.974968	-0.70762	-0.797254	0.0	-0.522601	-0.86418	-1.685632	-0.622147	-1.049949	-0.185294	-0.669649	0.079034	0.593426	-0.057199	-0.023342	0.624448	0.423998	1.073827	1.168187
GENE2598X	TC113489	(sp:Q6XBT4) Upstream stimulatory factor 1 OS=Bos taurus GN=USF1 PE=2 SV=1	1.000000	0.993922	1.354653	0.798616	0.562746	1.02086	-0.680455	-0.603648	-0.353151	-0.470714	-0.475384	-0.421692	0.0	-0.194799	-0.356659	-0.13857	0.204072	0.392036	-0.177337	-0.020236	0.22029	0.316982	0.478213	0.687182
GENE3071X	TC120551		1.000000	1.647473	2.483284	1.769061	1.287155	2.65396	-1.073707	-1.038593	-0.872152	-1.1182	-1.389035	-1.252453	-0.60989	-0.859367	-0.883035	-0.61134	0.0	0.561638	0.09176	-0.195476	1.193349	0.722967	1.139399	1.244946
GENE1321X	CUST_8228_PI425536763	(sp:P53467) Actin, larval muscle-type OS=Molgula oculata PE=3 SV=1	1.000000	1.614244	2.623422	1.716422	1.241293	2.510297	-1.217318	-0.904627	-1.012727	-1.38581	-1.193287	-1.063883	-0.328699	-1.188593	-0.917788	-0.687906	0.0	0.728024	-0.0539	0.040127	1.19736	0.921322	1.084232	1.146112
GENE1254X	CUST_7523_PI425536763	(sp:A2BGD5) Calcium-binding and coiled-coil domain-containing protein 1 OS=Danio rerio GN=calcoco1 PE=3 SV=1	1.000000	1.472699	2.406028	1.516195	1.016098	2.373447	-1.51019	-0.96885	-1.099782	-1.511961	-1.359581	-1.229931	-0.497005	-1.279498	-1.082781	-0.87231	-0.220666	0.538839	0.0	0.014351	0.900709	0.769341	1.011279	0.959651
GENE3424X	TC127087	(sp:Q09490) Protein lgg-1 OS=Caenorhabditis elegans GN=lgg-1 PE=1 SV=1	1.000000	2.350697	3.228173	2.642421	1.490797	3.631467	-0.629334	-0.923933	-0.526876	-0.561554	-0.455011	-2.607399	-0.987032	-1.507338	-0.433212	-0.714885	-0.055615	0.360421	0.0	0.077531	1.680996	1.359721	1.395066	2.421877
GENE1815X	TC103023		1.000000	1.493269	1.731799	1.46431	0.576575	2.00909	-0.886085	-0.815048	-0.348637	-0.726183	-0.403337	-1.224464	0.0	-1.088201	-0.059331	-0.21953	0.041581	0.570517	-0.156326	-0.183374	1.235447	1.116301	0.797501	1.272838
GENE406X	CUST_1888_PI425536763	[BBH] RN122_MOUSE (sp:Q8BP31) RING finger protein 122 OS=Mus musculus GN=Rnf122 PE=2 SV=1	1.000000	2.001626	2.085633	1.441894	0.959597	1.883049	-0.850727	-1.302626	-0.256483	0.0	-0.254375	-1.082856	-0.840841	-0.781765	-0.302964	-0.963825	0.033425	0.374734	-0.319474	-0.170421	0.529585	0.942005	1.042695	1.147032
GENE2851X	TC116934	(sp:Q9DC22) DDB1- and CUL4-associated factor 6 OS=Mus musculus GN=Dcaf6 PE=1 SV=1	1.000000	1.03298	1.492501	0.846145	0.565713	1.921483	-0.297571	-0.984861	-0.431918	-0.661883	-0.433094	-0.629087	-0.388334	-0.565345	-0.195786	0.067355	0.0	0.692748	-0.055894	-0.624923	0.050277	0.325142	0.581465	0.920743
GENE2325X	TC109732		1.000000	1.261381	1.462189	1.058812	0.683941	2.183977	-0.237664	-0.339379	-0.493924	-0.546093	-0.822883	-1.093569	-0.243671	0.02083	0.109109	-0.031934	-0.118257	0.52773	-0.45415	-0.027472	0.0	0.457284	0.68476	1.09757
GENE986X	CUST_3553_PI425536763	(sp:Q8WXF8) DNA-binding death effector domain-containing protein 2 OS=Homo sapiens GN=DEDD2 PE=1 SV=1	1.000000	0.769502	1.394786	1.051488	0.26337	1.67931	-0.541667	-0.755818	-0.420499	-0.655374	-0.605939	-0.906373	-0.241016	-0.211169	0.12307	-0.281278	0.0	0.603678	-0.466452	-0.331059	0.404517	0.786436	0.838658	0.895881
GENE2724X	TC115098	Salmo salar jagunal homolog 1-A (jgn1a), mRNA	1.000000	1.100982	2.250966	1.103445	0.558777	2.384658	-0.400036	-0.487782	-0.545617	-1.223664	-1.506489	-0.569581	-0.49518	0.485428	-0.495543	-0.258846	-0.470563	0.808691	0.0	-0.054092	0.998976	0.993772	0.783419	1.899767
GENE2273X	TC108949	[BBH] RPC7L_BOVIN (sp:Q1RMR0) DNA-directed RNA polymerase III subunit RPC7-like OS=Bos taurus GN=POLR3GL PE=2 SV=1	1.000000	1.745361	1.961018	1.091969	0.852558	2.212254	-0.868149	-0.790728	-0.849586	-1.237275	-1.171227	-0.784086	-0.011563	-0.355253	-0.256648	-0.098318	0.055884	0.16725	-0.140435	0.0	1.27117	1.108051	1.383397	1.727467
GENE1858X	TC103483	Salmo salar Caprin-1 (capr1), mRNA	1.000000	1.30348	2.345323	1.565333	0.708917	2.491621	-0.797949	-1.080823	-0.828299	-0.738037	-1.302526	-0.831535	-0.070863	-0.217301	-0.477952	-0.163605	0.0	0.813374	0.42982	-0.109525	1.00505	1.266527	1.079724	1.830877
GENE3741X	TC96360	Salmo salar Microtubule-associated protein tau (tau), mRNA	1.000000	1.436342	2.92538	2.003032	1.578429	2.714831	-0.433644	-0.319911	-0.255034	-0.621493	-0.612419	-1.091701	-0.685283	-0.150893	-0.34847	-0.831852	0.0	0.598003	0.271158	-0.11189	1.336851	0.887935	0.738896	1.909912
GENE2022X	TC105381	(sp:P47990) Xanthine dehydrogenase	1.000000	0.877276	1.782577	1.193306	0.362746	1.773271	-0.228921	-0.295223	-0.485944	-0.548757	-0.819601	-0.880433	-0.366569	-0.042568	-0.208082	-0.480952	-0.024734	0.168196	0.198795	0.0	0.685629	0.332	0.457928	0.877183
GENE329X	CUST_1699_PI425536763	(sp:Q5EA28) CpG-binding protein OS=Bos taurus GN=CXXC1 PE=2 SV=1	1.000000	0.960673	1.60081	0.770079	0.463977	1.383819	0.0	9.94E-4	-0.14186	-0.452709	-0.534882	-0.937525	-0.629342	-0.166678	-0.428292	-0.277927	-0.223956	0.400089	-0.266446	-0.064884	0.849586	0.319876	0.527373	0.928335
GENE299X	CUST_1609_PI425536763	(sp:Q8QGX4) DNA-dependent protein kinase catalytic subunit OS=Gallus gallus GN=PRKDC PE=2 SV=1	1.000000	0.913657	1.510015	0.876714	-7.6E-5	1.158043	-0.391496	0.0	-0.287013	-0.599518	-0.516742	-0.855859	-0.577771	0.031023	-0.523814	0.043442	-0.352816	0.312024	-0.140624	-0.033525	0.878059	0.599959	0.572265	0.938769
GENE3210X	TC122935	[BBH] DEPD5_HUMAN (sp:O75140) DEP domain-containing protein 5 OS=Homo sapiens GN=DEPDC5 PE=2 SV=1	1.000000	1.485246	1.686346	1.332711	0.579346	0.894433	-0.404082	-0.503984	-0.384918	-0.665457	-0.816628	-0.509553	-0.689978	-0.297778	-0.743967	-0.349291	-0.293477	0.551319	0.296881	0.0	0.867715	0.127892	1.254218	1.739849
GENE927X	CUST_28608_PI425536763	(sp:Q8WWI1) LIM domain only protein 7 OS=Homo sapiens GN=LMO7 PE=1 SV=2	1.000000	2.232233	2.206229	1.513194	0.677069	1.944602	-0.765287	-0.448788	-1.520428	-0.322351	-0.879487	-1.640866	-1.1767	-0.172869	-1.126978	-0.236649	-0.252304	0.681174	0.0	0.441286	0.800558	0.917694	1.219135	1.674624
GENE307X	CUST_16271_PI425536763	(sp:Q68Y62) Carnitine O-palmitoyltransferase 1, liver isoform OS=Equus caballus GN=CPT1A PE=2 SV=1	1.000000	4.541705	4.073149	3.509126	2.069336	3.364961	-0.526743	0.0	-0.557442	-1.048417	-1.558437	-3.759423	-0.842074	-1.519225	-1.566449	-0.417482	1.356211	1.671681	-0.337493	-0.684648	1.815513	3.505597	3.739733	3.850311
GENE249X	CUST_149_PI425708691	carnitine	1.000000	3.899731	3.131804	2.484391	1.260265	2.330398	-0.687046	0.0	-0.633944	-0.733365	-0.890575	-1.254653	-0.65404	-1.318871	-0.952507	-0.505621	0.829333	1.222447	-0.080422	-0.276925	1.416945	2.598538	2.739875	2.364171
GENE2387X	TC110534		1.000000	1.169711	1.622562	1.001163	0.071824	0.961877	-0.393065	-0.074386	-0.330214	-0.116555	-0.693961	-0.076603	-0.021204	0.158597	0.096814	0.075692	-0.426572	-0.163777	-0.773948	-0.453196	0.0	0.932893	0.604561	0.60646
GENE1936X	TC104440		1.000000	1.482924	1.537008	1.613888	0.162753	1.312104	-0.606461	-0.424776	-0.878689	-0.427061	-0.844802	-0.130034	0.08811	-0.10817	0.0	0.202004	-0.478382	-0.117582	-0.886429	-0.29548	0.145919	1.149469	0.658694	0.842229
GENE2534X	TC112440	(sp:Q9UEG4) Zinc finger protein 629 OS=Homo sapiens GN=ZNF629 PE=2 SV=2	1.000000	0.979613	1.266176	0.707791	0.133828	0.886826	0.144719	-0.402246	-0.328464	-0.353526	-0.382434	-0.640746	-0.466241	-0.236272	0.232369	-0.474235	-0.424395	0.0	-0.717892	-1.156997	0.690573	0.41345	0.797487	1.101585
GENE3320X	TC124872		1.000000	1.045935	1.402806	1.139228	0.160434	1.039335	-0.612223	6.35E-4	-0.40366	-0.150305	-0.544408	-0.550851	-0.64431	0.0	0.133426	-0.490017	-0.063311	-0.30487	-0.719457	-0.076859	0.964132	0.56463	0.573628	0.377839
GENE2790X	TC116254	(sp:O15040) Tectonin beta-propeller repeat-containing protein 2 OS=Homo sapiens GN=TECPR2 PE=1 SV=3	1.000000	1.001187	1.578327	0.709328	0.17509	1.26441	-0.642414	-0.326898	-0.303684	-0.659861	-0.699321	-0.365762	-0.420631	0.138692	0.0	-0.315589	-0.591151	0.200317	-0.686079	-0.383177	0.661482	0.254367	0.515833	0.812565
GENE1264X	CUST_7642_PI425536763	(sp:P49635) Ubiquitin OS=Leishmania tarentolae GN=UB-EP52 PE=3 SV=1	1.000000	1.991236	2.829462	1.536484	0.920228	2.197111	-0.46019	-0.841182	-1.243554	-1.287679	-1.140416	-0.703729	-1.124423	0.0	-0.123544	-0.509393	0.232548	0.324249	-0.851149	-0.910888	1.389948	0.349895	0.789392	1.279895
GENE1760X	TC102406	Salmo salar ATPase, Cu++ transporting, alpha polypeptide (atp7a), mRNA	1.000000	1.006967	1.21799	0.569075	0.387588	1.322881	-0.291259	-0.350408	-0.340785	-0.488596	-0.602475	-0.245228	-0.491398	-0.287557	0.0	0.029319	-0.802022	0.254293	-0.69683	-0.353489	0.538051	0.959887	0.825572	1.002982
GENE1176X	CUST_6445_PI425536763	(sp:Q08BA4) Putative sodium-coupled neutral amino acid transporter 9 OS=Danio rerio GN=slc38a9 PE=2 SV=1	1.000000	1.377668	2.369724	1.453376	0.83639	2.114503	-0.643207	-0.260746	-0.863015	-0.954243	-1.074946	-1.222546	-0.55493	-0.10811	0.0	0.158574	-1.152606	0.288372	-1.227617	-0.389633	1.593988	0.984426	1.340572	1.537321
GENE1271X	CUST_7739_PI425536763	[BBH] SOCS7_MOUSE (sp:Q8VHQ2) Suppressor of cytokine signaling 7 OS=Mus musculus GN=Socs7 PE=1 SV=1	1.000000	0.865852	2.018307	1.291602	0.135928	1.38377	-0.681038	-0.678263	-0.755193	-0.214457	-1.282753	-1.167982	-0.405072	-0.153607	0.0	-0.092128	0.512474	0.284085	-0.570623	-0.705238	0.70154	1.210131	1.106223	0.881082
GENE3022X	TC119861	(sp:Q8WVS4) WD repeat-containing protein 60 OS=Homo sapiens GN=WDR60 PE=1 SV=2	1.000000	0.850016	1.638341	1.440591	1.321142	1.641917	-0.498896	0.267833	-0.387841	-0.295929	0.0	-0.516644	-0.448352	-0.343317	0.161586	-0.394703	-0.076278	-0.618467	-0.058869	-0.068885	1.030403	1.351318	0.81225	1.306959
GENE2448X	TC111358	(sp:Q9WVK8) Cholesterol 24-hydroxylase OS=Mus musculus GN=Cyp46a1 PE=2 SV=1	1.000000	2.360934	2.440328	1.823897	1.356233	1.909005	-1.19453	0.274435	0.0	-0.087713	-0.257517	-0.280973	-0.331841	-1.282796	-0.418411	-0.056024	0.058596	-0.489141	-0.946981	-0.247703	1.070193	1.478674	1.569173	1.959274
GENE3600X	TC131019	(sp:Q9WVK8) Cholesterol 24-hydroxylase OS=Mus musculus GN=Cyp46a1 PE=2 SV=1	1.000000	2.621418	2.799619	2.411021	1.792548	2.541186	-0.794956	-0.053018	-0.231258	0.142409	-0.383421	-0.999346	-0.677238	-0.893663	-0.170226	-0.018065	-0.544381	0.33556	0.0	-0.569563	1.133732	2.108058	1.791835	2.565522
GENE378X	CUST_18062_PI425536763	(sp:P17735) Tyrosine aminotransferase OS=Homo sapiens GN=TAT PE=1 SV=1	1.000000	5.132742	6.960546	5.105761	4.493898	4.812666	-0.878305	-0.587544	-0.434514	-0.201253	-0.501023	-0.459944	-0.361025	0.0	-0.794444	-1.10065	-0.235586	0.175541	0.240844	-0.359601	2.663289	4.808304	4.664118	5.413837
GENE2519X	TC112319	(sp:Q64536) [Pyruvate dehydrogenase [lipoamide]] kinase isozyme 2, mitochondrial OS=Rattus norvegicus GN=Pdk2 PE=1 SV=1	1.000000	4.172756	2.719283	3.168825	1.991357	2.615889	-0.50583	-0.359576	-1.275575	-0.386455	1.182848	-0.659459	0.585129	-0.901885	-1.378084	-0.853142	0.0	-0.647532	-0.719176	-1.320228	2.272729	2.027347	2.120878	2.204972
GENE347X	CUST_17327_PI425536763	(sp:Q8BFP9) [Pyruvate dehydrogenase [lipoamide]] kinase isozyme 1, mitochondrial OS=Mus musculus GN=Pdk1 PE=2 SV=1	1.000000	5.50791	5.205345	4.037397	3.417742	4.664581	0.085606	-0.556124	-2.454012	-1.798832	0.0	-1.130199	0.739537	-1.472237	-1.285413	-0.918267	-0.406754	-0.655785	-1.694388	-1.88943	3.349448	3.265647	3.741883	3.639445
GENE2424X	TC111027	(sp:Q61823) Programmed cell death protein 4 OS=Mus musculus GN=Pdcd4 PE=1 SV=1	1.000000	0.875298	0.969304	0.33998	0.190709	0.761131	-0.099115	-0.137704	0.010118	-0.189138	-0.286128	-0.227816	0.137231	-0.097833	-0.058375	0.0	-0.144488	-0.061325	-0.278416	-0.333332	0.334175	0.68066	0.528436	0.590614
GENE3132X	TC121545		1.000000	2.887226	3.922335	2.504693	2.451947	3.901763	-0.566831	-0.513036	-0.97681	-0.905945	-1.682448	-0.418992	0.517266	-0.593878	0.459185	-0.407451	0.0	-0.334405	-0.663897	-1.264802	1.894829	2.543756	2.640765	2.060508
GENE753X	CUST_25038_PI425536763	(sp:O75140) DEP domain-containing protein 5 OS=Homo sapiens GN=DEPDC5 PE=2 SV=1	1.000000	0.99169	1.127344	1.03195	0.59683	1.232345	-0.211322	-0.481386	-0.335785	-0.425181	-0.470541	-0.143187	0.0	-0.15249	0.030109	-0.022152	-0.295732	0.008884	-0.273188	-0.419567	0.648984	0.788703	0.91838	0.842887
GENE1672X	TC101627		1.000000	2.287962	2.57741	1.948274	1.239262	2.637464	-0.518261	-1.501738	-0.461787	-0.582325	-1.431095	-1.273126	-0.050438	-0.879779	0.34587	0.0	0.062805	-0.95202	-1.614149	-0.234732	2.0729	2.761428	2.357426	2.275379
GENE3081X	TC120842	[BBH] K1370_DANRE (sp:Q1LV22) Uncharacterized protein KIAA1370 homolog OS=Danio rerio GN=si:dkey-266j9.3 PE=4 SV=1	1.000000	1.345702	2.245987	0.97608	0.400855	1.717419	-0.387886	-0.300714	-1.070399	-0.958573	-0.392237	-0.77077	-0.085865	-0.468833	0.0	-0.319623	0.112861	0.530411	-0.733217	-0.324579	0.877033	1.678142	1.600147	1.227259
GENE357X	CUST_17474_PI425536763	(sp:Q1LV22) Uncharacterized protein KIAA1370 homolog OS=Danio rerio GN=si:dkey-266j9.3 PE=4 SV=1	1.000000	1.248949	1.834597	0.865295	0.41507	1.308079	-0.367609	-0.121655	-0.549755	-0.924167	-0.164408	-0.359738	0.0	-0.26261	-0.158862	-0.433321	-0.064325	0.578239	-0.385349	0.010169	0.888183	1.628601	1.139625	1.094222
GENE1390X	CUST_8749_PI425536763	(sp:Q69ZK7) Uncharacterized protein KIAA1370 OS=Mus musculus GN=Kiaa1370 PE=2 SV=2	1.000000	1.151214	2.144542	0.90865	0.462553	1.516437	0.0	-0.542743	-0.111744	-0.681879	-0.268448	-0.18561	-5.08E-4	-0.289805	-0.223569	-0.172663	0.002085	0.348235	-0.553538	-0.216556	0.806331	1.305669	1.566172	1.062143
GENE1766X	TC102473	(sp:O35099) Mitogen-activated protein kinase kinase kinase 5 OS=Mus musculus GN=Map3k5 PE=1 SV=2	1.000000	0.91542	1.038243	0.725423	0.350013	1.145763	-0.420866	-0.362167	-0.179694	-0.174534	-0.4865	-0.253883	-0.084653	-2.72E-4	-0.392398	0.039541	-0.449097	0.0	0.165545	-0.008636	0.637545	0.888004	0.680615	0.856998
GENE1765X	TC102473	(sp:O35099) Mitogen-activated protein kinase kinase kinase 5 OS=Mus musculus GN=Map3k5 PE=1 SV=2	1.000000	0.874333	0.817189	0.660577	0.389194	1.107007	-0.537192	-0.301514	-0.075734	-0.174241	-0.375893	-0.341662	0.056668	-0.052698	-0.340247	0.0	-0.436538	-0.282157	0.199549	-0.314962	0.608572	0.995238	0.98339	1.06404
GENE660X	CUST_22922_PI425536763	(sp:P0C6B8) Sushi, von Willebrand factor type A, EGF and pentraxin domain-containing protein 1 OS=Rattus norvegicus GN=Svep1 PE=1 SV=1	1.000000	1.26082	1.436813	0.817182	0.629441	1.581318	-0.512862	-0.407507	-0.112279	-0.37507	-1.655871	-0.301677	-0.433912	-0.538154	0.012592	0.0	-0.134073	0.681752	-0.480804	-0.005319	0.628632	1.577322	1.620357	1.233699
GENE2817X	TC116524		1.000000	0.908836	1.452166	0.751237	1.081816	1.340231	-0.406659	-0.315829	-0.481762	-0.238606	-0.024853	-1.058692	0.0	-0.095449	0.44194	0.495844	-0.051221	-0.329342	-0.252977	-0.407878	0.486606	1.260803	1.78181	1.535569
GENE614X	CUST_21825_PI425536763	(sp:Q5ZI58) Uncharacterized protein KIAA1370 homolog OS=Gallus gallus GN=RCJMB04_30b20 PE=2 SV=1	1.000000	0.962578	2.264412	1.456697	0.814085	2.009284	-1.11067	-0.818502	-1.910826	-1.385984	-0.298254	-1.274028	0.22418	-0.502054	0.205376	0.0	-0.141622	-0.168883	-0.606595	-0.040799	0.956892	1.726276	1.749221	1.403255
GENE1019X	CUST_4024_PI425536763	(sp:O00501) Claudin-5 OS=Homo sapiens GN=CLDN5 PE=1 SV=1	1.000000	0.458661	0.936271	0.771225	0.633287	0.782924	-0.46893	-0.567173	-0.146687	-0.168585	-0.086027	-0.420178	-0.234531	-0.419903	-0.028474	0.23276	-0.289008	-0.001641	0.0	0.384971	0.354095	1.271768	1.049923	0.710831
GENE606X	CUST_21729_PI425536763	[BBH] PAMR1_PONAB (sp:Q5RDI1) Inactive serine protease PAMR1 OS=Pongo abelii GN=PAMR1 PE=2 SV=1	1.000000	0.602232	0.998805	0.851159	0.775056	0.954606	-1.39787	-0.327915	-0.319029	-0.151126	-0.938177	-0.422385	0.149593	-0.336957	0.0	-0.213713	-0.116971	-0.188894	-0.357958	0.197583	0.991137	1.328455	1.281829	0.884877
GENE448X	CUST_20026_PI425536763	(sp:Q9WVK8) Cholesterol 24-hydroxylase OS=Mus musculus GN=Cyp46a1 PE=2 SV=1	1.000000	1.499473	1.855314	1.795705	1.621085	1.779595	-2.086276	-0.549745	0.007609	0.0	-0.116926	-0.75075	-0.219421	-0.719039	-0.082577	-0.234256	-0.649066	-0.421432	0.223129	-0.231251	1.592448	1.368196	1.008347	1.298419
GENE3264X	TC123851	(sp:Q8NFZ0) F-box only protein 18 OS=Homo sapiens GN=FBXO18 PE=1 SV=2	1.000000	0.338327	0.511509	0.27255	0.156857	0.443374	-0.504044	-0.336698	-0.387634	-0.199954	-0.208374	-0.150559	-0.079376	0.113242	0.111064	-0.086062	0.0	-0.103828	-0.387614	-0.082337	0.08525	0.239947	0.740214	0.473507
GENE2430X	TC111095	Salmo salar Ferritin, heavy subunit (frih), mRNA	1.000000	1.08532	0.719923	1.178991	0.556838	1.244533	-0.862119	-0.855861	-0.85943	-0.871023	-0.547834	-1.151121	-0.366775	0.108295	0.203201	-0.149094	-0.059332	0.0	-0.497855	-0.395254	0.768001	0.232034	1.228045	1.29064
GENE760X	CUST_25206_PI425536763	(sp:Q8BG58) Transmembrane prolyl 4-hydroxylase OS=Mus musculus GN=P4htm PE=2 SV=1	1.000000	0.839986	1.645975	0.685254	0.487597	0.739876	-0.59993	-0.394589	-0.516286	-0.025747	-0.295485	-0.079866	-0.084854	0.0	-0.362617	-0.446257	0.336534	0.209743	-0.351608	-0.041766	0.330987	0.361862	0.619319	0.842849
GENE320X	CUST_16707_PI425536763	(sp:Q9NXG6) Transmembrane prolyl 4-hydroxylase OS=Homo sapiens GN=P4HTM PE=1 SV=2	1.000000	1.443305	2.653001	1.473562	1.207001	1.442815	-1.876549	-1.231903	-1.315304	-0.450825	-0.473134	-0.594453	-0.147048	-0.051619	0.429918	-0.482934	0.127338	-0.892367	-0.834555	0.106318	0.984622	0.0	0.860342	1.22452
GENE653X	CUST_22817_PI425536763	(sp:Q15937) Zinc finger protein 79 OS=Homo sapiens GN=ZNF79 PE=1 SV=2	1.000000	0.352925	1.37264	1.447935	0.628145	0.841643	-0.604677	-0.795845	-0.375581	-0.693957	-0.489184	-0.648285	-0.080885	0.594329	-5.76E-4	-0.06529	0.0	-0.85235	-0.78634	0.064359	0.271825	0.436095	0.501078	0.927781
GENE1090X	CUST_5331_PI425536763	(sp:Q90Z72) Nuclear factor interleukin-3-regulated protein OS=Gallus gallus GN=NFIL3 PE=1 SV=1	1.000000	0.199	1.521718	0.625178	0.125595	0.39284	-0.66273	-0.560318	-1.022729	-0.505869	-0.691877	-0.187478	-0.421607	0.0	-0.006116	0.085108	-0.42912	0.005568	-0.695429	-0.52651	0.241909	0.573609	0.547718	0.730404
GENE1251X	CUST_748_PI425536763	(sp:Q6GMG8) Lipopolysaccharide-induced tumor necrosis factor-alpha factor homolog OS=Danio rerio GN=litaf PE=2 SV=1	1.000000	0.381783	0.648488	0.730969	0.242566	0.777441	-0.532176	-0.418822	-0.004762	-0.065694	-0.326243	0.348809	0.038281	-0.399835	-0.458618	-0.209104	-0.266054	0.0	-0.405134	-0.349535	0.514811	0.387066	0.502422	0.783332
GENE80X	CUST_11051_PI425536763	(sp:P97432) Next to BRCA1 gene 1 protein OS=Mus musculus GN=Nbr1 PE=2 SV=1	1.000000	0.323949	0.584863	0.686969	0.446534	0.648028	-0.889635	-0.905023	-0.007296	0.0	-0.443143	0.059972	-0.470515	-0.11999	-0.559407	-0.121813	-0.201925	0.227363	-0.412094	-0.313314	0.529203	0.387999	0.795774	1.28534
GENE2559X	TC112861		1.000000	2.430179	3.256514	2.167438	1.176344	3.179172	-0.872267	-1.19959	-0.943624	-0.070317	-3.493916	-1.51617	-2.385487	-1.232753	-2.858767	0.15285	-0.947888	0.341213	0.0	-0.171128	0.773712	1.84022	2.379236	1.206927
GENE1327X	CUST_8283_PI425536763	(sp:Q8BU25) Inactive serine protease PAMR1 OS=Mus musculus GN=Pamr1 PE=2 SV=2	1.000000	0.547966	0.989662	0.435129	0.253037	0.901031	-1.331512	0.021578	-0.884236	-0.66209	-0.930207	-0.709669	0.0	-0.47019	-0.821416	0.009783	-0.649222	-0.275541	-0.226173	-0.82807	0.315169	1.040297	1.255719	0.154622
GENE3068X	TC120516		1.000000	0.594841	1.253869	0.671272	0.068519	0.533168	-0.480473	-0.605221	-0.447114	-0.583346	-0.802534	0.097167	-0.177056	-0.678019	-0.431355	-0.372439	-0.180402	0.014649	0.071278	-0.299008	0.032715	0.079335	0.0	0.345175
GENE3651X	TC94873	(sp:Q9Z2E9) Seipin OS=Mus musculus GN=Bscl2 PE=2 SV=2	1.000000	0.86543	1.023327	0.50209	0.284829	0.629944	-0.38215	-0.454417	-0.647093	-0.661925	-0.889381	-0.262155	-0.7696	0.0083	-0.517102	0.239775	-0.243579	0.397861	0.0	0.051292	-0.188101	-0.288581	0.042364	0.381528
GENE1579X	TC100689	(sp:O08623) Sequestosome-1 OS=Rattus norvegicus GN=Sqstm1 PE=1 SV=1	1.000000	0.848852	1.580774	0.893291	0.690546	1.415606	-0.586266	-0.819302	-0.452321	-0.673228	-0.448982	-0.567266	-0.722193	0.109895	0.0	-0.09856	-0.152783	1.006273	0.606499	-0.131034	0.265931	0.357248	-0.038753	0.485109
GENE1109X	CUST_5507_PI425536763	(sp:O08623) Sequestosome-1 OS=Rattus norvegicus GN=Sqstm1 PE=1 SV=1	1.000000	0.6975	1.399813	0.66255	0.51081	1.184197	-0.609479	-0.836616	-0.406786	-0.949601	-0.664017	-0.818842	-0.736353	0.007148	-0.362794	-0.304385	-0.321071	0.966627	0.325904	-0.599023	0.186816	0.160875	0.0	0.193669
GENE2374X	TC110380	(sp:A6NF83) Uncharacterized protein LOC389493 OS=Homo sapiens PE=4 SV=1	1.000000	1.388482	2.238215	1.553251	-0.088057	1.747824	-0.227163	-0.348968	0.34366	-0.013935	0.0	-2.938568	-2.967741	-3.227094	-2.355795	-2.833351	0.315812	-0.092648	0.078195	-0.506371	1.843886	1.330175	1.342848	0.61053
GENE2953X	TC118604	Danio rerio selenoprotein P, plasma, 1a (sepp1a), mRNA	1.000000	0.790713	1.441357	0.746175	-0.085981	1.463928	-0.702162	-0.355396	-0.303135	-0.006096	-0.695641	-1.25456	-0.610859	-1.073742	-0.560083	-1.017345	0.13776	0.241906	0.600823	0.074986	0.0	0.371045	0.30942	0.483478
GENE2938X	TC118387		1.000000	1.063056	1.570123	0.993681	0.313175	1.660051	-0.992154	-0.687418	-0.914771	0.0	-0.57451	-2.075588	-1.32683	-1.61833	-0.687004	-1.728411	-0.052944	0.233425	0.15872	-0.605367	0.370314	0.23946	0.398409	0.929844
GENE2474X	TC111689	(sp:P18826) Phosphorylase b kinase regulatory subunit alpha, skeletal muscle isoform OS=Mus musculus GN=Phka1 PE=1 SV=2	1.000000	0.653867	1.215029	0.675783	0.0	1.531505	-1.033394	-1.752661	-0.833015	-0.159181	-0.458001	-2.369602	-1.39513	-1.200605	-0.797753	-1.136646	-0.485096	0.034561	0.187696	0.347356	0.661812	0.594196	0.457284	1.131526
GENE3598X	TC130975	[BBH] CASP9_HUMAN (sp:P55211) Caspase-9 OS=Homo sapiens GN=CASP9 PE=1 SV=3	1.000000	0.272225	0.959504	0.214486	-0.372408	0.948564	-0.389316	-0.381284	-0.682765	-0.963204	-0.539669	-1.39803	-1.039893	-1.047503	-0.9993	-1.200104	0.259821	0.782063	0.458921	0.062104	0.240231	0.0	0.391389	0.012426
GENE3292X	TC124224	(sp:P14755) Lambda-crystallin OS=Oryctolagus cuniculus GN=CRYL1 PE=1 SV=3	1.000000	0.122384	0.742823	0.533784	0.142828	0.844233	-0.477517	-0.798938	-0.599579	-0.705991	-0.55212	-1.186864	-0.717179	-1.033405	-0.600768	-0.82123	0.045508	0.315224	0.265321	0.173266	-0.180837	0.0	0.356184	0.291064
GENE1395X	CUST_8848_PI425536763	(sp:Q8SQ26) Lambda-crystallin homolog OS=Sus scrofa GN=CRYL1 PE=2 SV=3	1.000000	0.12168	0.791802	0.323735	0.031909	0.834944	-0.408895	-0.828489	-0.437479	-0.530733	-0.749243	-1.251757	-0.910823	-0.951394	-0.539771	-0.905144	0.013664	0.450264	0.047602	0.083848	0.0	-0.016458	0.471949	0.454362
GENE228X	CUST_14515_PI425536763	(sp:P13277) Digestive cysteine proteinase 1 OS=Homarus americanus GN=LCP1 PE=1 SV=2	1.000000	0.593657	1.259843	0.583371	0.0	1.323404	-0.311708	-1.18091	-0.324105	-0.493851	-0.397964	-1.853696	-1.514452	-1.255534	-1.062152	-1.008873	0.261147	0.292732	0.427556	0.029586	0.156526	-0.263657	0.228459	0.743268
GENE727X	CUST_24351_PI425536763	(sp:P31533) Homeobox protein engrailed-2b OS=Danio rerio GN=eng2b PE=2 SV=2	1.000000	1.409437	2.076318	1.068441	0.772018	1.435753	-1.137482	-1.57203	-2.090015	-2.012014	-2.447899	-2.016316	-2.617995	-2.505755	-2.736044	-2.383594	0.470467	0.937785	-0.048054	0.834581	1.541771	0.0	1.001066	1.352965
GENE2405X	TC110746	(sp:Q3UHA3) Spatacsin OS=Mus musculus GN=Spg11 PE=2 SV=2	1.000000	0.710328	0.948227	0.306317	0.165203	1.281952	-0.564891	-0.488867	-0.280115	-0.438776	-0.525016	-1.066365	-0.787302	-0.180466	-0.461576	-0.524868	0.115419	0.364265	0.218756	0.0	0.170654	-0.257334	0.073769	0.534003
GENE975X	CUST_3413_PI425536763	(sp:Q4V8B0) Oxidation resistance protein 1 OS=Rattus norvegicus GN=Oxr1 PE=1 SV=2	1.000000	0.21335	1.172151	0.504444	0.034092	1.009224	-0.364565	-0.506879	-0.05945	-0.483314	-0.526114	-0.711825	-0.649309	-0.839148	-0.296542	-0.555357	0.271996	0.621579	0.51715	0.040223	0.362146	-0.157238	0.0	0.719323
GENE2658X	TC114372	(sp:P82343) N-acylglucosamine 2-epimerase OS=Mus musculus GN=Renbp PE=2 SV=2	1.000000	0.354507	0.94873	0.017914	-0.085061	0.978096	-0.584955	-0.272366	-0.695153	-0.84316	-0.280137	-2.002013	-1.37184	-0.630448	-0.658514	-0.748218	0.558359	0.830906	0.648097	0.465308	0.657031	0.0	0.647554	1.193477
GENE1203X	CUST_6882_PI425536763	(sp:P82343) N-acylglucosamine 2-epimerase OS=Mus musculus GN=Renbp PE=2 SV=2	1.000000	-0.03608	0.638601	0.146252	0.0	0.789536	-0.687712	-0.44379	-0.519653	-0.522344	-0.594564	-1.143847	-1.030293	-0.814211	-0.771696	-0.617245	0.309939	0.696756	0.359046	0.454959	0.63011	0.038409	0.59923	1.243551
GENE2509X	TC112229	Salmo salar E2-induced gene 5 protein homolog (e2ig5), mRNA	1.000000	1.600502	2.305095	1.123812	0.714264	2.058381	0.0	0.140832	-0.227159	-0.245259	-0.171044	-1.240418	-0.913486	-0.758766	-0.499162	-0.795548	0.284643	0.649475	-0.399394	-0.429798	0.196662	-0.46644	0.255625	0.674773
GENE2870X	TC117244		1.000000	0.936904	1.48546	0.642759	0.401568	1.211644	0.046121	-0.28142	-0.105319	-0.60018	-0.346203	-0.780425	-0.427797	-0.187219	-0.219729	-0.395945	0.029938	0.45761	0.058899	-0.25053	0.0	-0.443804	0.208418	0.510346
GENE1690X	TC101796	(sp:Q503S6) Mitogen-activated protein kinase scaffold protein 1 OS=Danio rerio GN=mapksp1 PE=2 SV=1	1.000000	0.946097	1.466662	0.763752	0.269811	1.285736	-0.126352	-0.29765	0.223237	-0.414665	-0.254591	-0.928919	-0.445588	-0.308074	-0.217071	-0.301284	0.197019	0.538764	0.238631	0.0	-0.160994	-0.332857	0.082322	0.644031
GENE2789X	TC116247	[BBH] 5NT3_DANRE (sp:Q7SYN4) Cytosolic 5'-nucleotidase 3 OS=Danio rerio GN=nt5c3 PE=2 SV=2	1.000000	1.300174	2.406853	1.20574	0.271124	1.87164	0.003784	-0.592466	-0.236189	-0.507422	-0.212888	-2.011076	-0.962241	-0.647486	-0.16165	-1.093096	0.0	0.459539	-0.219257	0.004551	0.66601	-0.296048	1.164152	0.414402
GENE2759X	TC115650	Salmo salar Ubiquitin-conjugating enzyme E2 G1 (ub2g1), mRNA	1.000000	1.110852	1.729856	1.124254	0.504749	1.963286	-0.182361	-0.774167	-0.243734	0.0	-0.454654	-1.837329	-0.727716	-0.517659	-0.162463	-0.922442	0.27875	0.262629	0.141545	-0.129211	0.602955	-0.188655	0.333932	0.777354
GENE3273X	TC123907	Salmo salar 5'-nucleotidase, cytosolic 3 (nt5c3), mRNA	1.000000	1.431401	2.698485	1.371998	1.099978	2.333746	0.0	-0.153354	0.018935	-0.562997	-0.410041	-1.406472	-1.017972	-0.461687	-0.076702	-1.766103	-0.292454	0.64136	0.101641	-0.188866	1.206293	-0.686231	0.873229	0.979631
GENE2304X	TC109429		1.000000	1.222033	1.248453	0.819589	0.727295	1.280062	0.218879	-0.134853	0.0	-0.297602	-0.083172	-1.12334	-0.578404	0.152241	-0.176099	-0.84045	-0.377535	0.278789	-0.321822	-0.14531	0.659712	-0.236052	0.400207	0.64845
GENE175X	CUST_13724_PI425536763	(sp:Q9H9E1) Ankyrin repeat family A protein 2 OS=Homo sapiens GN=ANKRA2 PE=2 SV=1	1.000000	1.29758	2.180276	1.363523	0.731378	2.23513	0.373302	0.0	0.264597	-0.252203	-0.423819	-1.929517	-1.2209	-0.143625	-0.510292	-1.060243	-0.304252	0.702333	-0.099347	-0.211669	0.374788	-0.569953	0.3939	0.189995
GENE1910X	TC104128	[BBH] MAX_DANRE (sp:P52161) Protein max OS=Danio rerio GN=max PE=2 SV=1	1.000000	1.06	1.010859	0.485648	0.381761	0.809078	0.505491	-0.178679	0.30831	-0.141103	-0.232074	-1.000946	-0.725414	-0.224921	-0.278805	-0.884669	-0.106555	0.0	-0.129118	0.006141	0.386678	-0.396892	0.282972	0.246007
GENE2867X	TC117223	(sp:P0C267) Coiled-coil domain-containing protein 127 OS=Sus scrofa GN=CCDC127 PE=2 SV=1	1.000000	0.900436	1.616494	1.100781	0.882735	1.593927	-0.197179	-0.394015	-0.634977	-0.463274	0.022044	-1.693179	-0.374864	-0.59538	0.140717	-0.666276	-0.031033	0.606218	-0.096237	0.0	-0.069488	0.163664	0.340621	0.335533
GENE959X	CUST_3263_PI425536763	[BBH] CC127_PIG (sp:P0C267) Coiled-coil domain-containing protein 127 OS=Sus scrofa GN=CCDC127 PE=2 SV=1	1.000000	0.723796	1.423492	0.980749	0.811773	1.190991	-0.377632	-0.546232	-0.861198	-0.504176	0.136677	-1.469646	-0.497748	-0.681649	-0.042336	-0.736816	0.090922	0.298657	-0.140834	0.051523	-0.288762	0.0	0.26352	0.15292
GENE1825X	TC103150	(sp:P43091) 5-aminolevulinate synthase, nonspecific, mitochondrial OS=Opsanus tau GN=alas1 PE=2 SV=1	1.000000	1.306572	1.33593	0.845339	0.469541	0.98629	0.045014	-0.416044	-0.275214	-0.285723	-0.411021	-1.278758	-1.085521	0.0	-0.046069	-0.277816	0.062837	0.101296	6.64E-4	-0.169479	-0.531539	-0.326712	0.007256	0.33421
GENE822X	CUST_26780_PI425536763	(sp:Q5R9R9) 5-aminolevulinate synthase, nonspecific, mitochondrial OS=Pongo abelii GN=ALAS1 PE=2 SV=1	1.000000	0.970378	1.379679	1.019987	0.723647	0.954951	-0.350949	-0.567073	-0.406539	-0.236192	-0.385402	-1.27615	-0.84184	0.019165	0.116189	-0.28668	0.118688	0.013511	0.182893	-0.181498	-0.631114	-0.387462	0.0	0.262934
GENE3889X	TC99160		1.000000	1.773692	1.668669	0.927811	0.55051	1.382307	-0.717812	-0.385737	0.0	-0.899815	-1.27091	-1.713085	-1.676025	-1.530569	-1.983794	-1.465042	-0.238934	0.297024	0.137495	-0.762802	0.873447	0.129316	0.499986	0.715511
GENE1085X	CUST_5219_PI425536763	(sp:O19094) Peroxisomal carnitine O-octanoyltransferase OS=Bos taurus GN=CROT PE=1 SV=1	1.000000	1.788739	1.859052	1.164559	0.850662	1.889994	-0.644227	0.0	-0.381173	-1.031686	-1.37813	-2.035717	-2.176135	-0.730434	-1.856779	-1.704149	-0.073057	0.651907	0.161799	-0.67228	0.706321	0.325254	0.339554	1.363781
GENE3542X	TC129646	Oncorhynchus mykiss SoxP1 (LOC100136292), mRNA	1.000000	1.019293	1.380561	0.460939	0.0	1.014832	-0.330921	-0.116621	-0.720507	-0.481673	-1.002372	-1.02056	-1.08962	-0.685462	-0.936032	-0.860882	-0.019724	0.586259	0.067252	0.117252	0.060193	0.194625	0.305861	0.07975
GENE978X	CUST_3499_PI425536763	[BBH] HACL1_HUMAN (sp:Q9UJ83) 2-hydroxyacyl-CoA lyase 1 OS=Homo sapiens GN=HACL1 PE=1 SV=2	1.000000	1.265875	1.895723	0.830076	-0.104606	1.513563	-0.234987	-0.010006	-0.482373	-0.591858	-1.101785	-1.22993	-1.132516	-0.618517	-0.913992	-0.730623	0.28512	0.816081	0.0	0.291343	0.097417	0.503653	0.418206	0.424993
GENE1670X	TC101584	[BBH] RDHE2_HUMAN (sp:Q8N3Y7) Epidermal retinol dehydrogenase 2 OS=Homo sapiens GN=SDR16C5 PE=2 SV=2	1.000000	1.321825	1.486248	0.817411	0.257139	1.521719	-0.121011	0.0	-0.088773	-0.344339	-0.612078	-1.114408	-0.711126	-0.858135	-0.824139	-0.590178	-0.28673	0.634953	0.329429	0.1935	-0.246023	0.033185	0.438364	0.243561
GENE1669X	TC101584	[BBH] RDHE2_HUMAN (sp:Q8N3Y7) Epidermal retinol dehydrogenase 2 OS=Homo sapiens GN=SDR16C5 PE=2 SV=2	1.000000	1.46115	1.592077	0.838093	0.35506	1.501757	0.0	-0.184547	-0.172962	-0.192581	-0.492771	-0.89499	-0.740863	-0.898372	-0.786785	-0.333814	-0.136217	0.599692	0.321299	0.152279	-0.074768	0.147566	0.440239	0.35574
GENE2054X	TC105756	[BBH] LYPA1_PONAB (sp:Q5RBR7) Acyl-protein thioesterase 1 OS=Pongo abelii GN=LYPLA1 PE=2 SV=1	1.000000	0.849667	0.809648	0.432643	0.007593	1.339373	0.082262	0.104887	-0.022886	-0.108677	-0.437719	-0.623983	-0.734021	-0.516655	-0.438989	-0.672264	0.030715	0.156763	-0.099175	-0.442349	-0.253123	0.269837	0.0	0.13318
GENE3346X	TC125472	[BBH] CATL1_BOVIN (sp:P25975) Cathepsin L1 OS=Bos taurus GN=CTSL1 PE=1 SV=3	1.000000	0.745519	2.072615	1.196261	0.800735	2.629849	-0.434675	-0.260651	-1.066166	-0.744106	-0.262301	-1.515621	-1.1027	-0.894989	-0.822329	-0.930759	-0.055186	0.840617	0.394689	0.0	0.178548	0.119985	1.079295	1.164164
GENE1496X	CUST_9976_PI425536763	(sp:Q80UB0) Testin-2 OS=Mus musculus PE=2 SV=1	1.000000	0.917753	1.991888	1.047318	0.68912	2.456312	-0.270681	-0.212104	-1.045646	-0.694346	-0.073559	-1.299297	-0.972114	-0.884885	-0.82505	-0.756618	0.364098	1.053892	0.256249	0.0	0.530416	-0.083963	1.027528	1.198537
GENE1274X	CUST_7745_PI425536763	(sp:P09648) Cathepsin L1 (Fragments) OS=Gallus gallus GN=CTSL1 PE=1 SV=1	1.000000	0.797359	1.920561	1.211789	0.67807	2.295538	-0.335494	-0.238991	-0.979025	-0.81332	-0.237934	-1.342499	-1.150263	-0.886935	-0.843957	-0.943215	0.070908	1.008116	0.261012	-0.067178	0.550433	0.0	1.133062	1.054012
GENE943X	CUST_3018_PI425536763	(sp:Q9H6U6) Breast carcinoma-amplified sequence 3 OS=Homo sapiens GN=BCAS3 PE=1 SV=2	1.000000	0.87819	1.216977	0.598444	0.435966	1.358619	-0.100903	-0.39667	-0.22746	-0.299798	-0.283516	-0.622399	-0.552838	-0.379441	-0.220515	-0.187304	0.0	0.55622	0.358856	0.113247	0.57806	-0.099171	0.40208	0.805865
GENE1548X	TC100418	Salmo salar FAM105B (f105b), mRNA	1.000000	0.626597	1.634391	0.879994	0.176382	1.356794	-0.107796	-0.042251	-0.443973	-0.21511	-0.272641	-0.46584	-0.322956	-0.213184	-0.376917	-0.18735	0.073194	0.422588	0.0	0.10186	0.221621	-0.070075	0.410822	0.627301
GENE3569X	TC130242		1.000000	1.02364	1.565873	1.358553	0.0	2.10797	-0.50165	-0.578438	-0.32437	-0.605769	-0.414025	-0.7622	-1.832634	-0.723693	-1.065077	-0.65962	0.77492	0.749802	0.013252	0.484478	0.676008	-0.293238	1.436343	0.610747
GENE971X	CUST_3385_PI425536763	(sp:Q62625) Microtubule-associated proteins 1A	1.000000	0.949678	1.650792	1.273019	0.0	2.165138	-0.525773	-0.52846	-0.452003	-0.095413	-0.562502	-0.641316	-1.558542	-0.66808	-0.820308	-0.526232	0.330179	0.770972	0.411021	0.125892	0.654615	-0.228389	1.2272	0.290055
GENE356X	CUST_1747_PI425536763	[BBH] MLP3B_HUMAN (sp:Q9GZQ8) Microtubule-associated proteins 1A	1.000000	0.982983	1.679402	1.219595	0.0	2.049223	-0.45307	-0.491129	-0.639634	-0.410129	-0.590663	-0.652716	-2.032757	-0.887547	-1.060747	-0.662746	0.621126	0.61946	0.496465	0.428702	0.752557	-0.237107	1.379268	0.388863
GENE317X	CUST_166_PI425708691	LC3B	1.000000	0.93835	1.878636	1.288083	-0.004592	2.0813	-0.304456	-0.390533	-0.392611	-0.13471	-0.725121	-0.577671	-1.824156	-0.671024	-1.035073	-0.784037	0.592505	0.71062	0.482316	0.306712	0.783731	0.0	1.326829	0.596605
GENE232X	CUST_14541_PI425536763	(sp:Q6P8Y1) Calcyphosin-like protein OS=Mus musculus GN=Capsl PE=2 SV=4	1.000000	1.021082	0.507756	1.838548	1.363801	1.447977	0.303614	-0.91116	-0.168213	-0.288475	-1.265252	-0.673641	-0.7144	-0.54953	-0.83382	-1.054565	-0.163769	0.375173	-0.591004	0.596861	0.693394	0.0	0.319307	0.345666
GENE2085X	TC106142	Salmo salar CG057 protein (cg057), mRNA	1.000000	0.288597	0.456304	0.522895	0.369795	0.745047	0.375054	-0.189161	0.531337	0.0	-0.346458	-0.154855	-0.583039	-0.359684	-0.079551	-0.69201	-0.644921	-0.267946	-0.19853	-0.209094	0.987291	1.237632	1.549413	0.904008
GENE3006X	TC119591	(sp:Q8BW72) Lysine-specific demethylase 4A OS=Mus musculus GN=Kdm4a PE=1 SV=2	1.000000	0.926945	1.312795	0.599398	0.735867	1.461935	-0.900537	-0.395748	-0.169334	0.0	0.231929	-0.516757	-0.706015	-1.369835	-0.472705	-0.778857	-0.374724	-0.583985	-1.367814	0.088632	0.951455	0.370526	0.686994	0.682491
GENE1935X	TC104436	(sp:Q9UBU9) Nuclear RNA export factor 1 OS=Homo sapiens GN=NXF1 PE=1 SV=1	1.000000	0.727429	1.078314	0.772526	0.480635	1.352675	-0.047384	-0.086022	0.506989	0.0	-0.574062	-1.168696	-0.273411	-0.562416	-0.137006	-0.596503	-0.802246	0.064579	-0.1047	-0.537778	0.503074	0.338698	0.301485	0.825127
GENE1841X	TC103265		1.000000	0.769667	0.970409	0.614826	0.301039	1.602818	-0.076836	-0.387847	0.0	-0.355264	0.114384	-1.509525	-0.40725	-0.710085	-0.160352	-0.816576	-0.98133	-0.539905	-0.43617	0.012871	0.726189	0.749566	0.808119	0.881737
GENE924X	CUST_28551_PI425536763	(sp:Q06186) Proheparin-binding EGF-like growth factor OS=Mus musculus GN=Hbegf PE=2 SV=1	1.000000	1.095439	1.721967	2.0921	1.479345	2.690815	0.0	-0.474778	-0.233883	0.10054	-0.689226	-2.430696	-1.084328	-0.998077	0.570849	0.235274	-0.474482	-0.913029	-1.308757	-1.546753	0.986759	-0.172853	0.223117	0.835439
GENE3378X	TC126050	(sp:P10775) Ribonuclease inhibitor OS=Sus scrofa GN=RNH1 PE=1 SV=1	1.000000	1.219899	1.438401	0.234922	0.033245	0.700099	0.177782	0.0	0.267502	-0.53908	-0.233732	-0.614399	-0.640868	-0.144129	-0.363964	-0.370273	-0.663091	-0.381168	-0.71561	-0.551297	1.052859	0.892058	0.983277	0.937146
GENE1123X	CUST_5634_PI425536763	(sp:Q9QUG2) DNA polymerase kappa OS=Mus musculus GN=Polk PE=1 SV=1	1.000000	1.580938	1.601493	-0.0543	0.309692	1.67187	0.632824	-0.254251	-0.034917	-0.742347	0.305946	-2.072054	-0.830189	-0.94052	0.0	0.373452	-1.893276	-1.285512	-1.324998	-1.444899	2.58288	1.214802	1.227284	1.756726
GENE935X	CUST_295_PI425536763	(sp:Q5R6Y9) Male-specific lethal 3 homolog OS=Pongo abelii GN=MSL3 PE=2 SV=1	1.000000	0.522344	0.295952	0.126525	0.057058	0.426007	0.045278	0.067931	0.0	-0.303324	0.049937	-0.463589	-0.52875	-0.18194	-0.365977	-0.391792	-0.445678	-0.153184	-0.205495	-0.506987	0.736009	-0.035472	0.471462	0.411502
GENE2614X	TC113691	(sp:P10253) Lysosomal alpha-glucosidase OS=Homo sapiens GN=GAA PE=1 SV=3	1.000000	1.118643	1.536806	1.080796	0.704637	1.075456	-0.504805	-0.152581	-1.242219	-0.905474	-1.09966	-0.607011	-0.278262	0.001988	0.0	0.507659	-0.501916	-0.422419	-1.544279	-0.548947	1.350628	0.449998	0.246254	1.257412
GENE333X	CUST_17018_PI425536763	(sp:A7E449) ATP-dependent RNA helicase dbp2 OS=Sclerotinia sclerotiorum (strain ATCC 18683	1.000000	1.667419	1.481558	1.005035	0.533795	1.003267	-0.68563	0.0	-0.787327	-0.84731	-1.07805	-0.23159	-0.718423	-0.061844	0.101757	-0.027679	-0.483868	-0.813852	-1.698996	0.078024	1.687464	0.21217	0.413017	0.72819
GENE1435X	CUST_9298_PI425536763	(sp:Q01887) Tyrosine-protein kinase RYK OS=Mus musculus GN=Ryk PE=2 SV=2	1.000000	0.667876	0.848127	0.540599	0.122468	0.976154	-0.886522	-0.616754	-0.423721	-1.21977	-1.243227	0.0	-0.258886	0.774744	0.75243	0.447993	-0.532074	-0.935723	-0.890073	-0.249103	0.335888	0.133743	-0.318032	0.269318
GENE3423X	TC127069	(sp:Q12968) Nuclear factor of activated T-cells, cytoplasmic 3 OS=Homo sapiens GN=NFATC3 PE=1 SV=1	1.000000	0.69538	0.726854	0.339194	0.641887	0.768956	-0.346125	-0.646896	-0.465585	-0.456402	-0.399418	-0.71236	-0.065929	0.222362	0.110744	0.0	-0.596349	0.036089	-0.757348	-0.467256	0.118703	-0.304718	0.234714	0.194673
GENE714X	CUST_24138_PI425536763	(sp:P38656) Lupus La protein homolog OS=Rattus norvegicus GN=Ssb PE=2 SV=1	1.000000	0.248358	1.072094	0.517575	0.513818	0.817458	-0.927207	-1.025313	-0.808373	-0.607953	-1.159178	-0.692062	0.472657	0.0	0.204842	0.578891	-1.091813	-0.232061	-0.845276	-0.769461	-0.440833	0.047526	0.056608	0.379759
GENE218X	CUST_1441_PI425536763	(sp:Q91Z63) E3 ubiquitin-protein ligase TRIM63 OS=Rattus norvegicus GN=Trim63 PE=2 SV=1	1.000000	0.443958	1.133178	0.743973	0.456847	0.760995	-0.90017	-1.079554	-0.662343	-0.931162	-0.483077	0.110564	0.188144	0.0	-0.156391	0.277312	-0.545037	-0.322859	-0.529501	-1.210122	0.18042	-0.515415	0.167301	0.255485
GENE1148X	CUST_5921_PI425536763	(sp:A6NHX0) GATS-like protein 2 OS=Homo sapiens GN=GATSL2 PE=2 SV=3	1.000000	0.566566	1.012231	0.14898	0.411298	1.056988	0.0	-0.575745	-0.380156	-0.422641	-0.838533	-0.086139	-0.032931	-0.392178	0.04129	0.152937	-0.517541	-0.312468	-0.479362	-0.681199	0.232845	0.090672	0.13251	0.54716
GENE605X	CUST_21715_PI425536763	(sp:Q08E15) Alpha-N-acetylgalactosaminide alpha-2,6-sialyltransferase 6 OS=Bos taurus GN=ST6GALNAC6 PE=2 SV=1	1.000000	0.608681	0.775099	0.587545	0.581885	0.894982	-0.010251	-0.745205	-0.236402	0.0	-0.47243	-0.321113	0.356587	-0.231276	0.339489	0.202217	-0.582375	-0.427855	-0.687855	-0.391482	0.480187	-0.18168	0.332881	0.652604
GENE3474X	TC128108	(sp:Q9H2Y9) Solute carrier organic anion transporter family member 5A1 OS=Homo sapiens GN=SLCO5A1 PE=2 SV=1	1.000000	0.483469	0.54044	0.389313	0.229091	0.588903	0.290208	0.17594	0.202413	0.318825	-0.20433	-0.197775	-1.012751	-0.562645	-0.690192	-0.335543	-0.082285	-0.385103	0.0	-0.450677	-0.517252	-0.239637	0.075816	0.019705
GENE2722X	TC115094	[BBH] PA1_RAT (sp:Q5M865) PAXIP1-associated protein 1 OS=Rattus norvegicus GN=Pa1 PE=2 SV=2	1.000000	0.973586	1.193709	0.514961	0.310756	0.903766	0.390489	-0.443952	0.548342	-0.129493	-0.578321	0.060691	-0.54062	-1.116804	-0.685952	-0.939758	-1.283169	-0.902491	-0.691791	-1.525578	0.053962	0.443601	0.0	0.065199
GENE354X	CUST_17439_PI425536763	(sp:P48067) Sodium- and chloride-dependent glycine transporter 1 OS=Homo sapiens GN=SLC6A9 PE=2 SV=2	1.000000	1.086596	1.65998	0.941547	0.894592	0.968013	0.674483	0.0	0.217603	0.011424	-0.213917	-0.179559	-0.575949	-1.130339	-0.706064	-0.263439	-0.886512	-1.560442	-0.102052	-0.272738	0.125871	-0.134651	0.206954	0.617327
GENE3827X	TC98003	(sp:Q15828) Cystatin-M OS=Homo sapiens GN=CST6 PE=1 SV=1	1.000000	1.189871	1.10991	0.855094	0.794983	0.63262	0.27185	0.162524	-0.125179	0.0	-0.260277	-0.540689	-0.172775	-0.025694	0.665376	0.568463	-0.891847	-1.352986	-1.112356	-0.485017	-0.074084	0.091819	-0.228063	0.936386
GENE840X	CUST_27159_PI425536763	(sp:Q8BX07) Carboxy-terminal domain RNA polymerase II polypeptide A small phosphatase 2 OS=Mus musculus GN=Ctdsp2 PE=2 SV=1	1.000000	2.509677	0.887429	0.453722	0.886865	1.992562	0.963605	0.0	0.485161	0.198365	0.243856	-0.80272	-0.436251	-0.034969	0.738131	-0.816702	-1.320091	-1.913276	-1.842396	-0.928956	-0.056496	-0.550042	-1.094121	0.224041
GENE3191X	TC122622		1.000000	1.292523	1.355883	1.966832	1.595191	2.601779	0.419769	-0.535341	0.433313	-0.057242	-0.035333	0.067317	-0.202165	-0.702404	0.0	0.186952	-0.594505	-0.79078	-0.439394	-1.982953	0.695733	-0.119357	-0.031465	0.689661
GENE3761X	TC96713		1.000000	0.540133	1.618946	1.755707	0.852516	1.894492	0.661918	-0.463693	-0.44945	0.727142	0.026725	-0.189087	0.051845	-0.214154	-0.118096	0.084967	-1.245641	-0.827014	-1.383613	-0.661332	0.0	-0.310776	-0.447718	0.46071
GENE279X	CUST_15581_PI425536763	(sp:Q3UCQ1) Forkhead box protein K2 OS=Mus musculus GN=Foxk2 PE=2 SV=2	1.000000	0.870239	1.028969	1.020605	1.145419	1.671058	-0.114196	-0.524867	-0.297664	0.391804	0.339891	-0.112234	-0.089856	0.105157	0.0	0.058279	-1.154246	-0.712512	-0.794246	-0.560674	0.962663	-0.235094	-0.140938	0.113942
GENE2166X	TC107324	(sp:B2GV05) RNA-binding protein 5 OS=Rattus norvegicus GN=Rbm5 PE=2 SV=1	1.000000	2.173244	1.355846	1.49174	1.398425	1.499518	0.14276	0.0	-0.923013	0.542558	0.405537	-1.225916	-0.00102	-1.148041	-1.186243	0.046901	-2.295164	-1.078955	-1.759478	-1.879036	0.131592	-0.327026	-1.28998	1.729345
GENE3460X	TC127740	Oncorhynchus mykiss Dedicator of cytokinesis protein 2 (dock2), mRNA	1.000000	0.754891	1.139513	1.451609	0.273078	1.884691	-0.040773	0.0	0.304559	0.03087	0.087801	-0.687144	0.310071	-0.514514	0.033967	-0.271708	-0.672174	-0.367628	-1.231178	-1.081171	-0.14824	0.261259	-0.329925	-0.374137
GENE3875X	TC98913	Salmo salar Dual specificity protein phosphatase 22-A (ds22a), mRNA	1.000000	0.643585	1.212851	0.95563	0.087677	1.876579	0.251397	0.283643	0.508308	0.293219	0.035999	-1.116983	-0.846489	-0.63979	-0.503586	-0.970149	-1.141897	-0.811728	-1.165181	-1.405295	-0.252406	0.0	-0.464724	0.079572
GENE3094X	TC120951	(sp:O14595) Carboxy-terminal domain RNA polymerase II polypeptide A small phosphatase 2 OS=Homo sapiens GN=CTDSP2 PE=1 SV=2	1.000000	1.102161	1.02288	0.242434	0.23284	1.281506	0.0	0.271215	0.21827	0.073454	0.074624	-1.198555	-0.253465	-0.233153	-0.245772	-0.583376	-1.407502	-1.041322	-1.341806	-1.245677	0.116019	0.084006	-0.096822	-0.109761
GENE3043X	TC120110	Salmo salar Adipocyte plasma membrane-associated protein (apmap), mRNA	1.000000	1.818786	3.092815	2.559414	1.387773	3.316996	-1.218105	0.0	-0.479842	0.874817	0.139931	-1.918119	-0.956439	-0.986873	-1.738136	-1.542614	-1.548322	-2.279254	-2.708044	-2.279442	0.808115	0.093004	0.586017	0.088509
GENE1258X	CUST_7594_PI425536763	(sp:Q5PR98) Protein NDRG2 OS=Danio rerio GN=ndrg2 PE=2 SV=1	1.000000	1.969652	2.038945	1.595378	0.583907	2.698268	-0.061972	0.25503	0.0	1.082218	0.420014	-1.238237	-1.27421	-0.970326	-0.844989	-0.492304	-1.086303	-1.030081	-1.860035	-1.827268	0.839724	0.026132	-0.057193	0.725221
GENE712X	CUST_24109_PI425536763	(sp:P00130) Cytochrome b-c1 complex subunit 9 OS=Bos taurus GN=UQCR10 PE=1 SV=3	1.000000	1.713653	1.746233	1.349178	0.215864	2.3139	-0.344469	0.006025	0.085124	1.097599	0.033378	-1.233604	-1.30681	-0.971419	-0.447249	-0.621284	-1.011933	-1.00058	-1.367684	-2.118227	-0.068887	0.0	0.193449	0.364183
GENE3027X	TC119911	(sp:P50592) Tumor necrosis factor ligand superfamily member 10 OS=Mus musculus GN=Tnfsf10 PE=2 SV=1	1.000000	0.855401	1.727666	0.570766	0.617471	1.275518	-0.16102	0.600177	0.262399	0.014657	0.107146	-0.643743	-0.768983	-0.060886	-0.657359	0.059289	-0.87081	-0.323301	-1.002522	-0.955383	-0.564085	0.0	-0.216	0.296958
GENE3894X	TC99307	[BBH] ACADM_BOVIN (sp:Q3SZB4) Medium-chain specific acyl-CoA dehydrogenase, mitochondrial OS=Bos taurus GN=ACADM PE=2 SV=1	1.000000	1.091785	1.872145	0.987103	0.574647	1.674695	-0.133038	-0.016669	0.0	0.479118	0.088742	-0.510205	-0.301613	0.267944	0.110421	0.442462	-1.448231	-1.031494	-1.143031	-1.442208	-0.467761	0.680038	-0.125431	-0.227645
GENE1369X	CUST_8590_PI425536763	(sp:A5A6I0) Medium-chain specific acyl-CoA dehydrogenase, mitochondrial OS=Pan troglodytes GN=ACADM PE=2 SV=1	1.000000	1.317872	2.057671	0.963405	0.436922	1.458067	0.047714	0.346165	0.074245	0.266818	-0.139676	-0.638352	-0.733569	0.084679	-0.090099	-0.047861	-1.563984	-1.002887	-0.918228	-1.324182	-0.699082	0.49369	0.0	-0.32458
GENE1281X	CUST_7851_PI425536763	(sp:P08503) Medium-chain specific acyl-CoA dehydrogenase, mitochondrial OS=Rattus norvegicus GN=Acadm PE=1 SV=1	1.000000	1.004547	1.626753	0.533942	0.030535	1.16791	0.005661	0.269437	0.041046	0.110322	-0.459723	-0.835584	-0.97973	0.136825	-0.083677	-0.139083	-1.58292	-0.91982	-1.057435	-1.433833	-0.691005	0.279085	0.0	-0.512342
GENE1620X	TC101056	(sp:A2VDT1) Protein tyrosine phosphatase type IVA 3 OS=Bos taurus GN=PTP4A3 PE=2 SV=1	1.000000	0.964624	1.726918	0.63648	0.431597	1.3342	-0.390881	-0.082969	0.258168	-0.151415	-0.773135	-0.496743	-0.774144	0.019971	0.0	0.15612	-1.118242	-0.357626	-1.497975	-1.498491	-0.218614	0.070388	0.125357	0.090541
GENE1234X	CUST_7254_PI425536763	(sp:A2VDT1) Protein tyrosine phosphatase type IVA 3 OS=Bos taurus GN=PTP4A3 PE=2 SV=1	1.000000	0.906291	1.843639	0.72418	0.48719	1.394613	-0.470562	-0.057441	0.165887	-0.040568	-0.710157	-0.488496	-0.793989	0.0	0.024521	0.19564	-0.989918	-0.50722	-1.488254	-1.497106	-0.285348	0.095787	0.095722	0.074486
GENE3554X	TC129861		1.000000	0.029571	1.325355	1.305451	0.653456	1.412568	0.096867	-0.49499	-0.297323	0.329931	0.692432	-1.080213	-0.405186	0.318095	0.155874	-0.53102	-1.178855	-1.110886	-1.502798	-1.637884	-0.360474	0.0	-0.736503	0.137347
GENE3471X	TC128049		1.000000	0.517559	1.13815	0.242399	0.053897	0.94348	0.112076	-0.080926	-0.027306	0.0	0.074498	-0.198647	-0.171944	0.107712	0.07394	0.151813	-0.777035	-0.538227	-0.903326	-0.66875	-0.057088	-0.371709	-0.15188	0.123872
GENE520X	CUST_20908_PI425536763	(sp:Q60967) Bifunctional 3'-phosphoadenosine 5'-phosphosulfate synthase 1 OS=Mus musculus GN=Papss1 PE=2 SV=1	1.000000	0.739056	0.503404	0.550087	0.124102	1.00844	-0.17069	-0.271708	0.0	0.134104	0.252073	-0.450885	-0.185413	-0.178593	0.427981	0.222261	-1.240315	-0.531715	-1.473507	-1.013627	0.180591	-0.233072	-0.513999	0.254506
GENE2699X	TC114815	Salmo salar Splicing factor, arginine	1.000000	0.792414	0.603988	0.589848	-0.100924	1.296098	0.273915	-0.045395	0.368543	0.817787	0.783922	-0.512055	-0.088258	0.095544	0.129092	-0.146546	-1.085483	-0.80915	-0.954472	-0.77887	-0.363442	5.68E-4	-0.182614	0.0
GENE1244X	CUST_7382_PI425536763	[BBH] HNRPD_MOUSE (sp:Q60668) Heterogeneous nuclear ribonucleoprotein D0 OS=Mus musculus GN=Hnrnpd PE=1 SV=2	1.000000	0.603854	0.893104	0.424217	-0.203833	1.19218	0.2972	0.164224	0.425368	0.529881	0.066912	-0.463217	-0.375653	0.0	0.032323	-0.113627	-1.313555	-0.843177	-0.90369	-0.871492	-0.374299	-0.29915	-0.269638	0.492124
GENE2648X	TC114209		1.000000	0.35334	0.708242	0.641872	0.298028	0.807652	0.134488	-0.449297	0.404587	0.156817	0.057939	0.013559	-0.582698	-0.362112	-0.302417	0.0	-0.949382	-0.360513	-0.687927	-0.561073	-0.120214	-0.390527	-0.179209	0.323836
GENE3363X	TC125710	[BBH] SPT20_MOUSE (sp:Q80YT5) Spermatogenesis-associated protein 20 OS=Mus musculus GN=Spata20 PE=2 SV=1	1.000000	0.643005	0.925315	0.491102	0.469624	0.767785	0.112921	0.059136	0.067611	0.306489	0.18836	-0.439511	-0.490623	0.0	-0.153235	-0.141023	-1.398781	-0.521634	-0.642935	-1.115323	-0.448598	-0.548681	-0.379218	0.248498
GENE2303X	TC109414	(sp:P30042) ES1 protein homolog, mitochondrial OS=Homo sapiens GN=C21orf33 PE=1 SV=3	1.000000	1.148745	1.418452	0.830868	0.41672	1.001113	0.558589	0.722562	0.433394	0.095015	0.0	-0.566082	-1.165422	0.15677	-0.616417	-0.101984	-2.072019	-0.972307	-1.660361	-0.814196	-1.130488	-1.00228	-0.573335	0.45876
GENE1565X	TC100551	(sp:P30042) ES1 protein homolog, mitochondrial OS=Homo sapiens GN=C21orf33 PE=1 SV=3	1.000000	1.043277	1.466454	0.866375	0.378062	0.972458	0.595602	0.681072	0.378734	0.107913	0.0	-0.410537	-1.163087	0.352748	-0.635868	-0.12189	-2.047127	-1.061868	-1.58136	-0.738501	-0.930997	-0.815477	-0.698675	0.501861
GENE165X	CUST_13634_PI425536763	(sp:Q3SWU3) Heterogeneous nuclear ribonucleoprotein D-like OS=Rattus norvegicus GN=Hnrpdl PE=2 SV=1	1.000000	0.64222	0.802838	0.029674	0.150299	0.403114	0.264686	0.009168	0.055469	0.132385	0.008628	-0.437828	-0.57946	-0.154766	0.01261	-0.157145	-0.889827	-0.468297	-1.198405	-1.204121	-0.643989	-0.762976	-0.497185	0.0
GENE3168X	TC122210	Salmo salar HCLS1-associated protein X-1 (hax1), mRNA	1.000000	1.093229	0.810781	0.896657	0.103417	1.727833	0.868372	0.377276	-0.700753	-0.256418	0.351792	-1.160588	-1.051485	-0.342429	-1.13823	-0.20829	-1.273689	-1.712559	-1.796163	-0.739008	0.55311	0.200367	0.148652	0.0
GENE1856X	TC103471	(sp:O14595) Carboxy-terminal domain RNA polymerase II polypeptide A small phosphatase 2 OS=Homo sapiens GN=CTDSP2 PE=1 SV=2	1.000000	1.140308	0.620112	0.208407	0.29533	0.74053	0.449519	-0.064996	0.155437	0.0	-0.024852	-0.475237	0.062072	-0.286347	-0.535775	-0.083977	-0.650785	-0.920431	-0.468484	-0.478123	0.210547	0.105121	0.033535	-0.031577
GENE3466X	TC127928		1.000000	0.467451	1.198694	0.0	0.126273	1.589136	0.591133	-0.161612	0.466315	-1.002936	0.286129	-1.264802	-0.680286	-0.025435	-0.111885	-1.437927	-2.801125	-1.440748	-1.62152	-1.637655	1.078184	0.269732	0.530588	0.355274
GENE2693X	TC114764	Oncorhynchus mykiss suppressor of cytokine signaling 2 (socs2), mRNA	1.000000	0.943453	0.567808	0.389674	0.826985	1.207695	0.764705	-0.710547	0.712493	-0.111433	0.489517	-1.233812	0.0	-0.214505	-0.792471	-0.790433	-1.683903	-1.624043	-1.196612	-0.784657	0.312998	0.598046	-0.434819	0.477206
GENE1970X	TC104850	hypothetical protein [Monosiga brevicollis MX1]	1.000000	0.99636	0.810704	0.180126	0.412972	0.888908	0.281963	-0.101279	0.520839	-0.26329	0.0	-1.61502	-0.750932	-0.07186	-0.548383	-0.710602	-1.180232	-1.093049	-1.057752	-1.013145	0.212398	0.673254	0.09153	0.800086
GENE2929X	TC118229		1.000000	1.174147	0.953875	-0.576297	0.364925	0.970786	0.507423	0.069525	0.569515	0.160885	0.205204	-1.597046	-1.119201	0.0	-0.529707	-0.998815	-1.300546	-1.433875	-1.602871	-1.172411	0.433661	0.05549	-0.389466	-0.22643
GENE1250X	CUST_7478_PI425536763	(sp:P58875) SEC14-like protein 2 OS=Bos taurus GN=SEC14L2 PE=1 SV=2	1.000000	0.654771	1.11854	0.353283	0.570967	1.518538	0.463793	-0.265973	0.678165	0.198585	0.345771	-1.784727	-1.058918	-0.417396	0.019508	-0.189746	-1.548693	-1.835085	-1.7029	-0.835536	-0.310594	0.150868	0.0	-0.25096
GENE1003X	CUST_3783_PI425536763	(sp:Q5M7W1) Thioredoxin-interacting protein OS=Rattus norvegicus GN=Txnip PE=2 SV=1	1.000000	0.993259	0.418528	0.184835	0.455447	1.467067	1.08388	0.331928	0.838909	0.383394	1.208193	-1.726007	-0.462563	-0.359566	-0.083346	-0.724215	-1.200606	-1.441373	-0.907005	-0.647079	0.0	0.073627	-0.130055	-0.146876
GENE400X	CUST_18590_PI425536763	(sp:Q0MQG2) NADH-ubiquinone oxidoreductase 75 kDa subunit, mitochondrial OS=Pan troglodytes GN=NDUFS1 PE=2 SV=1	1.000000	1.310784	1.212971	0.439518	0.461307	1.169466	0.560315	0.364462	1.081247	0.0	0.784548	-1.697455	-0.826718	-0.700674	-0.22402	-0.957267	-0.941489	-1.630148	-0.482649	-0.695193	-0.021745	0.024489	-0.051161	0.251542
GENE3673X	TC95336	[BBH] ASB13_HUMAN (sp:Q8WXK3) Ankyrin repeat and SOCS box protein 13 OS=Homo sapiens GN=ASB13 PE=1 SV=2	1.000000	1.24715	2.276588	1.468799	0.748157	1.765831	0.196035	0.0	-0.33276	0.148414	-0.040042	-2.228064	-0.89873	0.4789	-1.277882	-1.406678	-0.673825	-0.599925	-0.23917	-0.853978	0.178138	-0.465842	0.395529	0.387286
GENE3914X	TC99618	(sp:Q9NQE7) Thymus-specific serine protease OS=Homo sapiens GN=PRSS16 PE=2 SV=2	1.000000	1.083798	1.384281	0.830772	0.627838	1.431479	0.464637	0.296022	0.048217	0.535373	0.448786	-1.221679	-1.04073	-0.972918	0.0	-0.815317	-0.694758	-0.735614	-0.34428	-0.628276	-0.347966	-0.284737	-0.134262	0.4752
GENE2697X	TC114799	Salmo salar Integral membrane protein GPR137 (g137a), mRNA	1.000000	1.495484	2.968208	2.089059	1.462681	3.269105	0.037951	0.28584	0.0	0.096427	0.319037	-2.120532	-1.898866	-1.341642	-1.709129	-2.158949	-0.947287	-0.617657	-0.952649	-1.550802	0.303598	-0.626192	-0.329931	0.11889
GENE2651X	TC114246		1.000000	2.000888	2.859536	1.764503	1.255502	3.455777	0.341031	0.203735	0.126166	0.022458	1.087539	-2.596779	-2.32558	-1.029322	-0.991047	-2.385066	-1.680622	-0.854335	-1.411718	-1.972261	0.317889	-0.225854	-0.244307	0.0
GENE1776X	TC102564	[BBH] PEPE_XENLA (sp:Q91642) Alpha-aspartyl dipeptidase OS=Xenopus laevis GN=aad-A PE=1 SV=1	1.000000	1.360624	1.59307	0.942525	0.75762	1.45192	0.365759	0.183566	0.0	-0.580022	0.095981	-0.793705	-0.907396	-0.131646	-0.659974	-1.108338	-0.158579	-0.156145	-0.973655	-0.358827	0.238242	0.237906	-0.199261	0.51705
GENE1479X	CUST_9764_PI425536763	(sp:Q9D8Y8) Inhibitor of growth protein 5 OS=Mus musculus GN=Ing5 PE=1 SV=1	1.000000	0.691357	0.755392	0.464877	0.29187	0.676647	0.163711	0.163743	0.199301	-0.052418	0.0	-0.252268	-0.403332	0.014083	-0.040453	-0.773507	-0.39785	-0.113852	-0.336748	-0.600447	-7.62E-4	-0.091789	0.034432	0.503768
GENE2784X	TC116173	[BBH] DPOD4_BOVIN (sp:Q3T0X9) DNA polymerase delta subunit 4 OS=Bos taurus GN=POLD4 PE=1 SV=1	1.000000	0.871033	1.267054	0.432794	0.469273	0.571439	-0.009987	0.57032	0.023177	0.029296	-0.367598	-0.772581	-0.998463	-0.297257	-0.487516	-0.991611	-0.617057	0.0	-1.001359	-0.5781	0.416991	-0.28807	0.381433	0.743433
GENE1473X	CUST_9728_PI425536763	(sp:Q9CWP8) DNA polymerase delta subunit 4 OS=Mus musculus GN=Pold4 PE=2 SV=1	1.000000	0.718027	1.302268	0.394936	0.35749	0.604383	0.047448	0.464834	0.068933	0.0	-0.210349	-0.924959	-0.860184	-0.494911	-0.592352	-1.125595	-0.573735	-0.089967	-1.016989	-0.723955	0.172726	-0.342629	0.362493	0.668638
GENE699X	CUST_23722_PI425536763	(sp:Q4VBT5) Probable E3 ubiquitin-protein ligase makorin-1 OS=Danio rerio GN=mkrn1 PE=2 SV=1	1.000000	1.534925	2.537785	0.861773	0.36562	1.578111	0.062088	0.055431	1.032734	-0.171243	0.0	-1.652364	-1.839507	-1.397796	-2.028422	-2.09216	-1.330965	-0.964114	-2.072434	-1.839521	0.036478	-0.917245	0.375542	0.168687
GENE662X	CUST_22948_PI425536763	(sp:Q5ZID6) Cytosolic 5'-nucleotidase III OS=Gallus gallus GN=NT5C3 PE=1 SV=3	1.000000	0.931778	1.780482	1.236904	0.592355	1.952071	0.469953	-0.133597	0.119193	0.116689	0.142208	-0.67662	-0.544829	-0.714269	-0.157062	-0.624	0.0	0.267919	-1.345108	-0.267898	-0.490391	-0.103571	0.007855	-0.412561
GENE227X	CUST_14510_PI425536763	[BBH] FAN_HUMAN (sp:Q92636) Protein FAN OS=Homo sapiens GN=NSMAF PE=2 SV=2	1.000000	0.374144	0.769485	0.560452	0.247958	0.527092	0.124487	0.002418	-0.265839	0.171197	-0.020279	-0.212343	-0.162202	-0.192207	-0.05745	-0.303065	-0.351614	-0.019577	-0.658614	-0.316615	0.162816	0.0	0.093666	0.073017
GENE545X	CUST_21150_PI425536763	(sp:Q9SY69) Pentatricopeptide repeat-containing protein At1g10270 OS=Arabidopsis thaliana GN=GRP23 PE=2 SV=1	1.000000	0.751143	0.934476	0.571704	-0.226635	0.636883	-0.062833	0.222205	0.181577	0.480208	0.413739	-0.668188	-0.516044	-0.118377	-1.013895	-1.415283	-0.635018	-0.611661	-1.607227	-1.141952	0.10707	0.512307	0.807099	0.0
GENE327X	CUST_1692_PI425536763	(sp:P15651) Short-chain specific acyl-CoA dehydrogenase, mitochondrial OS=Rattus norvegicus GN=Acads PE=1 SV=2	1.000000	2.43609	2.390206	1.318667	1.679578	2.240186	-0.028602	1.351043	0.370904	0.0	-1.333879	-1.670553	-0.111137	0.123972	-0.366886	-0.344991	-0.378752	-2.184377	-1.409252	-2.06466	-0.100797	1.657435	0.56148	0.262957
GENE192X	CUST_13957_PI425536763	(sp:Q9YHZ6) CDC45-related protein OS=Xenopus laevis GN=cdc45l PE=2 SV=1	1.000000	1.507497	0.819646	1.298317	1.762782	0.854096	-0.125573	-0.116969	1.586991	1.258425	-0.55058	-1.176358	-1.159563	0.056718	0.0	-0.997202	-1.262184	-1.269351	-1.275726	-1.430448	0.811739	-0.019273	0.373598	0.319012
GENE3660X	TC95004	(sp:Q8HYS5) Induced myeloid leukemia cell differentiation protein Mcl-1 homolog OS=Canis familiaris GN=MCL1 PE=2 SV=1	1.000000	0.611661	0.995012	0.09192	0.233982	0.485254	0.768192	0.0	0.002729	-0.119355	0.250158	-0.419094	-0.022955	0.21431	-0.444523	-0.05888	-1.106941	-0.860112	-0.942124	-0.818444	0.116925	-0.428449	-0.010723	0.545575
GENE2874X	TC117304	Salmo salar cardiac hormone (LOC100136387), mRNA	1.000000	0.684107	0.601047	0.247543	0.28646	0.196476	0.570164	-0.041642	0.356969	-0.055082	-0.414994	-0.130206	-0.20059	0.17195	-0.377342	0.041068	-1.062979	-0.819486	-0.955928	-0.716637	-0.358943	0.325541	0.0	0.425026
GENE2439X	TC111218	(sp:O08775) Vascular endothelial growth factor receptor 2 OS=Rattus norvegicus GN=Kdr PE=1 SV=1	1.000000	0.661454	1.209988	-0.174232	0.014272	0.341869	0.071152	0.124197	-0.567101	0.113725	-0.035434	-0.626857	0.0	0.011498	-0.60999	0.241835	-1.993991	-1.89867	-1.502007	-1.28832	-0.69467	0.325709	-0.171538	0.129703
GENE2445X	TC111331	[BBH] MCH1_ONCMY (sp:P33745) Pro-MCH 1 OS=Oncorhynchus mykiss GN=mch1 PE=2 SV=1	1.000000	1.143575	1.968219	0.128415	0.740632	0.545753	0.407321	0.0	-0.458993	0.278875	-0.234931	0.33065	0.280288	-0.513821	-0.501036	-0.351637	-0.904018	-1.287002	-1.191772	-1.532047	0.492722	-0.033287	-0.069571	0.419132
GENE2860X	TC117085	(sp:Q3SZP8) Transcriptional adapter 2-alpha OS=Bos taurus GN=TADA2A PE=2 SV=1	1.000000	0.348356	0.606213	0.180576	0.515976	0.0	0.186471	-0.090208	-0.006048	-0.175851	0.076381	-0.14505	0.126569	-0.272473	0.075249	0.083389	-0.790321	-0.40713	-0.501487	-0.431539	0.148752	-0.166735	-0.071559	0.188701
GENE851X	CUST_273_PI425536763	(sp:Q9P2G9) Kelch-like protein 8 OS=Homo sapiens GN=KLHL8 PE=2 SV=4	1.000000	0.746623	0.405808	0.352198	0.892812	-0.195555	0.94126	-0.567724	-0.115964	-0.372177	0.004426	0.310464	0.335966	-0.245211	-0.676468	0.332327	-1.538417	-1.459766	-1.412343	-1.560475	0.770386	0.0	-0.072215	0.50491
GENE3224X	TC123126	(sp:Q1LXV8) Transmembrane protein 136 OS=Danio rerio GN=tmem136 PE=2 SV=1	1.000000	0.851467	0.48669	0.187077	0.0	0.712665	-0.173845	0.032464	-0.029791	0.207433	-0.290181	-0.642114	-0.496632	-0.014085	-0.076413	0.105269	-1.410935	-0.858749	-1.819504	-0.547509	0.986763	0.779293	0.533565	0.404498
GENE297X	CUST_16055_PI425536763	(sp:Q96L93) Kinesin-like protein KIF16B OS=Homo sapiens GN=KIF16B PE=1 SV=2	1.000000	0.374105	0.368647	-0.159861	0.186071	0.149121	0.125736	0.226211	0.149992	0.208297	0.0	-0.072567	-0.098347	-0.219101	-0.005314	-0.296057	-0.942192	-0.663052	-0.647647	-0.409201	0.44774	-0.300277	0.107755	0.267493
GENE1105X	CUST_5481_PI425536763	[BBH] YG005_HUMAN (sp:Q8N7M3) Putative uncharacterized protein FLJ40852 OS=Homo sapiens PE=2 SV=1	1.000000	0.450299	0.0	0.83285	0.684511	1.270483	-0.268485	-1.382827	-0.723303	0.592756	-0.245456	-0.495939	-0.699164	-0.212248	0.124863	0.242347	-2.074237	-1.943812	-1.100184	-1.71452	0.564859	0.229066	0.714343	1.791216
GENE412X	CUST_18989_PI425536763	(sp:O88984) Nuclear RNA export factor 1 OS=Rattus norvegicus GN=Nxf1 PE=2 SV=1	1.000000	0.208701	0.556364	0.334837	0.147765	0.722126	0.328905	-0.4509	-0.112904	0.25647	-0.279421	-0.356545	0.0	-0.23455	-0.269049	-0.153519	-0.67682	-0.628307	-0.318034	-0.985679	0.307802	0.276647	0.187902	0.584771
GENE3629X	TC131834	(sp:Q9D119) Dysferlin-interacting protein 1 OS=Mus musculus GN=Dysfip1 PE=2 SV=1	1.000000	0.787996	0.678106	0.665757	0.315098	1.0157	0.17784	0.144218	0.0	-0.26568	-0.105978	0.251922	0.128435	0.363282	-0.123594	0.677383	-0.157604	-0.088286	-0.194269	-0.18938	-0.133011	-0.187851	-0.084855	-0.144703
GENE3920X	TC99719	[BBH] UB2E1_HUMAN (sp:P51965) Ubiquitin-conjugating enzyme E2 E1 OS=Homo sapiens GN=UBE2E1 PE=1 SV=1	1.000000	1.080469	1.253888	0.774129	0.804541	1.37059	-0.148418	-0.365208	-0.155531	-0.07612	-0.243225	-0.269188	0.033285	0.313492	0.071177	-0.021881	0.0	0.564302	0.210999	-0.04917	-1.109451	-0.804572	-0.244055	0.173858
GENE3861X	TC98647	[BBH] SIX1_LAGLA (sp:A2D5H2) Homeobox protein SIX1 OS=Lagothrix lagotricha GN=SIX1 PE=3 SV=1	1.000000	0.919918	1.210138	0.741978	0.555025	1.352749	-0.391959	-0.501757	-0.341894	-0.227739	-0.13791	-0.264151	0.152904	0.275559	0.276543	0.0	0.13085	0.416161	-0.076817	-0.317973	-0.470607	-0.774313	-0.276061	0.269699
GENE1323X	CUST_8249_PI425536763	(sp:Q62231) Homeobox protein SIX1 OS=Mus musculus GN=Six1 PE=1 SV=2	1.000000	0.701019	1.024456	0.606518	0.47506	1.066181	-0.725057	-0.439025	-0.255106	-0.249827	-0.159001	-0.064536	-0.035057	0.073877	0.081554	-0.049003	0.218258	0.098695	0.0	0.017475	-0.537943	-0.353766	-0.398378	0.053165
GENE3416X	TC126890	(sp:O93343) GSK-3-binding protein OS=Xenopus laevis GN=gbp PE=1 SV=1	1.000000	3.052842	2.998953	3.231783	2.409488	3.581587	-0.452633	-1.83235	0.0	-0.265732	0.10083	0.134308	0.991939	-0.956943	1.337981	-0.063628	-0.441373	-0.069008	-0.011188	-0.171113	-0.689448	0.021911	-0.428791	0.236255
GENE1637X	TC101243	Salmo salar DNA-damage-inducible transcript 4-like (ddit4l), mRNA	1.000000	2.375347	2.507342	2.38568	1.190493	2.65871	-0.298706	-0.882626	-0.815717	0.057345	-0.307661	0.529421	0.183317	-0.220412	1.081619	-0.347571	-0.057677	0.450222	-0.316886	-0.148469	-0.995391	0.0	-0.474793	0.285908
GENE1636X	TC101243	Salmo salar DNA-damage-inducible transcript 4-like (ddit4l), mRNA	1.000000	2.425368	2.467187	2.297664	1.125933	2.554169	-0.305983	-1.033126	-0.866667	-0.006532	-0.465235	0.526552	0.054054	-0.193275	0.914636	-0.286231	0.001601	0.405395	-0.438304	-0.312817	-1.187513	0.0	-0.484263	0.328249
GENE1778X	TC102600	(sp:O93343) GSK-3-binding protein OS=Xenopus laevis GN=gbp PE=1 SV=1	1.000000	1.664757	1.177763	2.56955	1.459601	1.781774	0.271292	-0.711335	0.0	-0.837034	-0.511586	0.166384	0.781242	-0.954511	0.422561	0.238416	-0.196211	0.252001	-0.335938	-0.047542	-0.287041	-0.154456	-0.813887	-0.196797
GENE1794X	TC102774	(sp:O93343) GSK-3-binding protein OS=Xenopus laevis GN=gbp PE=1 SV=1	1.000000	1.481547	1.279681	0.886792	0.916194	1.399421	-0.152476	-0.657113	0.10408	-0.727225	-0.410069	-0.008613	0.386734	-0.076516	0.527258	-0.064232	-0.599812	0.510522	-0.326543	-0.617446	-0.156801	0.21976	0.308648	0.0
GENE446X	CUST_19967_PI425536763	(sp:Q5REJ9) Tripartite motif-containing protein 54 OS=Pongo abelii GN=TRIM54 PE=2 SV=1	1.000000	1.029744	1.977229	1.570785	1.030071	1.723862	-0.53187	-1.531238	-0.161029	-0.6428	-0.212905	0.167931	0.81907	-0.536212	0.114105	0.394391	0.0	-0.010189	-0.437374	-0.775739	0.248785	-0.153365	-0.063694	0.679806
GENE3652X	TC94914	(sp:Q98TT6) Eukaryotic translation initiation factor 4E-binding protein 3-like OS=Danio rerio GN=eif4ebp3l PE=1 SV=1	1.000000	1.328944	1.879787	1.584575	1.257563	1.314271	-1.342539	-0.985191	-1.056162	0.0	-1.269833	-0.067293	0.408829	-0.302652	0.279434	0.422408	-0.165804	-0.627449	-0.912275	-0.849989	0.133954	0.887676	-0.2366	0.476993
GENE845X	CUST_27206_PI425536763	(sp:P42124) Histone-lysine N-methyltransferase E(z) OS=Drosophila melanogaster GN=E(z) PE=1 SV=2	1.000000	1.890639	0.963004	1.719215	1.262602	1.427978	-0.817278	-0.760032	-0.263422	-0.238062	-0.452986	-0.376841	0.057042	-0.451712	0.0	0.321462	-0.071446	0.061061	-0.797802	-0.401889	-0.082421	0.833633	0.281988	0.237503
GENE3169X	TC122280		1.000000	0.982538	0.861759	0.76998	0.408133	0.783848	-0.112143	-0.174954	0.028229	-0.074825	-0.321151	-0.474614	-0.286212	0.154593	0.07321	0.1235	-0.181702	-0.272075	-0.393676	-0.396563	-0.661378	0.261196	0.0	0.235261
GENE271X	CUST_15393_PI425536763	[BBH] D3D2_MOUSE (sp:P42125) 3,2-trans-enoyl-CoA isomerase, mitochondrial OS=Mus musculus GN=Dci PE=2 SV=1	1.000000	1.200239	0.666798	1.008634	0.811622	1.42776	0.174262	-0.431245	-0.10518	-0.062546	-0.602126	-0.313195	0.273772	0.0	0.012913	0.675454	-0.628296	-0.468225	-0.392049	-1.121142	-0.55651	0.145487	-0.573165	0.134153
GENE33X	CUST_10355_PI425536763	(sp:P42126) 3,2-trans-enoyl-CoA isomerase, mitochondrial OS=Homo sapiens GN=DCI PE=1 SV=1	1.000000	1.241363	0.674605	1.057629	0.922898	1.512919	0.17608	-0.378373	-0.049508	0.0	-0.626359	-0.321255	0.302757	-0.007454	0.115227	0.666336	-0.531979	-0.4436	-0.37466	-1.033689	-0.976558	0.241594	-0.648324	0.163688
GENE3774X	TC96962	(sp:Q02084) Zinc-binding protein A33 OS=Pleurodeles waltlii PE=1 SV=2	1.000000	1.883666	1.49739	1.004349	1.190059	1.750003	0.22091	0.442236	-0.09756	0.0	0.169151	-0.411835	-0.13249	-0.492205	-0.768727	0.292605	-0.609058	-0.142662	-0.131713	-0.136766	-0.717012	0.739852	0.178038	-0.83101
GENE366X	CUST_17657_PI425536763	(sp:P53657) Pyruvate kinase isozymes R	1.000000	1.000831	1.976322	1.094968	1.327454	2.243946	-0.066301	0.318797	0.319245	-0.496145	0.360694	0.446956	-0.79426	-1.266546	-0.16621	-0.195576	-0.208041	-0.241839	-0.689569	0.022485	-0.844068	0.0	-0.661027	0.107457
GENE3430X	TC127184	(sp:Q8K1S5) Krueppel-like factor 11 OS=Mus musculus GN=Klf11 PE=2 SV=3	1.000000	2.576394	1.225624	1.369655	1.252362	1.954841	0.187401	0.066511	0.0	-0.05511	-0.372448	-0.803527	-0.032143	-0.247174	-0.076202	-1.158582	0.344862	-0.005034	0.212165	0.240822	-0.19709	-0.496645	0.702104	-0.100869
GENE1535X	TC100336	[BBH] DJC12_RAT (sp:Q925T0) DnaJ homolog subfamily C member 12 OS=Rattus norvegicus GN=Dnajc12 PE=2 SV=1	1.000000	1.039071	0.718246	0.641592	0.527068	0.790348	0.162794	-0.216118	0.0	-0.399735	-0.329872	-0.592439	-0.39706	-0.135383	0.236687	-0.632795	-0.095537	0.257265	0.009402	0.286975	0.139527	-0.048595	-0.207932	-0.236495
GENE2169X	TC107386	(sp:Q503D6) Cyclin-related protein FAM58A OS=Danio rerio GN=fam58a PE=2 SV=1	1.000000	1.76012	2.121847	1.674378	1.422874	2.424777	0.0	0.378919	-0.419808	-0.950823	0.065624	-0.795191	-0.215024	-0.639226	0.334834	-1.20099	-0.253352	0.581584	-0.037436	-0.874264	0.176126	-0.607933	0.410865	-0.764996
GENE2843X	TC116848	(sp:Q6INA9) Histone-lysine N-methyltransferase SETDB1 OS=Xenopus laevis GN=setdb1 PE=2 SV=1	1.000000	0.42598	0.787342	0.485347	0.157986	0.829939	-0.405408	-0.270094	-0.10741	0.045815	-0.084644	0.052227	-0.085155	0.0	0.019774	0.136426	-0.320481	-0.451187	-0.224139	-0.085023	-0.161357	-0.269551	0.021482	0.025356
GENE3728X	TC96152	[BBH] SUPT3_HUMAN (sp:O75486) Transcription initiation protein SPT3 homolog OS=Homo sapiens GN=SUPT3H PE=1 SV=2	1.000000	0.796276	1.540841	0.745137	0.628494	1.736556	-0.355006	0.030356	-0.42096	-0.284534	0.115489	-0.549424	0.0	0.087643	0.0884	-0.170105	-0.950602	-0.24305	-0.435143	-0.452845	0.05879	-0.561323	-0.425523	0.404263
GENE2355X	TC110201	[BBH] ATGA1_DANRE (sp:Q3B736) Autophagy-related protein 101 OS=Danio rerio GN=atg101 PE=2 SV=1	1.000000	0.873409	1.784174	0.793063	0.625413	1.465801	-0.218141	-0.4008	-0.321652	-0.116025	0.230125	-0.714353	0.035843	0.101682	0.185394	-0.001206	-0.665437	-0.245614	-0.289497	0.0	-0.038219	0.226617	-0.025003	0.630335
GENE2190X	TC107793	[BBH] ATG13_DANRE (sp:Q7SYE0) Autophagy-related protein 13 OS=Danio rerio GN=atg13 PE=2 SV=1	1.000000	0.998803	1.635029	1.194056	1.083523	1.641386	-0.470334	-0.49917	-0.355808	0.002825	0.273024	-0.661771	0.173014	-0.541927	0.0	0.075432	-0.932165	-0.071012	-0.813456	-0.030246	0.070335	-0.366688	-0.244517	0.46717
GENE3033X	TC119973	(sp:P09593) S-antigen protein OS=Plasmodium falciparum (isolate v1) PE=4 SV=1	1.000000	1.018533	1.624234	0.751613	0.627566	1.481014	-0.009315	-0.20625	0.254051	-0.075149	0.035847	-0.762435	-0.732644	0.010999	0.118033	-0.059837	-0.656828	-0.654436	-0.803013	0.0	-0.106023	0.203409	-0.283004	0.396289
GENE1906X	TC104093		1.000000	1.110026	1.395795	0.733426	0.703516	1.453607	-0.014855	-0.168535	-0.297855	-0.20241	0.337141	-0.554981	-0.526577	0.0	0.10505	0.121242	-0.450603	-1.047329	-1.272597	-0.083606	0.058568	0.017572	-0.354621	0.236628
GENE3479X	TC128196	Salmo salar Integral membrane protein GPR137 (g137a), mRNA	1.000000	2.089932	3.375969	2.250649	1.040174	2.44253	-1.529177	-0.146498	0.0	0.65106	0.151298	-0.40986	-0.652054	-0.490866	-0.958755	-1.137791	-1.223378	-0.976465	-0.727071	-1.102264	0.51944	0.317153	0.642824	0.567738
GENE3829X	TC98029	hypothetical protein LOC799552 [Danio rerio]	1.000000	2.095905	2.778503	1.576348	0.918085	2.415562	0.0	0.724285	-0.055079	-0.036185	-0.294566	-0.818471	-0.625818	-0.657847	-0.563693	-1.097199	-0.501956	0.014322	-0.557959	-0.600182	0.72012	0.697042	0.233553	0.823396
GENE2310X	TC109471	Salmo salar paired-like homeodomain transcription factor 3alpha (LOC100136797), mRNA	1.000000	2.369632	2.878372	1.583878	0.893894	2.778026	0.141329	0.46509	0.0	0.081027	-0.267572	-0.810637	-0.960551	-1.114836	-0.854884	-0.148483	-0.18945	-0.576784	-0.685532	-0.964119	-0.139187	0.418583	0.179511	0.585269
GENE2300X	TC109349	(sp:Q14032) Bile acid-CoA:amino acid N-acyltransferase OS=Homo sapiens GN=BAAT PE=1 SV=1	1.000000	2.601237	3.056803	1.741993	1.293836	2.111081	-0.16449	0.325396	0.191771	-0.21317	-0.125844	-0.243119	-0.785751	-0.730312	-0.842247	-0.705004	-0.696331	0.07446	0.0	-0.406407	-0.097717	0.706571	0.964193	0.883461
GENE3837X	TC98176		1.000000	1.345053	1.879468	1.378601	0.589329	1.804614	-0.232326	0.132119	-0.375514	-0.565622	-0.249594	-0.439072	-0.526934	-0.089533	-0.106702	-0.255252	0.0	0.12618	-0.437013	-1.362423	0.596438	0.382858	0.208233	0.250273
GENE1558X	TC100515		1.000000	1.836606	1.889329	1.345369	0.398116	1.565733	0.093178	0.099821	-0.364207	-0.405922	-0.163499	-0.678339	-0.520632	-0.229548	-0.411491	-0.143388	-0.213859	0.015299	-0.972001	-0.827249	0.684635	0.0	0.30263	0.850214
GENE687X	CUST_23524_PI425536763	(sp:Q9BQE9) B-cell CLL	1.000000	1.48777	1.369471	0.520499	0.533208	0.709346	-0.077027	0.148448	0.061118	-0.033907	-0.246251	-0.321456	-0.386809	-0.152975	-0.657664	-0.160966	0.010119	0.0	-0.274899	-0.13867	0.557571	-0.047599	0.456254	0.539742
GENE2501X	TC112169	(sp:Q5RBQ8) Asialoglycoprotein receptor 1 OS=Pongo abelii GN=ASGR1 PE=2 SV=3	1.000000	1.274066	1.328051	1.005994	0.315857	1.491718	-0.371932	0.247915	-0.103238	-0.017736	-0.368218	-0.714319	-1.261859	-0.298155	-0.409531	0.137829	0.0	-0.395531	-0.551959	-0.42038	0.510663	0.406592	1.080955	1.174774
GENE2449X	TC111363		1.000000	0.819003	1.488087	0.781031	0.615523	1.081946	-0.080649	0.056005	0.0	0.299711	-0.051658	-0.625844	-0.624969	-0.269232	-0.189476	-0.391347	-0.289716	-0.391937	-0.412804	-0.730514	0.499867	0.442641	0.377065	0.395463
GENE2307X	TC109442	(sp:Q6NUQ1) RAD50-interacting protein 1 OS=Homo sapiens GN=RINT1 PE=1 SV=1	1.000000	1.168701	1.701966	0.534672	0.358398	1.211693	0.138049	0.004972	-0.140579	-0.121271	-0.067322	-1.011451	-0.833777	0.0	-0.092547	-0.351599	-0.465196	-0.48355	-0.8212	-0.596153	0.624512	0.282922	0.15833	0.593621
GENE1058X	CUST_4724_PI425536763	(sp:P52948) Nuclear pore complex protein Nup98-Nup96 OS=Homo sapiens GN=NUP98 PE=1 SV=3	1.000000	2.201403	2.1284	1.232223	0.958816	1.99711	0.512352	-0.215387	-0.318431	-0.574536	0.51194	-2.271546	-1.329399	0.0	-0.12424	-0.776142	-1.16643	-0.238953	-1.576584	-0.510431	1.708301	0.612148	1.1149	1.303785
GENE2991X	TC119303	[BBH] T11L2_BOVIN (sp:A7Z033) T-complex protein 11-like protein 2 OS=Bos taurus GN=TCP11L2 PE=2 SV=1	1.000000	1.070331	1.430645	0.930244	0.654434	1.260852	-0.042981	-0.454065	-0.674401	0.146099	0.203619	-0.533105	-0.129617	-0.912959	-0.190192	-0.533287	-0.163471	-0.1127	0.0	-0.234586	0.586702	0.08429	0.506772	0.813415
GENE2226X	TC108248		1.000000	1.541311	2.765516	1.402729	0.851203	2.219843	-0.553994	-0.68002	0.0	-0.688048	-0.03086	-0.575427	-1.167806	-1.102734	-0.54832	-1.362487	0.127018	-0.126401	-0.561212	0.15748	1.576933	0.66934	0.818257	0.61828
GENE2511X	TC112235	Salmo salar Nuclear receptor coactivator 4 (ncoa4), mRNA	1.000000	0.701809	1.478957	1.118027	0.429467	1.69875	-0.32115	-0.684504	0.0	-0.453434	0.248664	-0.71116	-0.511238	-0.6239	-0.162983	-0.898861	-0.506068	0.186304	-0.433679	-0.845658	0.672876	0.130837	0.320829	0.979136
GENE1867X	TC103591	Salmo salar 1-acyl-sn-glycerol-3-phosphate acyltransferase zeta (plcf), mRNA	1.000000	1.202192	2.545751	1.409759	0.699141	2.732014	-0.289736	-0.97829	0.372607	0.099966	-0.297912	-1.220731	-0.508094	-1.212936	-0.72762	-1.262482	-0.015837	0.013287	-0.174481	-0.560881	0.701633	0.0	0.544951	0.812038
GENE40X	CUST_10412_PI425536763	(sp:Q7SYN4) Cytosolic 5'-nucleotidase 3 OS=Danio rerio GN=nt5c3 PE=2 SV=2	1.000000	1.154056	2.360566	1.460158	0.743009	2.382549	-0.34351	-0.311748	-0.009138	0.030136	0.340879	-1.517729	-0.217516	-0.606191	-0.597717	-0.885842	0.0	-0.493982	0.013078	-0.499892	0.365141	0.153775	-0.015359	0.180584
GENE2330X	TC109839	[BBH] FBX30_RAT (sp:Q5XI67) F-box only protein 30 OS=Rattus norvegicus GN=Fbxo30 PE=2 SV=1	1.000000	1.692341	2.027927	1.520876	0.903815	2.58487	0.132437	-0.892693	-0.530059	-0.96064	-0.238803	-0.649854	-1.206097	-0.499326	0.0	-1.076442	-0.635954	-0.39357	0.147588	0.235592	0.418448	-0.147143	0.162162	0.052824
GENE707X	CUST_2389_PI425536763	(sp:Q9NX53) Probable exonuclease mut-7 homolog, isoform 5 OS=Homo sapiens GN=EXD3 PE=1 SV=2	1.000000	2.660399	2.544536	2.461796	1.28427	2.740246	-0.252549	-1.013581	0.0	-0.92023	-0.698731	0.065387	-1.466098	-1.372712	-1.262133	-1.102563	0.026002	-0.696948	-0.737122	0.22592	-0.271911	0.067729	0.276085	0.914173
GENE1081X	CUST_5192_PI425536763	[BBH] ATG2A_HUMAN (sp:Q2TAZ0) Autophagy-related protein 2 homolog A OS=Homo sapiens GN=ATG2A PE=1 SV=2	1.000000	1.9119	2.78293	2.203278	1.741256	3.012947	0.236552	-0.257552	0.1327	-0.159201	-1.216249	-0.852586	-1.425927	-1.159984	0.0	-0.791068	0.281537	-0.932604	-0.856024	-0.557927	0.69051	-1.142485	0.013298	0.172822
GENE804X	CUST_26241_PI425536763	(sp:P07688) Cathepsin B OS=Bos taurus GN=CTSB PE=1 SV=5	1.000000	0.936403	1.974815	1.318092	0.837263	1.743107	-0.027861	-0.176222	-0.081046	0.142358	0.0	-0.067561	-0.304345	-0.636596	0.090316	-0.563839	-0.177757	-0.334312	-0.449444	0.396268	0.524885	-0.397315	0.030394	0.275143
GENE3851X	TC98425		1.000000	1.579216	2.21207	1.477294	1.043672	0.353911	-0.152531	-0.221801	0.226412	-0.014822	-0.38213	-0.41805	-1.018804	-0.283142	-0.014151	-0.641676	0.428184	0.407777	-0.053131	0.075834	0.172938	-0.180004	0.0	0.598949
GENE3358X	TC125622	PREDICTED: voltage-dependent R-type calcium channel subunit alpha-1E [Danio rerio]	1.000000	1.204074	1.588669	0.678737	0.735877	1.136382	0.0	-0.152202	-0.256362	-0.431121	-0.750008	-0.472441	-0.536325	0.117921	0.298603	-0.212058	0.048333	0.425561	-0.14471	-0.060301	0.044044	-0.730307	-0.152544	0.430049
GENE2451X	TC111374	[BBH] MBTP2_CRIGR (sp:O54862) Membrane-bound transcription factor site-2 protease OS=Cricetulus griseus GN=MBTPS2 PE=2 SV=1	1.000000	1.303136	1.794423	1.061306	1.008171	1.279813	-0.082202	-0.050921	0.050942	-0.140372	-0.538083	-0.160075	-0.729269	0.176739	0.352964	-0.127713	0.0	0.324325	-0.606556	-0.297654	0.238268	-0.868423	-0.126469	0.496042
GENE3921X	TC99746	(sp:P51523) Zinc finger protein 84 OS=Homo sapiens GN=ZNF84 PE=2 SV=2	1.000000	1.171014	1.770111	0.936287	0.89886	1.359004	-0.207925	-0.04556	-0.171812	-0.258239	-0.510809	-0.055108	-0.756595	-0.226344	0.004452	-0.032077	0.357344	0.63339	0.067812	-0.18291	0.294225	0.0	-0.052006	0.236351
GENE2671X	TC114505	Salmo salar lysosome-related organelle complex-1 subunit 1 (bloc1s1), mRNA	1.000000	1.971195	2.029171	1.786936	1.188654	1.848954	0.080226	-0.117152	-0.178969	-0.168599	-0.277451	-0.476035	-1.079486	0.203488	-0.437114	0.0	-0.061966	0.730319	-0.301523	0.383137	0.19667	-0.500062	-0.152402	0.387609
GENE1819X	TC103101	(sp:Q9Y2J2) Band 4.1-like protein 3 OS=Homo sapiens GN=EPB41L3 PE=1 SV=2	1.000000	2.687928	3.537787	2.473362	2.190062	2.551016	0.544694	-0.062312	0.246768	-0.478915	-0.341404	-0.848573	-0.822909	-0.474585	0.575165	-0.292982	0.0	1.161669	-0.259167	-0.010127	0.41878	-0.741818	-0.830789	1.72168
GENE2950X	TC118547	[BBH] SNAPN_RAT (sp:P60192) SNARE-associated protein Snapin OS=Rattus norvegicus GN=Snapin PE=1 SV=1	1.000000	0.946168	1.425903	0.787458	0.914736	1.151845	-0.153406	-0.307051	0.0	-0.185433	-0.551728	-0.31947	0.066628	0.721036	0.05758	0.004638	-0.631395	0.28991	-0.012909	-0.578908	-0.073946	-0.510684	-0.429729	0.334736
GENE1768X	TC102484	(sp:Q8VBT1) Beta-taxilin OS=Mus musculus GN=Txlnb PE=2 SV=2	1.000000	1.03952	1.357606	0.819078	0.703872	1.300641	-0.072977	-0.070628	0.225121	-0.010451	-0.183577	0.0	0.04437	0.450268	0.696857	-0.019215	-0.170143	0.134936	-0.218731	-0.472792	-0.387173	-0.590016	-0.017414	0.449292
GENE1767X	TC102484	(sp:Q8VBT1) Beta-taxilin OS=Mus musculus GN=Txlnb PE=2 SV=2	1.000000	0.945788	1.44903	0.755154	0.681462	1.165717	-0.066792	-0.114241	0.266803	-0.012277	-0.143326	-0.058524	-0.006835	0.481573	0.62978	0.0	-0.228093	0.097023	-0.27982	-0.48784	-0.350091	-0.540913	0.024907	0.523381
GENE1741X	TC102216	(sp:Q8VBT1) Beta-taxilin OS=Mus musculus GN=Txlnb PE=2 SV=2	1.000000	1.060619	1.353963	0.806117	0.630236	1.287122	-0.138088	-0.138964	-0.140852	-0.145174	-0.339394	0.0	-0.024515	0.413383	0.629837	0.033214	-0.170902	0.120947	-0.393715	-0.60486	0.034532	-0.530215	-0.01808	0.436956
GENE1740X	TC102216	(sp:Q8VBT1) Beta-taxilin OS=Mus musculus GN=Txlnb PE=2 SV=2	1.000000	1.044068	1.397656	0.831837	0.692067	1.264319	-0.212308	-0.215257	-0.139929	-0.096786	-0.319756	-0.051787	-0.105728	0.406177	0.638106	0.052164	-0.281524	0.054867	-0.3534	-0.593149	0.0	-0.483421	0.012527	0.357409
GENE2980X	TC119116	(sp:Q7T163) Kinase D-interacting substrate of 220 kDa OS=Danio rerio GN=kidins220 PE=2 SV=2	1.000000	1.782992	2.005765	1.489023	1.173601	1.636215	-0.268749	-0.620648	-0.07604	0.474808	-0.469045	0.0	-0.173828	-0.017744	0.336435	0.390301	-0.412078	-0.070677	-0.2884	-0.272285	0.709666	-0.313209	0.329707	0.243399
GENE3619X	TC131486	[BBH] TXLNB_MOUSE (sp:Q8VBT1) Beta-taxilin OS=Mus musculus GN=Txlnb PE=2 SV=2	1.000000	1.479715	1.924837	1.837173	1.431024	2.096096	-0.548383	-0.469806	-0.344019	0.0	-0.195274	-0.465337	-0.158182	-0.0872	0.333338	0.011927	-0.135011	0.10461	-0.655634	-0.746147	0.255344	-0.206427	0.209024	1.004666
GENE2082X	TC106121	(sp:O95376) Protein ariadne-2 homolog OS=Homo sapiens GN=ARIH2 PE=1 SV=1	1.000000	1.471308	2.589077	2.35145	1.432515	2.356359	-0.31125	-0.416206	-0.206936	0.0	-0.431893	-0.194074	-0.23875	-0.07579	1.083871	0.367042	0.24871	0.603457	-0.706093	-0.57648	0.793702	-0.200569	-0.116462	1.02224
GENE994X	CUST_3662_PI425536763	(sp:Q7SYE0) Autophagy-related protein 13 OS=Danio rerio GN=atg13 PE=2 SV=1	1.000000	0.917653	1.275328	1.060977	0.6362	1.335599	-0.147794	-0.176134	0.199621	0.0	-0.298059	-0.2615	0.069588	-0.164082	0.34324	-0.136604	0.256089	-0.009957	-0.344913	-0.192588	0.511831	-0.167343	0.011793	-0.06907
GENE1835X	TC103217	(sp:Q5E9A0) Uncharacterized protein C20orf111 homolog OS=Bos taurus PE=2 SV=1	1.000000	1.091057	1.704785	1.027201	0.674051	1.861687	0.417117	-0.624858	0.0	0.06111	-0.174076	-0.157244	-0.151306	0.048519	-0.026195	-0.036795	-0.375556	-0.213699	-0.596085	-0.437133	0.357978	-0.419546	0.241106	0.668609
GENE785X	CUST_25732_PI425536763	(sp:Q9R1U5) Serine	1.000000	1.115163	1.690353	1.740893	1.174087	2.19491	0.212508	-0.378999	-0.081611	-0.115753	-0.194246	0.040126	-0.112423	0.086645	-0.346937	0.262463	-0.131221	-0.155536	-0.87534	-0.405621	0.553184	-0.376094	0.0	0.923565
GENE2827X	TC116633		1.000000	1.738305	2.475958	1.733101	0.811882	2.561325	-0.497722	-1.007182	-0.045753	-0.310871	-0.89768	0.0	-0.040623	0.212914	-0.29937	0.34693	-1.162384	0.498661	-0.6702	-0.828458	0.436176	-0.641862	0.59682	0.673916
GENE2339X	TC109936	(sp:P49760) Dual specificity protein kinase CLK2 OS=Homo sapiens GN=CLK2 PE=1 SV=1	1.000000	1.036629	1.183109	0.72806	0.212112	1.408272	-0.455494	-0.908102	-0.21378	-0.200416	-0.410814	-0.040064	0.141054	0.0	0.190772	0.261639	-0.575377	0.119576	-0.335794	-0.78285	0.18192	-0.299748	-0.110844	0.356203
GENE334X	CUST_17047_PI425536763	(sp:A4UGR9) Xin actin-binding repeat-containing protein 2 OS=Homo sapiens GN=XIRP2 PE=1 SV=2	1.000000	0.999231	1.219587	1.230987	0.770803	1.521316	-0.490151	-0.637504	0.0	0.169291	-0.46823	-0.417422	-0.500504	-0.401852	-0.161699	0.093351	-0.556294	0.124347	-0.669915	-0.753004	0.63515	-0.262007	0.070961	0.611213
GENE2247X	TC108646	(sp:Q3ZC25) Transmembrane protein 106B OS=Bos taurus GN=TMEM106B PE=2 SV=1	1.000000	1.249069	1.798344	0.752582	0.805505	1.135546	0.622803	-0.299899	-0.161964	-0.196831	0.003269	0.0	0.009718	-0.37841	-0.496318	-0.522564	-0.704562	-0.251112	0.044559	-0.026182	0.197848	-0.099005	-0.059514	0.138207
GENE3275X	TC123923	Salmo salar Ubiquitin-conjugating enzyme E2 J1 (ub2j1), mRNA	1.000000	1.68476	2.459101	2.321532	2.386476	3.91149	0.406261	-0.461364	-0.340635	1.049697	-0.209884	-1.166723	-0.712376	-0.889434	-0.916307	-0.782919	-0.234207	-0.090482	0.040249	-1.398671	0.450616	0.0	0.296214	1.211602
GENE2742X	TC115366	(sp:O43760) Synaptogyrin-2 OS=Homo sapiens GN=SYNGR2 PE=1 SV=1	1.000000	1.026974	2.477025	1.978621	1.058557	2.977082	0.883605	-0.406836	0.0	0.37807	0.421967	-0.754632	-0.290251	-0.601135	-0.945412	-1.096223	-1.387625	-0.164624	-0.622012	-0.49849	0.114534	-0.176366	0.298436	0.225086
GENE3912X	TC99588	(sp:Q96EP0) RING finger protein 31 OS=Homo sapiens GN=RNF31 PE=1 SV=1	1.000000	1.299185	1.694165	1.055246	1.00737	2.048006	0.443493	-0.108493	0.451994	-0.024119	0.252836	-1.207037	-0.226549	-0.375027	-0.23248	-0.747821	-0.431043	-0.047048	-0.241087	-0.072215	0.0	0.078267	0.148403	0.780013
GENE1382X	CUST_8694_PI425536763	(sp:Q924T7) RING finger protein 31 OS=Mus musculus GN=Rnf31 PE=2 SV=2	1.000000	1.343145	1.64554	0.830834	0.670373	1.65858	0.223143	-0.321777	0.259435	-0.135266	0.146451	-0.870786	-0.022554	-0.057672	-0.204488	-0.448136	-0.318408	-0.042864	-0.114615	-0.105311	0.317388	0.0	0.372748	0.33106
GENE1829X	TC103187	[BBH] ANRA2_BOVIN (sp:Q2KI79) Ankyrin repeat family A protein 2 OS=Bos taurus GN=ANKRA2 PE=2 SV=1	1.000000	0.806912	1.147689	0.839207	0.767301	1.392983	0.377047	-0.137991	0.037345	-0.139963	-0.095734	-0.043978	-0.05828	-0.276462	-0.382203	0.0	-0.356096	0.004912	-0.04985	-0.128098	0.297603	-0.123423	0.217858	0.218077
GENE1757X	TC102378	[BBH] ATG4B_DANRE (sp:Q6DG88) Cysteine protease ATG4B OS=Danio rerio GN=atg4b PE=2 SV=2	1.000000	3.627504	4.485259	3.579054	2.590973	4.013457	1.075117	-0.237877	-0.271329	0.469186	0.347351	-0.989995	-1.139476	-0.87607	-1.22127	-0.806943	-0.335259	0.0	-0.451884	-0.698514	0.886566	-0.390816	0.646603	0.472888
GENE701X	CUST_2376_PI425536763	(sp:Q810J8) Zinc finger FYVE domain-containing protein 1 OS=Mus musculus GN=Zfyve1 PE=2 SV=1	1.000000	2.390844	3.189386	1.721349	1.639664	2.961213	0.637969	-0.218883	1.588994	0.0	-0.311065	-0.705853	-0.598821	-0.768717	-0.659801	-0.664697	-0.598654	0.202987	-0.893113	-0.372427	0.448098	-0.585201	0.78999	0.35958
GENE3042X	TC120109	[BBH] UBX2A_HUMAN (sp:P68543) UBX domain-containing protein 2A OS=Homo sapiens GN=UBXN2A PE=2 SV=1	1.000000	1.083328	1.319804	0.874786	0.795619	0.75304	0.448444	-0.004321	-0.032464	-0.025612	0.011921	0.0	0.014442	-0.16128	-0.146398	-0.127409	-0.184388	-0.22139	-0.191988	-0.555345	0.202146	-0.281281	0.050006	0.677446
GENE633X	CUST_22350_PI425536763	(sp:Q99KJ0) UBX domain-containing protein 2A OS=Mus musculus GN=Ubxn2a PE=2 SV=1	1.000000	1.252448	1.56222	1.053415	0.846157	1.106099	0.0	0.116694	-0.069635	-0.066503	0.341776	-0.337511	-0.284963	-0.003361	-0.05507	-0.527802	-0.055173	0.120795	-0.232067	-0.439316	0.13766	-0.413095	0.103258	0.695985
GENE3335X	TC125211		1.000000	3.127802	3.556762	1.715303	1.843914	3.254538	-0.663203	-0.500015	-0.262268	0.0	-0.323663	-0.291034	-0.299801	0.158825	0.231877	-0.847044	-0.10269	0.299378	0.363473	-0.304337	0.687652	-0.174364	-0.031566	0.284104
GENE2626X	TC113904	(sp:A3KNA5) Filamin A-interacting protein 1-like OS=Danio rerio GN=filip1l PE=2 SV=1	1.000000	1.954456	2.054943	1.239408	0.903599	1.62992	-0.090581	-0.029417	-0.021243	-0.055195	-0.542288	-0.347265	-0.423685	0.576743	-0.095752	-0.620848	-0.085478	0.0	0.486846	-0.201067	0.574891	0.045261	0.641353	0.340707
GENE1030X	CUST_4293_PI425536763	(sp:P49753) Acyl-coenzyme A thioesterase 2, mitochondrial OS=Homo sapiens GN=ACOT2 PE=1 SV=6	1.000000	3.086339	2.76845	1.298914	0.686364	3.408147	-0.394769	-0.374195	-0.113246	0.171401	-0.085058	-0.102871	-0.107405	0.283921	-0.543213	-0.645022	0.135896	0.413907	0.493341	-0.149287	0.37234	0.0	-0.071398	-0.72397
GENE3443X	TC127407	(sp:Q5VYK3) Proteasome-associated protein ECM29 homolog OS=Homo sapiens GN=ECM29 PE=1 SV=2	1.000000	2.013003	2.961456	0.969093	1.861906	3.165246	0.299639	0.121073	-0.168439	-0.205021	0.0	0.134114	-0.739536	0.363081	0.590276	-0.016359	-0.12999	-0.068684	-0.405176	-0.25882	0.642461	-0.666564	-0.062683	-0.110833
GENE3893X	TC99281	(sp:Q9H3L0) Methylmalonic aciduria and homocystinuria type D protein, mitochondrial OS=Homo sapiens GN=MMADHC PE=1 SV=2	1.000000	1.123434	2.722137	1.796382	0.849924	2.863977	-0.077584	-0.435813	0.067692	-0.473975	0.064494	-0.530603	-0.30209	0.153397	0.0	-0.152176	-0.566674	0.37731	-0.004239	-0.473678	0.065448	-0.739972	-0.151495	0.662243
GENE2914X	TC117967		1.000000	1.144922	1.897911	1.321302	0.458113	2.302838	-0.096216	-0.268013	0.0	-0.021606	-0.142589	-0.534842	-0.181748	0.163594	0.258232	0.187945	-0.35992	0.163921	-0.296168	-0.113273	0.173302	-0.699435	-0.010833	0.418975
GENE3053X	TC120234	(sp:Q9UGU5) HMG domain-containing protein 4 OS=Homo sapiens GN=HMGXB4 PE=2 SV=2	1.000000	1.334942	2.407652	1.60333	0.851947	2.74431	-0.262193	-0.271114	-0.491721	-0.700613	-0.059044	-0.489329	-0.130445	0.532514	0.277601	-0.062238	-0.276826	0.689019	0.0	-0.314262	0.084017	-0.426295	0.588403	0.866808
GENE457X	CUST_20175_PI425536763	(sp:Q9HAD4) WD repeat-containing protein 41 OS=Homo sapiens GN=WDR41 PE=2 SV=3	1.000000	1.104692	2.584511	2.12861	1.010979	3.527765	-0.375475	-0.374642	-0.252206	0.0	-0.114541	-0.312777	-0.200451	0.186702	0.993662	-0.152748	-0.093367	0.328	0.380483	-0.192607	0.129719	-0.133285	-0.187448	0.22925
GENE3176X	TC122390		1.000000	3.453343	4.041005	3.35875	1.189279	5.694445	-0.197548	0.284429	-0.689084	-0.431077	0.218042	-0.247831	-0.495593	-0.749074	0.0	-0.215993	0.190877	0.036827	-1.024473	-0.558386	1.081056	-0.277309	-0.161497	0.1767
GENE3207X	TC122865	(sp:Q4V832) Uncharacterized protein C17orf56 homolog OS=Xenopus laevis PE=2 SV=2	1.000000	2.346745	3.309517	2.41006	0.99029	3.475396	0.0	0.078473	-0.359139	-0.117767	0.045324	-0.534259	-0.272423	0.252087	-0.033674	0.220363	-0.142297	-0.01616	-0.15463	0.12593	-0.004609	-0.262344	-0.114363	0.221125
GENE2969X	TC118982	(sp:Q923T7) Tripartite motif-containing protein 7 OS=Mus musculus GN=Trim7 PE=2 SV=2	1.000000	2.306256	2.916924	2.541856	1.653814	3.588667	0.383026	-5.8E-5	-0.430917	0.072209	-0.080809	-0.113637	-0.569644	0.044926	0.0	0.236298	-0.273607	-0.249536	-0.39929	-0.345239	0.765582	0.265244	-0.225934	-0.032638
GENE2560X	TC112864	(sp:Q9BZE9) Tether containing UBX domain for GLUT4 OS=Homo sapiens GN=ASPSCR1 PE=1 SV=1	1.000000	1.279846	2.011661	1.411756	0.275278	2.409566	0.491104	0.488035	-0.020914	0.035433	0.208629	-0.4893	-0.103223	0.114672	0.173172	0.0	-0.0939	-0.052071	-0.177675	-0.166056	-0.094013	-0.012715	-0.009616	-0.251994
GENE508X	CUST_2084_PI425536763	[BBH] CL028_HUMAN (sp:Q96LU7) Uncharacterized protein C12orf28 OS=Homo sapiens GN=C12orf28 PE=2 SV=1	1.000000	1.936579	3.961952	2.998785	0.988974	3.15676	-0.614165	-0.385182	-0.201718	0.0	-0.290496	-0.259352	-0.196451	0.184831	-0.602544	0.914901	-0.042683	0.361821	0.399687	-0.190527	0.3057	-0.131673	0.123038	-0.191655
GENE3898X	TC99364	[BBH] RAE2_MOUSE (sp:Q9QZD5) Rab proteins geranylgeranyltransferase component A 2 OS=Mus musculus GN=Chml PE=2 SV=2	1.000000	0.877455	2.312517	1.594608	0.676609	2.924771	-0.112896	-0.043604	-0.230229	0.122764	-0.160138	-1.184675	-0.618439	-0.295958	-0.2135	-0.342691	0.0	0.368951	0.272228	0.08688	-0.093558	-0.380593	0.117929	0.401281
GENE963X	CUST_3307_PI425536763	(sp:Q5ZIT9) Major facilitator superfamily domain-containing protein 1 OS=Gallus gallus GN=MFSD1 PE=2 SV=1	1.000000	0.79713	1.548815	1.047357	0.659657	1.18534	-0.103283	0.116543	-0.191083	0.0	-0.16778	-0.888809	-0.852869	-0.061991	-0.028963	-0.238873	-0.355912	0.387074	0.075711	0.079682	-0.183271	-0.130486	0.015152	0.312769
GENE2025X	TC105396	[BBH] PRVT_CHICK (sp:P19753) Parvalbumin, thymic OS=Gallus gallus PE=1 SV=2	1.000000	1.049378	2.476555	1.266852	0.698058	1.905854	0.048627	-0.453728	-0.404687	0.001733	-0.458654	-0.339367	-0.981324	0.428019	-0.076475	-0.457611	0.0	-0.009294	-0.179454	-0.779353	0.352514	-0.355371	0.504041	2.13E-4
GENE2902X	TC117720		1.000000	1.137144	2.087183	1.758801	1.473888	2.17444	-0.108407	-0.284279	0.0	-0.392781	-0.521742	-0.195965	-0.698336	0.422476	0.138077	-0.310573	-1.082306	0.632545	-0.370155	-0.69883	-0.169734	0.384736	0.538365	0.4648
GENE2615X	TC113692	(sp:Q64537) Calpain small subunit 1 OS=Rattus norvegicus GN=Capns1 PE=1 SV=3	1.000000	1.08021	1.434904	1.014619	0.942617	1.3687	-0.048085	0.128514	-0.117291	-0.064774	-0.314263	-0.47794	-0.424904	0.389582	0.139482	0.0	-0.38061	0.173205	-0.137798	-0.320378	0.140064	-0.138705	-0.031015	0.545748
GENE2472X	TC111646		1.000000	1.551724	2.308918	1.351829	0.793238	1.526103	-0.084838	-0.030153	0.109494	-0.021302	-0.166136	-0.788036	-0.718663	0.472761	0.199129	-0.398749	-0.576354	0.364577	0.0	-0.259777	0.168002	-0.348771	-0.21938	0.762879
GENE2371X	TC110355	(sp:Q05481) Zinc finger protein 91 OS=Homo sapiens GN=ZNF91 PE=2 SV=1	1.000000	1.799455	2.765198	1.389067	1.096962	1.91758	-0.458424	-0.027256	0.770171	-0.039784	0.0	-0.207927	-0.206785	0.158591	-0.072268	-0.1722	-0.317696	0.264041	0.154842	-0.01483	0.425112	-0.230203	-0.056425	0.670621
GENE3624X	TC131686	(sp:P70351) Histone-lysine N-methyltransferase EZH1 OS=Mus musculus GN=Ezh1 PE=1 SV=1	1.000000	1.324318	1.777611	1.101629	0.688465	1.371683	-0.238606	-0.306154	0.198293	0.060726	0.0	-0.406249	-0.476036	0.032036	0.041433	-0.113726	-0.475696	-0.160376	0.190204	-0.259638	-0.172592	-0.104762	-0.12831	0.319864
GENE126X	CUST_1274_PI425536763	[BBH] EZH1_HUMAN (sp:Q92800) Histone-lysine N-methyltransferase EZH1 OS=Homo sapiens GN=EZH1 PE=1 SV=2	1.000000	1.554796	2.025797	1.192741	0.739794	1.322546	-0.079521	-0.126783	0.240448	-0.287906	0.0	-0.293207	-0.687831	0.164983	3.9E-4	-0.244964	-0.352617	0.073274	-0.00128	-0.05711	-0.135004	-0.504123	0.142409	0.551075
GENE3312X	TC124652		1.000000	1.65086	1.999289	1.395863	1.08301	2.192767	0.073243	0.0	-0.197198	-0.503567	-0.713868	-0.891014	-0.650402	0.045799	-0.165467	-0.628787	-0.99604	-0.376564	-0.421998	-0.504567	0.601636	0.052204	0.481538	0.693421
GENE3535X	TC129425	F-box protein 7 [Danio rerio]	1.000000	1.116174	1.476346	0.680378	0.536407	1.255343	0.310794	0.0	0.006618	-0.412516	-0.197134	-0.754582	-0.380132	0.102323	-0.152508	-0.34276	-0.349561	0.134	-0.385809	-0.089342	-0.012241	-0.151951	0.04234	0.498364
GENE2050X	TC105709	[BBH] TBC15_HUMAN (sp:Q8TC07) TBC1 domain family member 15 OS=Homo sapiens GN=TBC1D15 PE=1 SV=2	1.000000	3.69297	4.399036	2.958944	2.233369	4.538377	1.008655	-0.271669	-0.074792	-0.887947	0.0	-1.638626	-2.20412	0.316286	-0.063055	-1.062964	-1.111646	1.119167	-1.586247	-1.073173	0.853717	-0.588624	0.268407	0.956349
GENE3580X	TC130627	(sp:Q5PQY6) Peroxisomal Lon protease homolog 2 OS=Danio rerio GN=lonp2 PE=2 SV=1	1.000000	1.198729	2.296662	1.429245	1.000083	2.155832	-0.339882	-0.503492	-0.341351	-0.443929	-0.59405	-0.629747	-0.356987	0.0	-0.31437	-0.01319	-0.374836	0.291028	0.097479	0.045702	0.109171	-0.002247	0.391887	0.589259
GENE1556X	TC100499	Salmo salar Peroxisomal Lon protease homolog 2 (lonp2), mRNA	1.000000	1.978098	2.793799	1.806547	1.340134	2.673754	-0.072807	-0.09837	0.0	-0.363005	-0.337938	-0.660975	-0.524367	0.09448	-0.484244	-0.04766	-0.55839	0.307333	-0.128885	-0.135767	0.290629	0.346633	0.367728	0.9244
GENE281X	CUST_15657_PI425536763	(sp:Q5PQY6) Peroxisomal Lon protease homolog 2 OS=Danio rerio GN=lonp2 PE=2 SV=1	1.000000	1.938328	2.851696	1.758037	1.393851	2.648294	-0.083838	-0.164679	-0.019123	-0.298534	-0.30994	-0.795964	-0.419697	0.104787	-0.450179	0.0	-0.601349	0.384431	-0.017367	-0.068551	0.301097	0.372909	0.489052	0.947376
GENE1622X	TC101078		1.000000	1.574796	2.792247	1.647895	1.353431	2.180479	-0.199587	-0.473419	0.105568	-0.602094	-0.71205	-0.842197	-0.808406	0.09826	-0.383489	-0.551702	-0.362117	0.767716	0.0	-0.428253	0.458665	-0.313314	0.365767	0.676478
GENE1497X	CUST_998_PI425536763	(sp:Q56AP7) Protein cereblon OS=Rattus norvegicus GN=Crbn PE=1 SV=1	1.000000	1.478257	2.860355	1.656002	1.464131	2.225159	-0.164524	-0.615471	0.106912	-0.332821	-0.745773	-0.667005	-0.53722	0.114779	-0.168868	-0.395974	-0.39084	0.337878	0.0	-0.313996	0.397159	-0.251554	0.497827	0.62085
GENE3117X	TC121227	Salmo salar Hormone-sensitive lipase (lips), mRNA	1.000000	2.539706	3.067679	2.332309	0.96451	2.7964	0.0	-0.251362	0.041319	-0.145503	-0.444596	-0.756502	-0.924211	0.087696	-0.165018	-0.537928	-0.543598	0.112285	-0.58442	-0.108394	0.30567	-0.134264	0.605067	0.712483
GENE1158X	CUST_6089_PI425536763	[BBH] CT111_HUMAN (sp:Q9NX31) Uncharacterized protein C20orf111 OS=Homo sapiens GN=C20orf111 PE=2 SV=2	1.000000	1.433645	2.447865	1.575254	0.631062	2.537169	-0.057181	-0.167579	-0.095273	-0.121191	-0.329887	-0.608205	-0.26382	0.0	0.088699	-0.205985	0.122031	0.33241	-0.239073	-0.288059	0.350426	-0.205409	0.513894	0.668794
GENE148X	CUST_1335_PI425536763	(sp:Q5E9A0) Uncharacterized protein C20orf111 homolog OS=Bos taurus PE=2 SV=1	1.000000	1.483269	2.353496	1.614575	0.698858	2.447313	0.096434	-0.301393	0.109706	-0.221015	-0.406204	-0.620737	-0.432764	-0.03541	0.0	-0.412504	-0.200819	0.504544	-0.333085	-0.460033	0.550183	-0.060158	0.326071	0.876638
GENE1043X	CUST_451_PI425536763	[BBH] ASB3_HUMAN (sp:Q9Y575) Ankyrin repeat and SOCS box protein 3 OS=Homo sapiens GN=ASB3 PE=1 SV=1	1.000000	1.751191	2.603423	1.801619	1.601476	2.564923	0.17493	-0.037917	-0.470129	-0.468501	-0.452164	-0.650707	-0.169638	0.462323	-0.119609	-0.187634	-0.569222	0.542424	-0.839348	-0.451849	0.656145	0.0	0.253529	1.04862
GENE711X	CUST_24079_PI425536763	(sp:Q5XIQ3) CXXC-type zinc finger protein 5 OS=Rattus norvegicus GN=Cxxc5 PE=1 SV=1	1.000000	1.358407	1.889814	0.918226	0.621393	1.295288	-0.386505	-0.014918	0.018728	-0.085534	-0.305984	-0.205661	-0.507833	0.055362	0.0	0.030219	-0.148922	0.401055	-0.402271	-0.686803	-0.331919	0.024065	-0.09317	0.568291
GENE1729X	TC102087	[BBH] ABH2B_DANRE (sp:Q05AK6) Abhydrolase domain-containing protein 2-B OS=Danio rerio GN=abhd2b PE=2 SV=1	1.000000	1.746826	2.841537	1.006239	1.185993	2.82309	-0.119473	0.0	-0.132845	-0.249955	-1.431882	-0.796217	-1.183995	0.037184	-0.480619	-0.398404	-0.08991	-0.875956	0.165615	-0.358046	0.168254	0.104871	0.452776	1.198928
GENE1728X	TC102087	[BBH] ABH2B_DANRE (sp:Q05AK6) Abhydrolase domain-containing protein 2-B OS=Danio rerio GN=abhd2b PE=2 SV=1	1.000000	1.755177	2.704928	0.912607	1.045997	2.827308	0.059123	0.0	-0.057636	0.00722	-1.187889	-0.724293	-1.009551	0.251352	-0.79631	-0.39961	-0.539773	-0.418669	-0.245208	-0.012314	0.220529	-0.239433	0.017645	0.994876
GENE3069X	TC120526	(sp:Q7TQA3) Epidermal retinol dehydrogenase 2 OS=Mus musculus GN=Sdr16c5 PE=2 SV=1	1.000000	1.056687	1.431115	1.058501	0.694343	1.756384	-0.407475	-0.618656	-0.491101	-0.100681	-0.099756	-0.649005	-0.170035	-0.559333	-0.325279	0.0	-0.468673	0.265712	0.081028	0.059593	-0.190182	0.04072	0.065858	0.427242
GENE947X	CUST_3131_PI425536763	[BBH] H1BP3_HUMAN (sp:Q53T59) HCLS1-binding protein 3 OS=Homo sapiens GN=HS1BP3 PE=1 SV=1	1.000000	1.788074	2.575103	2.171854	1.234317	2.749802	-0.447573	-1.087474	-0.421406	-0.474985	0.139023	-0.921563	0.278771	-0.999817	-0.51612	0.0	-0.542687	0.232376	-0.656955	-0.795202	-0.443251	0.079076	0.557772	1.471768
GENE2366X	TC110285	(sp:Q60648) Ganglioside GM2 activator OS=Mus musculus GN=Gm2a PE=1 SV=2	1.000000	1.03559	1.683849	1.386656	0.89858	1.931342	0.255882	-0.493261	-0.139389	0.169909	0.0	0.020159	-0.101802	-0.02229	-0.371332	-0.099115	-0.898323	-0.257353	-0.077497	0.23221	-0.273137	-0.033845	0.247899	0.583004
GENE250X	CUST_14929_PI425536763	[BBH] UACA_MOUSE (sp:Q8CGB3) Uveal autoantigen with coiled-coil domains and ankyrin repeats OS=Mus musculus GN=Uaca PE=1 SV=2	1.000000	1.966739	3.052892	1.996951	0.321584	3.414365	-0.116881	-0.725124	0.278397	-0.324459	-0.00487	-0.094492	5.19E-4	-0.4937	-0.289506	0.231607	-0.674153	0.0	-0.374733	-0.741906	-0.542765	0.241109	0.599054	0.539839
GENE2818X	TC116530	Salmo salar Ganglioside GM2 activator (sap3), mRNA	1.000000	1.42638	1.997349	1.445382	0.917135	2.182793	-0.172149	-0.042346	-0.033437	0.234688	0.069407	-0.897596	-0.36229	-0.01213	-0.134469	-0.532859	-0.915253	0.133674	0.106568	0.0	-0.542697	0.299478	-0.170969	0.399925
GENE2051X	TC105742	Salmo salar CK002 protein (ck002), mRNA	1.000000	3.322045	4.910142	3.004264	1.480419	4.90339	0.2308	0.347468	0.486579	1.134014	-0.222298	-0.330668	-0.91434	-0.543942	-0.607034	-1.236869	-0.78218	-0.321267	-0.280233	-0.956049	-0.435389	0.38629	0.0	0.891002
GENE2551X	TC112759	(sp:Q5ZM60) Cell cycle progression protein 1 OS=Gallus gallus GN=CCPG1 PE=2 SV=1	1.000000	1.884666	3.441477	1.919294	1.187311	4.146865	-0.634804	0.159628	-0.217598	0.024703	-0.352364	-1.150817	-0.414627	-0.199207	0.197333	-0.133557	-0.051529	-0.498499	-0.340462	0.0	-0.068916	0.512505	0.250614	0.753817
GENE1096X	CUST_5378_PI425536763	(sp:Q5PQY6) Peroxisomal Lon protease homolog 2 OS=Danio rerio GN=lonp2 PE=2 SV=1	1.000000	1.292572	2.618586	1.79668	1.424364	2.519991	-0.946192	-0.321395	2.02E-4	-0.337627	-0.15266	-0.677323	-0.17837	-0.011848	-0.150925	0.221765	-0.456274	-0.076085	0.0	0.105504	-0.060468	0.330461	0.166968	0.632762
GENE1943X	TC104522	[BBH] TCO2_BOVIN (sp:Q9XSC9) Transcobalamin-2 OS=Bos taurus GN=TCN2 PE=1 SV=1	1.000000	0.979478	1.506151	1.199339	1.048772	1.701405	-0.489147	-0.24187	-0.462499	0.379265	0.465782	-0.472946	-0.48714	-0.389197	0.051778	-0.103648	0.0	-0.161171	-0.067891	-0.046068	-0.153568	0.026159	0.065728	0.525529
GENE1454X	CUST_9530_PI425536763	(sp:A4FUZ5) Serine incorporator 3 OS=Bos taurus GN=SERINC3 PE=2 SV=1	1.000000	1.756405	2.815602	2.377929	1.727139	3.407614	-0.058839	0.0	-0.353947	0.389601	0.541079	-1.034389	-0.160559	-0.694772	-0.307876	-0.495932	-0.282487	-0.120732	0.076486	-0.261585	0.506514	0.157215	-0.061731	0.686465
GENE835X	CUST_26990_PI425536763	(sp:Q3MHV9) Serine incorporator 1 OS=Bos taurus GN=SERINC1 PE=2 SV=1	1.000000	1.750315	2.79364	2.50037	1.806823	3.519868	0.218698	-0.299343	-0.392555	0.524593	0.446603	-1.345688	-0.404511	-0.524807	-0.098702	-0.217844	-0.531401	-0.208169	0.001076	-0.089794	-0.524748	0.041735	0.0	0.668267
GENE2216X	TC108084	(sp:Q8K1S5) Krueppel-like factor 11 OS=Mus musculus GN=Klf11 PE=2 SV=3	1.000000	1.512231	1.604688	2.113243	0.987668	2.218648	-0.177957	-0.107168	0.089704	-0.121081	-0.155393	-1.065559	0.0	0.278101	0.170001	-0.468999	-0.138778	-0.073987	-0.274664	-0.319135	-0.087587	0.056068	0.105446	0.807269
GENE346X	CUST_17296_PI425536763	(sp:Q8N3L3) Beta-taxilin OS=Homo sapiens GN=TXLNB PE=1 SV=3	1.000000	2.336177	2.981649	3.188601	2.210175	3.631014	-0.797085	-0.744888	0.012051	0.351421	0.538535	-1.329156	-0.060595	-0.189852	0.434369	0.478641	-1.003967	-0.605396	-0.760364	-1.060202	0.0	-0.146983	-0.082553	0.866916
GENE222X	CUST_14472_PI425536763	(sp:Q8TAQ2) SWI	1.000000	1.434534	2.340993	1.603597	1.329384	1.884159	-0.519797	-0.274942	0.273281	0.101906	0.102199	-0.893254	-0.281384	0.007631	0.0	-0.154261	-0.704071	0.230167	-0.547982	-0.298496	-0.072023	-0.198185	-0.072532	0.599117
GENE2910X	TC117914		1.000000	1.809805	2.374439	1.125095	1.084271	1.790384	-1.121511	-0.563853	-0.055822	0.011596	0.464633	-0.845325	-0.420659	-0.464038	0.010053	-0.398355	-0.04575	-0.099326	0.0	-0.223474	0.478664	-8.32E-4	0.253244	0.728121
GENE263X	CUST_15236_PI425536763	[BBH] SEPT9_HUMAN (sp:Q9UHD8) Septin-9 OS=Homo sapiens GN=SEPT9 PE=1 SV=2	1.000000	1.641479	2.230455	1.187398	1.125943	1.796576	-1.010427	-0.382128	0.0	0.247213	0.603004	-0.439502	-0.109366	-0.144496	-0.043729	-0.211004	-0.095063	-0.145927	-0.007348	-0.119943	0.066961	0.224022	0.010052	0.442831
GENE829X	CUST_26920_PI425536763	(sp:Q64583) Cytochrome P450 2B15 OS=Rattus norvegicus GN=Cyp2b15 PE=2 SV=2	1.000000	1.471924	2.019607	1.786414	1.221677	2.092479	-0.800815	-0.278801	-0.433768	-0.214159	-0.066745	-0.372058	-0.511029	-0.301179	-0.179871	-0.412323	0.634247	0.118365	-0.09142	0.0	0.158955	0.11113	0.16949	0.600945
GENE2335X	TC109915		1.000000	1.025183	1.849724	1.351354	1.254205	2.015327	-0.38274	-0.455244	-0.100794	-0.144994	0.282439	-0.579495	0.0	-0.082472	0.616275	-0.225849	-0.914559	-0.001577	-0.356449	-0.058769	0.887321	0.607229	0.75442	0.596089
GENE1416X	CUST_9001_PI425536763	(sp:A8MQ14) Putative zinc finger protein ENSP00000330994 OS=Homo sapiens PE=5 SV=1	1.000000	1.50519	1.910034	1.563045	1.528008	2.31312	-0.416889	0.119476	-0.175755	-0.364982	-0.144937	-0.370441	-0.530453	-0.062442	0.431018	-0.064632	-0.709045	-0.234896	-0.041632	0.0	1.486536	0.805994	0.445327	0.55182
GENE2488X	TC111925	Salmo salar Very long-chain acyl-CoA synthetase (s27a2), mRNA	1.000000	1.078782	1.3475	1.13682	1.116892	1.508137	0.164592	-0.159521	-0.312824	-0.046283	-0.156263	-0.304557	-0.229523	0.077958	-0.118263	-0.448588	0.032003	-0.091761	-0.022966	-0.464607	0.784392	0.38801	0.0	0.241647
GENE2868X	TC117224	(sp:P97819) 85 kDa calcium-independent phospholipase A2 OS=Mus musculus GN=Pla2g6 PE=1 SV=2	1.000000	2.03998	2.809695	1.603874	1.163462	3.430198	-0.042975	0.151689	-0.180443	-0.032158	0.163214	-0.465667	-0.019933	-0.333275	-0.471174	-0.056375	0.0	-0.031332	-0.517179	-0.334657	1.084444	0.4831	0.445563	0.334311
GENE352X	CUST_17411_PI425536763	[BBH] PA2G6_RAT (sp:P97570) 85 kDa calcium-independent phospholipase A2 OS=Rattus norvegicus GN=Pla2g6 PE=2 SV=1	1.000000	1.785856	2.665707	1.60154	1.238347	3.33175	-0.45298	-0.521651	-0.043745	0.041821	0.087811	-0.638776	-0.261206	0.0	-0.271581	-0.040086	-0.432174	-0.029942	-0.598253	-0.51216	0.517634	0.886083	0.644332	0.88211
GENE3382X	TC126095		1.000000	5.198364	8.556508	6.661412	5.857725	8.354701	1.292225	-0.634696	0.163089	-0.694198	0.0	-2.00206	-0.591779	-0.068632	-0.511044	-1.253748	-1.325782	-1.863634	-0.916677	-1.135477	1.624518	4.415804	3.351794	1.253373
GENE303X	CUST_162_PI425708691	fbx32	1.000000	3.372657	7.06445	4.378351	3.825486	6.716949	0.314852	-0.342633	0.069327	-1.360715	-0.67823	-1.683821	-1.568747	-1.179927	-0.962577	-1.186983	0.0	-1.048554	-0.997319	-1.162568	0.89211	2.771134	1.196017	0.258624
GENE1195X	CUST_6733_PI425536763	(sp:Q1A730) F-box only protein 32 OS=Sus scrofa GN=FBXO32 PE=2 SV=1	1.000000	2.846258	6.635635	3.986087	3.368006	6.160393	-0.095827	-0.819676	0.426669	-0.749182	-0.014301	-2.190582	0.0	0.60527	-0.388456	-0.443754	-0.63882	-1.605987	-1.544156	-1.302576	0.251834	2.521428	1.399564	0.046937
GENE1160X	CUST_6171_PI425536763	(sp:Q9Y473) Zinc finger protein 175 OS=Homo sapiens GN=ZNF175 PE=1 SV=1	1.000000	2.394991	4.247371	2.50941	1.815723	3.659033	0.427269	-0.35795	-0.084224	-0.148826	-0.026053	-1.829985	-0.378044	-0.194098	0.0	-0.310676	-0.808531	0.058482	-0.448829	-0.496586	0.745984	0.85912	0.854838	0.250371
GENE2159X	TC107239		1.000000	1.888882	2.854771	2.059681	1.4458	2.452535	0.0	0.348827	-0.181104	0.222156	-0.073849	-1.744792	-0.865451	-0.555923	-0.425375	-0.002262	-0.261337	-0.027429	-0.693893	-0.084217	0.775847	0.580204	0.540087	1.126856
GENE642X	CUST_22531_PI425536763	(sp:Q6PCT2) F-box	1.000000	1.496848	2.010902	1.993003	1.136276	2.548487	-0.302317	-0.13268	-0.916129	0.076546	0.31165	-1.119861	-0.633008	-0.884924	0.0	-0.095941	-0.126514	-0.131521	-0.855368	-0.809787	0.291784	0.869734	0.146713	0.898628
GENE3162X	TC122081	Salmo salar taurine transporter (slc6a6), mRNA	1.000000	0.975066	2.354693	0.780821	1.228506	2.427456	-0.24761	-0.308038	-0.294219	0.198263	-1.135743	0.371809	0.022487	-0.060776	0.016697	-0.212043	-0.038602	0.299418	-0.301856	-0.153601	-0.049816	-0.171695	0.254466	0.0
GENE441X	CUST_19860_PI425536763	(sp:P29279) Connective tissue growth factor OS=Homo sapiens GN=CTGF PE=1 SV=2	1.000000	1.078177	3.153487	3.477169	2.355473	3.682386	-1.583262	-0.873242	-0.181113	-0.076434	-0.805005	-0.146282	-0.078009	0.009437	-1.509753	0.359818	-0.323158	0.15644	-0.576727	0.0	-0.415334	0.94713	0.108316	0.111583
GENE3350X	TC125527	(sp:P70066) 40S ribosomal protein S15 OS=Xiphophorus maculatus GN=rps15 PE=2 SV=1	1.000000	1.766844	2.501814	1.664581	1.390891	2.301703	0.312538	0.545728	-0.59072	-0.046864	0.22541	-1.526415	0.444193	-1.174364	0.297308	-0.633377	0.0	-1.036006	-0.94564	-0.311948	-1.073557	0.37448	-0.78286	-0.398636
GENE1359X	CUST_8533_PI425536763	(sp:Q28690) Translation initiation factor eIF-2B subunit beta OS=Oryctolagus cuniculus GN=EIF2B2 PE=1 SV=1	1.000000	1.178185	1.588117	1.095039	0.769172	2.044213	-0.299107	0.170968	-0.605275	-0.593569	-0.315895	-0.540864	0.256128	-0.488025	-0.231672	-0.274144	0.051654	-0.234466	-0.269589	0.052337	-0.238308	0.038313	0.0	0.13966
GENE272X	CUST_15406_PI425536763	[BBH] OCTC_RAT (sp:P11466) Peroxisomal carnitine O-octanoyltransferase OS=Rattus norvegicus GN=Crot PE=1 SV=3	1.000000	2.757518	2.621968	2.728333	1.74241	1.693151	-0.49721	0.097017	0.0	-0.805528	1.082391	-1.061744	0.450026	-0.64063	0.630051	-0.186853	0.445551	-0.60209	-0.451202	-0.445342	-0.238591	-0.125673	-0.928522	0.872469
GENE1916X	TC104229		1.000000	1.418399	1.160664	2.065382	0.637242	2.215716	0.130982	-1.302922	-0.554011	0.069149	-0.085376	-0.981491	0.0	-0.221701	-0.177569	-0.498798	-0.247233	-0.624418	-0.374647	-0.307985	0.237653	0.388024	0.292723	0.261328
GENE995X	CUST_3670_PI425536763	(sp:Q8K1S5) Krueppel-like factor 11 OS=Mus musculus GN=Klf11 PE=2 SV=3	1.000000	1.075671	0.582866	1.064805	0.632144	1.132754	-0.415139	-0.366205	0.0	-0.244973	0.027041	-0.692686	0.110246	-0.256663	0.222096	-0.362136	0.035068	-0.281305	-0.009722	-0.25383	-0.207362	-0.042068	0.248612	0.077492
GENE1087X	CUST_5249_PI425536763	(sp:P13195) 5-aminolevulinate synthase, nonspecific, mitochondrial OS=Rattus norvegicus GN=Alas1 PE=2 SV=2	1.000000	1.043892	1.56222	1.580416	1.368737	1.401688	-0.963036	-0.963306	-0.892448	0.0	0.360591	-1.212369	-0.275058	-0.267615	0.547113	0.055595	-0.12888	-0.139897	-0.30173	-0.270236	-0.559386	0.031405	0.165477	0.182563
GENE767X	CUST_25319_PI425536763	(sp:P07997) 5-aminolevulinate synthase, nonspecific, mitochondrial OS=Gallus gallus GN=ALAS1 PE=2 SV=2	1.000000	1.298228	1.564561	1.613744	1.407229	1.495422	-0.500423	-1.226463	-0.87267	0.170388	0.370266	-1.196618	-0.05845	0.0	0.661609	0.210527	-0.293882	-0.118523	-0.116083	-0.375328	-0.276928	-0.15442	0.148215	0.404306
GENE655X	CUST_22851_PI425536763	(sp:A6QLI6) 5-aminolevulinate synthase, nonspecific, mitochondrial OS=Bos taurus GN=ALAS1 PE=2 SV=1	1.000000	1.179444	1.413967	1.331875	1.255625	1.430789	-0.676231	-0.893807	-0.948578	-0.358068	0.0	-1.329272	-0.463907	-0.075721	0.278898	0.087188	-0.16243	-0.228477	0.048186	0.073403	-0.427566	-0.258467	0.060708	0.106892
GENE2880X	TC117369	(sp:Q6NV38) Transmembrane protein 41A-B OS=Danio rerio GN=tmem41ab PE=2 SV=1	1.000000	1.3478	1.914997	1.165646	1.598725	1.097519	0.325988	-0.290524	0.501041	0.249992	-0.137	-0.085595	-0.285343	-0.103596	0.658404	-0.141594	0.0	0.248473	-0.430075	-0.388687	-0.625626	-1.617162	-0.586355	0.350058
GENE2502X	TC112176	Salmo salar ubiquitin-conjugating enzyme E2 A (ube2a), mRNA	1.000000	0.858323	1.868831	1.649509	1.568413	1.418189	0.667254	-0.471295	0.121138	0.193316	-0.469212	-0.1768	-0.295149	-0.269471	0.071113	0.207986	-0.627607	0.68778	-0.7536	-0.854095	-0.148179	-0.469814	-0.320846	0.0
GENE661X	CUST_22937_PI425536763	(sp:Q9UPQ4) Tripartite motif-containing protein 35 OS=Homo sapiens GN=TRIM35 PE=1 SV=2	1.000000	0.596088	1.507057	1.282731	1.345466	1.254919	0.111651	-0.235645	0.817891	0.058665	-0.024953	-0.269106	-0.312725	-0.188831	-0.037488	-0.100141	0.0	0.363828	-0.346596	-0.564404	-0.329267	-0.090979	0.244676	0.709189
GENE3515X	TC128892		1.000000	1.56585	2.137807	1.629195	0.863642	2.570599	-0.066864	0.460471	0.277974	0.512963	-0.515197	-0.452083	-0.042871	-0.229998	0.0	0.395261	-0.153073	1.092515	-0.401906	-0.693816	-0.521579	-0.821902	-0.434195	0.136954
GENE2217X	TC108096	(sp:A4IF90) Rho GTPase-activating protein 15 OS=Bos taurus GN=ARHGAP15 PE=2 SV=1	1.000000	2.316792	2.324494	0.956725	0.612414	2.158053	0.392864	-0.033569	-0.17207	-0.120062	0.172249	-0.798546	-0.921773	-0.402554	-0.794463	-0.289608	0.45142	0.626203	-0.334712	0.112828	0.0	-0.960681	-0.348019	0.203656
GENE2031X	TC105486	(sp:Q5BK13) Transmembrane protein 199 OS=Rattus norvegicus GN=Tmem199 PE=2 SV=1	1.000000	0.968546	1.119589	0.861737	0.520765	1.45824	0.257938	0.184248	-0.1629	0.0	-0.015671	-0.667788	-0.33738	-0.254604	-0.173556	-0.154721	-0.074363	0.942692	0.093293	0.209979	-0.600943	-0.53687	-0.085983	0.129011
GENE3605X	TC131165	(sp:P41778) Pre-B-cell leukemia transcription factor 1 OS=Mus musculus GN=Pbx1 PE=1 SV=2	1.000000	1.214713	1.345167	0.818635	0.238792	1.360396	0.030807	0.0	0.332691	0.250254	-0.203756	-0.652671	-0.63816	-0.12685	-0.18081	-0.459021	-0.21693	0.228773	-0.064344	-0.379284	-0.041389	-0.624836	0.118687	0.043016
GENE3563X	TC130161	(sp:Q7SYE0) Autophagy-related protein 13 OS=Danio rerio GN=atg13 PE=2 SV=1	1.000000	1.060915	1.424369	0.84137	0.454585	1.313089	9.15E-4	-0.058057	0.178587	0.0	-0.071214	-0.568643	-0.420332	-0.137167	-0.365354	-0.318302	-0.199152	0.173375	-0.095911	-0.297141	0.142245	-0.318178	0.06954	0.344158
GENE3589X	TC130845		1.000000	1.202295	1.718476	0.831239	0.426159	1.78692	0.114977	0.40212	0.411131	-0.331895	0.095053	-0.904685	-0.795922	-0.034292	-0.348893	-0.714588	-0.440762	0.199004	-0.514105	-0.605623	0.0	-1.039119	-0.084614	0.070873
GENE1008X	CUST_3850_PI425536763	[BBH] METL5_HUMAN (sp:Q9NRN9) Methyltransferase-like protein 5 OS=Homo sapiens GN=METTL5 PE=1 SV=1	1.000000	1.568278	1.891614	1.103684	0.795884	1.739963	0.255149	0.633778	0.331168	0.453555	0.093221	-1.157443	-0.961058	-0.138478	-0.263493	-0.825963	-0.548249	0.252467	-0.284738	-0.867082	-0.361368	-1.099048	-0.422628	0.0
GENE2311X	TC109477	(sp:A1E295) Cathepsin B OS=Sus scrofa GN=CTSB PE=1 SV=1	1.000000	1.385921	2.24804	1.505923	0.775351	1.920883	0.281851	0.18767	0.416756	0.359306	0.0	-0.749955	-1.012181	-0.611125	-0.110645	-0.747847	-0.669791	-0.197302	-0.461564	-0.754705	0.062378	-0.724181	-0.079714	0.432397
GENE2206X	TC107951	[BBH] CSN2_DANRE (sp:Q6IQT4) COP9 signalosome complex subunit 2 OS=Danio rerio GN=cops2 PE=2 SV=1	1.000000	1.325785	2.049921	1.037963	0.865396	1.565145	0.687329	0.644289	0.48562	0.340901	0.153593	-0.898894	-0.748114	-0.488719	-0.083284	-0.645234	-0.647964	0.0	-0.528367	-0.590055	-0.174361	-0.458551	-0.186166	0.505912
GENE2832X	TC116677	(sp:P97536) Cullin-associated NEDD8-dissociated protein 1 OS=Rattus norvegicus GN=Cand1 PE=1 SV=1	1.000000	1.010253	1.428285	0.971862	0.282699	1.63316	0.135342	0.1905	0.433098	0.052532	-0.040148	-0.617237	-0.541637	-0.509833	0.0	-0.222267	-0.553367	0.006395	-0.303443	-0.471329	-0.523334	-1.077241	-0.014282	0.146439
GENE999X	CUST_3719_PI425536763	[BBH] SHRPN_HUMAN (sp:Q9H0F6) Sharpin OS=Homo sapiens GN=SHARPIN PE=1 SV=1	1.000000	0.869504	1.912007	1.365447	0.703469	1.88456	0.0	0.365953	0.722275	0.49169	-0.102072	-0.795317	-0.163453	-0.477898	-0.079509	-0.241793	-0.294605	0.205545	-0.068554	-0.562547	-0.121015	-0.861999	0.171277	0.359771
GENE397X	CUST_18511_PI425536763	(sp:Q7LFX5) Carbohydrate sulfotransferase 15 OS=Homo sapiens GN=CHST15 PE=1 SV=1	1.000000	1.191629	1.861284	0.892011	1.414134	2.249736	0.211284	0.272403	0.563598	0.01518	0.032239	-0.909865	-0.945666	-0.493388	-0.097377	-0.576789	-0.68211	0.215942	0.0	-0.45295	-0.279671	-0.513637	-0.166709	-0.678136
GENE1851X	TC103386	Salmo salar microtubule-associated protein 1 light chain 3 alpha (map1lc3a), mRNA	1.000000	1.342994	1.159141	1.11728	-7.59E-4	1.721363	0.414156	0.38066	0.597415	0.500645	0.134749	-0.762664	-0.656135	-0.192915	-0.195678	-0.295859	-0.205524	0.334968	0.0	-0.127866	-0.604193	-0.320653	-0.399862	0.151498
GENE2045X	TC105645		1.000000	1.698015	1.725538	0.75021	0.063838	1.381587	0.50097	0.0	0.488722	0.087075	-0.019481	-1.11835	-0.663376	-0.643957	-0.345473	-0.763857	-0.696754	-0.219868	-0.137945	-0.378269	-0.513994	0.012271	0.345324	0.510087
GENE1958X	TC104696	Salmo salar BCL2	1.000000	1.270428	1.470634	0.964622	0.481772	1.169786	0.0	-0.243259	0.501291	0.238167	0.444037	-0.095551	-0.507591	-0.355302	-0.46693	0.105469	-0.546533	-0.22507	-0.550991	-0.636073	-0.500459	-0.287037	0.091662	0.46918
GENE1380X	CUST_868_PI425536763	[BBH] BNI3L_HUMAN (sp:O60238) BCL2	1.000000	1.265114	1.565528	0.975458	0.269118	1.17747	-0.101643	0.0	0.581649	0.223067	0.248232	-0.281029	-0.901224	-0.688348	-0.752275	-0.301181	-0.309163	0.003103	-0.073562	-0.351675	-0.343108	-0.368438	0.246094	0.290446
GENE911X	CUST_28421_PI425536763	(sp:Q9Z2F7) BCL2	1.000000	1.351312	1.625466	1.070837	0.429547	1.288041	-0.058218	0.059184	0.486685	0.023814	0.404052	-0.025416	-1.020412	-0.606996	-0.380728	0.03292	-0.70045	-0.074226	-0.34619	0.037939	-0.447264	-0.670439	-0.343197	0.0
GENE3287X	TC124164	putative type III restriction	1.000000	1.823452	2.331196	1.424163	0.766425	1.971446	0.487387	1.182911	1.08448	0.607453	0.066287	-0.463547	-0.91698	-0.248617	-0.169331	-0.313777	0.0	0.307731	-0.191664	-0.30082	-0.392021	-0.986902	-0.234207	-0.266172
GENE1952X	TC104601	(sp:P18506) Gamma-aminobutyric acid receptor subunit delta OS=Rattus norvegicus GN=Gabrd PE=2 SV=2	1.000000	1.381759	1.599909	0.660732	0.524965	0.937073	0.279899	0.604146	0.65404	-0.014982	0.0	-0.173219	-0.654896	-0.601824	-0.29095	-0.215761	0.011557	0.186461	-0.046131	-0.499622	0.015868	-0.816101	-0.21795	-0.021329
GENE350X	CUST_17359_PI425536763	[BBH] NIBL1_MOUSE (sp:Q8R1F1) Niban-like protein 1 OS=Mus musculus GN=Fam129b PE=2 SV=2	1.000000	1.116262	1.734994	0.704763	0.600707	0.930105	-0.162967	0.854534	0.319025	0.0	0.090138	-0.018805	-0.326435	-0.195886	-0.277791	-0.31329	0.23954	0.068817	-0.346966	-0.119879	-0.510057	-0.324485	-0.58528	0.029625
GENE931X	CUST_2902_PI425536763	[BBH] RS18_ICTPU (sp:Q90YQ5) 40S ribosomal protein S18 OS=Ictalurus punctatus GN=rps18 PE=2 SV=1	1.000000	1.976308	2.675615	1.740935	1.927467	2.488073	0.815803	1.326837	0.676093	0.318675	-0.044616	-0.835225	-0.162544	-0.492331	0.0	-0.522194	0.323534	-0.268738	-0.204419	-0.007447	-0.395888	-0.592018	0.421227	-0.289948
GENE3913X	TC99605	(sp:Q1RMT7) Serine	1.000000	1.989129	2.341764	1.441493	1.264327	1.880181	0.474716	0.0	-0.046116	-0.330729	-0.370025	-0.234948	-0.356271	0.547559	0.506137	0.115111	-1.088134	-0.625497	-1.469669	-0.678687	0.353486	-0.530499	-0.212787	0.058094
GENE2945X	TC118490	(sp:Q32M08) tRNA-dihydrouridine synthase 4-like OS=Mus musculus GN=Dus4l PE=2 SV=1	1.000000	1.368446	1.225526	0.583679	0.643409	1.0511	0.25494	0.033213	-0.045932	0.042861	0.08849	-0.28902	-0.365677	0.400355	-0.0348	-0.134054	-0.524073	0.0	-0.398603	-0.800886	0.476329	-0.108147	-0.596651	-0.097465
GENE2569X	TC113070	(sp:O15375) Monocarboxylate transporter 6 OS=Homo sapiens GN=SLC16A5 PE=2 SV=1	1.000000	3.589624	3.195577	1.641946	1.925132	2.960755	0.77199	0.394446	-0.055609	1.522955	0.388948	-1.514652	-1.412796	-1.033915	-0.0411	0.062267	-1.239654	-0.914222	-0.867231	-1.443793	-0.268147	-1.323335	0.0	0.812787
GENE2616X	TC113697	[BBH] IF4A2_CHICK (sp:Q8JFP1) Eukaryotic initiation factor 4A-II OS=Gallus gallus GN=EIF4A2 PE=2 SV=1	1.000000	2.872662	3.011887	2.483679	2.529577	2.810878	0.726318	0.251712	0.373277	0.0	0.71139	-1.065943	-1.229265	-0.700076	-0.520515	-0.829994	-1.927749	-1.843334	-1.215365	-1.477274	-0.11536	-0.412911	0.218185	1.158845
GENE2154X	TC107128	(sp:P62832) 60S ribosomal protein L23 OS=Rattus norvegicus GN=Rpl23 PE=2 SV=1	1.000000	1.919116	1.928654	1.705628	1.3556	1.995136	0.360492	0.527199	0.098483	-0.179502	-0.65192	-0.299633	-0.860241	0.069576	-0.685018	-0.592048	-1.10141	-0.857494	-1.226394	-1.454641	0.030167	-0.625456	0.0	0.3655
GENE2375X	TC110398	hypothetical protein LOC100192207 [Danio rerio]	1.000000	3.055392	3.412058	2.475316	1.99573	1.921345	1.128377	1.034969	0.688971	1.025969	0.394254	-0.538212	-1.101012	-0.70951	-0.786048	-0.537576	-0.859333	-1.247033	-1.704825	-0.804424	-0.179853	-0.234303	0.0	0.186827
GENE3243X	TC123538		1.000000	1.418887	1.474795	0.99868	0.696747	1.63548	-7.75E-4	0.0	-0.029014	0.043563	0.066846	-0.728378	-0.37204	-0.451798	0.04937	-0.035651	-0.565571	-0.419312	-1.009557	-0.800802	9.41E-4	0.252169	-0.032817	0.766927
GENE3151X	TC121839	(sp:Q91YE7) RNA-binding protein 5 OS=Mus musculus GN=Rbm5 PE=1 SV=1	1.000000	1.20907	1.315501	1.017756	0.844605	1.276803	-0.18106	-0.049139	0.466694	0.412059	0.147708	-0.570329	-0.194576	-0.089336	0.0	-0.008604	-0.764914	-0.237796	-0.986873	-0.800397	0.02771	0.059642	-0.220472	0.457
GENE1029X	CUST_4274_PI425536763	(sp:A4IGK4) RNA-binding protein 5 OS=Xenopus tropicalis GN=rbm5 PE=2 SV=1	1.000000	1.506519	1.332032	1.023221	0.66378	0.979061	0.0	0.356646	0.166902	0.176287	0.086857	-0.332941	-0.407082	-0.38122	-0.274815	-0.295301	-0.506052	-0.39458	-0.914283	-0.99317	0.479296	-0.071582	-0.107944	0.486903
GENE970X	CUST_3384_PI425536763	(sp:P17437) Skin secretory protein xP2 OS=Xenopus laevis GN=p2 PE=2 SV=2	1.000000	2.192307	2.324015	2.163499	1.655063	2.58657	0.045026	-0.130141	0.780762	0.243358	0.002973	-1.983835	-1.108934	-0.038587	-0.671635	-0.195348	-1.112601	0.0	-1.349512	-1.530255	0.695767	-0.818973	-0.170329	0.52579
GENE2974X	TC119038	(sp:P50169) Retinol dehydrogenase 3 OS=Rattus norvegicus GN=Rdh3 PE=1 SV=1	1.000000	1.384224	1.667967	1.496788	1.535919	2.424124	0.543512	0.907182	1.069615	0.406501	0.470049	-1.842244	-0.39909	0.0	0.028758	-1.377134	-0.616419	-0.663343	-0.695429	-0.517011	-0.252508	-0.052589	-0.399517	-0.267361
GENE2320X	TC109661	[BBH] RDH3_RAT (sp:P50169) Retinol dehydrogenase 3 OS=Rattus norvegicus GN=Rdh3 PE=1 SV=1	1.000000	1.354223	1.925703	1.690883	1.711714	2.5957	0.399489	0.918276	1.256618	0.609228	0.695231	-1.630348	-0.43336	0.0	0.219057	-1.402798	-0.67072	-0.426503	-1.058701	-0.621959	-0.052499	-0.016796	-0.284265	-0.131177
GENE3427X	TC127105	Danio rerio splicing factor, arginine	1.000000	2.404435	2.496236	0.936715	1.228911	2.177783	0.91162	0.776471	1.534403	0.112517	0.224526	-0.597882	-1.424153	-0.668637	-0.210283	-1.042755	-1.315665	-1.047119	-0.742545	-1.09485	-0.394002	-1.279752	0.0	0.022029
GENE2016X	TC105322	(sp:Q7T3H1) Dynactin subunit 2 OS=Danio rerio GN=dctn2 PE=2 SV=1	1.000000	2.100658	2.114234	1.715764	1.679582	2.120228	1.4236	1.244516	1.600762	0.84834	0.757612	-0.82776	-0.857691	-0.760758	-0.207617	-0.920463	-0.459479	0.064907	-0.42827	-0.815288	0.0	-0.997642	-0.266626	-0.141211
GENE1992X	TC104996	[BBH] EIF3E_SALSA (sp:B5DGH9) Eukaryotic translation initiation factor 3 subunit E OS=Salmo salar GN=eif3e PE=2 SV=1	1.000000	2.396861	1.745238	1.688876	1.57595	2.307855	0.567244	0.622981	1.062184	0.290815	0.288335	-0.457987	-0.561846	-0.324678	0.371767	-0.580415	-0.520003	0.0	-1.081394	-0.480738	-0.296133	-0.948792	-0.00651	-0.08429
GENE1598X	TC100874	(sp:Q6PEI7) CTP synthase 1 OS=Danio rerio GN=ctps PE=1 SV=1	1.000000	1.941274	2.541046	2.024895	2.224852	2.238168	0.0	0.20218	0.295624	0.560299	1.305426	-0.977997	-0.455985	-1.653816	-0.168824	-0.95763	-0.724955	-0.449701	-1.454506	-0.640986	-1.141072	0.234203	-0.623504	0.757462
GENE974X	CUST_3408_PI425536763	(sp:Q8IU60) mRNA-decapping enzyme 2 OS=Homo sapiens GN=DCP2 PE=1 SV=2	1.000000	0.807637	2.000733	1.339535	1.028388	1.725974	0.225375	0.514832	0.023045	0.478279	0.55572	-1.3464	-0.598325	-0.299643	0.0	-0.116661	-0.303554	-0.034767	-0.723549	-0.342721	-0.177829	-0.222398	-0.010801	0.609002
GENE1599X	TC100874	(sp:Q6PEI7) CTP synthase 1 OS=Danio rerio GN=ctps PE=1 SV=1	1.000000	1.912229	2.334906	2.119616	2.061659	2.412936	-0.111525	0.268315	0.65488	0.594472	1.060845	-0.456458	-0.284806	0.0	-0.230321	-0.859624	-0.670058	-1.264942	-1.20895	-0.73986	1.102288	-0.571216	-1.016821	0.573226
GENE1659X	TC101448	(sp:Q6PEI7) CTP synthase 1 OS=Danio rerio GN=ctps PE=1 SV=1	1.000000	2.317248	2.506881	2.106456	2.141964	2.467401	1.020361	0.967576	0.997346	1.061008	1.489061	-0.836403	-0.343971	-0.115391	-0.071263	0.0	-0.40603	-0.316097	-0.30804	-0.521468	-0.564617	-0.072375	-0.199979	0.805339
GENE1879X	TC103798	(sp:P49815) Tuberin OS=Homo sapiens GN=TSC2 PE=1 SV=2	1.000000	1.319017	2.101248	1.653686	1.784156	2.270218	0.388176	0.273978	0.899854	0.839939	1.117511	-0.413316	-0.267288	-0.219378	-0.199932	-0.213462	-0.85195	-0.864773	-0.454075	-1.089372	0.00373	-0.531651	-0.450878	0.0
GENE817X	CUST_26591_PI425536763	(sp:Q5XHA8) CTP synthase 1-A OS=Xenopus laevis GN=ctps-A PE=2 SV=1	1.000000	1.513831	1.82109	1.750897	1.678687	2.023621	0.045339	0.104347	0.500013	0.688936	1.069511	-0.544572	-0.557174	-0.338194	0.0	-0.172188	-0.440147	-0.938053	-0.378386	-0.43537	-0.510986	-0.897795	-0.503943	0.292189
GENE169X	CUST_13665_PI425536763	(sp:Q09490) Protein lgg-1 OS=Caenorhabditis elegans GN=lgg-1 PE=1 SV=1	1.000000	1.422055	1.845835	2.202982	1.170403	2.522948	0.0	0.549685	1.074052	1.442152	1.123598	-0.311311	-0.216892	-0.170041	-0.041252	-0.202099	-0.79139	-1.067569	-1.000922	-1.574362	-0.082574	0.259273	-0.247576	0.847588
GENE2377X	TC110424		1.000000	0.673165	1.547114	1.292624	1.041481	2.155785	0.33251	-0.258744	0.227533	0.793915	0.909018	-0.900733	-0.25457	-0.274435	-0.468117	0.0	-0.980936	-0.80416	-0.142735	-0.11315	-0.257859	0.229736	-0.102854	0.472191
GENE3241X	TC123488	Oncorhynchus mykiss DNA-directed RNA polymerase II 16 kDa polypeptide (rpb4), mRNA	1.000000	2.104428	3.020249	2.879993	1.436883	3.823807	-0.147281	-0.589361	1.123729	0.970441	0.0	-0.201958	-0.44919	-1.141176	-1.645642	0.442029	-0.751017	-0.517482	-0.801344	-0.827945	-0.593735	1.143217	1.232033	0.260696
GENE2284X	TC109130	(sp:Q14314) Fibroleukin OS=Homo sapiens GN=FGL2 PE=1 SV=1	1.000000	1.541649	2.650015	2.422154	1.608426	3.17088	0.46099	-0.532645	0.354742	0.701753	1.110059	-0.794632	-0.161201	-0.413049	-0.310208	0.0	-0.877328	-0.73413	-0.64923	-0.42989	-0.020711	0.772414	0.045777	-0.234129
GENE224X	CUST_145_PI425536763	[BBH] FGL2_HUMAN (sp:Q14314) Fibroleukin OS=Homo sapiens GN=FGL2 PE=1 SV=1	1.000000	1.181682	1.832341	1.659473	0.949577	2.365458	-0.070168	-0.219137	0.175307	0.274173	0.620343	-0.089771	-0.038325	-0.307236	-0.293572	-0.029147	0.013929	-0.276124	-0.038541	-0.306458	0.087781	0.754363	0.0	-0.081474
GENE3392X	TC126226		1.000000	0.869168	1.860354	1.274945	0.979718	2.222105	0.238038	-0.244687	0.21175	0.214952	0.61307	-0.114237	0.020204	-0.544891	0.0	-0.228327	-0.776235	-0.1119	-0.655413	-0.784276	-0.263371	-0.750213	-0.010646	0.453031
GENE2604X	TC113541	(sp:P02505) Alpha-crystallin A chain OS=Rhea americana GN=CRYAA PE=1 SV=1	1.000000	1.432172	2.89177	2.869915	1.064691	3.692644	0.118092	-0.015613	0.0	1.261717	0.515211	0.014113	-0.726402	-1.025142	-0.198473	-0.238666	-0.853192	-0.599661	-0.751373	-1.255723	-0.785869	-0.326692	0.216487	0.184406
GENE389X	CUST_18278_PI425536763	(sp:Q9UHY8) Fasciculation and elongation protein zeta-2 OS=Homo sapiens GN=FEZ2 PE=1 SV=2	1.000000	1.485379	1.579619	1.416729	1.176261	2.41786	0.038815	-0.380151	0.260524	0.096944	0.004434	0.036855	-0.662763	-0.558207	0.0	-0.376106	-0.396692	-0.348981	-0.994781	-1.467667	-0.316893	-0.530423	-0.188723	0.036604
GENE3490X	TC128395	(sp:Q9DEX3) Cathepsin D OS=Clupea harengus GN=ctsd PE=1 SV=1	1.000000	1.476896	2.013441	1.469938	0.418908	2.477284	-0.257689	-0.156228	0.216321	1.198854	0.524454	-0.185742	-0.178656	0.0	0.260468	0.047996	-1.037373	-0.424509	-0.138358	-0.972902	-0.412916	0.018237	-0.365199	-0.194308
GENE141X	CUST_13103_PI425536763	(sp:O93428) Cathepsin D OS=Chionodraco hamatus GN=ctsd PE=1 SV=2	1.000000	1.512796	2.035436	1.336853	0.299766	2.454827	-0.127009	0.0	0.259552	1.021992	0.346095	-0.409283	-0.217093	-0.057719	0.229035	-0.038906	-0.923008	-0.38564	0.066461	-0.688278	-0.47668	0.033317	-0.217617	-0.218594
GENE1808X	TC102887		1.000000	1.903545	1.860168	1.760044	0.721953	2.86414	-0.314845	-0.486588	0.088072	1.786546	0.478864	-0.755396	-0.619524	-0.601079	0.088431	-0.330693	-0.87531	-0.781843	-0.865729	-1.166903	-0.022034	0.173849	0.0	0.579292
GENE2909X	TC117896	(sp:P39023) 60S ribosomal protein L3 OS=Homo sapiens GN=RPL3 PE=1 SV=2	1.000000	0.440595	1.960283	0.97756	1.245955	1.1379	-0.077225	0.232449	-0.036189	-0.029824	0.168105	-0.271171	0.047921	0.709351	0.224265	0.317319	-0.319115	0.0	-0.008798	-0.189036	-0.199387	-0.052507	-0.082716	-0.078521
GENE2068X	TC105923	(sp:Q28EM8) LETM1 domain-containing protein 1 OS=Xenopus tropicalis GN=letmd1 PE=2 SV=1	1.000000	0.638386	1.085772	0.564491	0.779714	1.06447	0.0	-0.220722	0.013427	-0.161963	-0.102524	-0.149263	-0.423369	0.507787	0.187637	-0.183012	-0.014743	0.213917	0.094647	-0.327945	-0.138433	-0.215495	-0.126599	0.064753
GENE2127X	TC106722		1.000000	1.74606	2.759043	1.700108	1.675643	2.311084	0.0	0.176406	0.137945	-0.199195	-0.82748	-0.083218	-0.914375	1.399798	0.137642	-0.463625	-0.470337	0.295097	0.183625	-0.102228	-0.922528	-1.953793	-1.216187	-0.683231
GENE1618X	TC101030	Salmo salar Gametogenetin-binding protein 2 (ggnb2), mRNA	1.000000	1.368622	3.518694	1.983604	2.145033	2.745417	0.434312	0.300598	0.159999	-0.257197	-0.184618	-0.078621	-1.034187	1.369156	0.531469	-0.010044	-0.885805	0.131346	0.0	-0.408672	-0.481294	-1.295964	-0.558613	-0.508209
GENE3602X	TC131104	Salmo salar ribosomal protein L34 (rpl34), mRNA	1.000000	1.042677	1.625455	0.676729	0.55909	1.488951	0.396304	0.540024	0.477306	0.272579	-0.346421	-0.608039	-0.757745	0.020089	-0.151436	-0.217085	-0.770653	0.439674	0.0	-0.172651	-0.685626	-0.808539	-0.665239	-0.206511
GENE3484X	TC128313	[BBH] TCF25_MOUSE (sp:Q8R3L2) Transcription factor 25 OS=Mus musculus GN=Tcf25 PE=1 SV=2	1.000000	1.153189	1.325635	0.530207	0.489217	1.101196	0.385944	0.355249	0.443197	0.0	0.103468	-0.523358	-0.647075	0.143347	-0.186592	-0.219083	-0.496924	0.175475	-0.163679	-0.373745	-0.353242	-0.62974	-0.669576	-0.094832
GENE2584X	TC113295	(sp:Q5BIN4) Mitochondrial import inner membrane translocase subunit Tim22 OS=Bos taurus GN=TIMM22 PE=2 SV=1	1.000000	1.376869	2.542976	1.309494	1.144137	1.834681	0.511735	0.272806	0.388727	0.097249	-0.371355	-0.800647	-0.910451	0.175273	-0.110804	-0.459128	-0.795102	0.356456	-0.276131	-0.324032	-0.674215	-0.542019	-0.500781	0.0
GENE1983X	TC104927	[BBH] SP2_HUMAN (sp:Q02086) Transcription factor Sp2 OS=Homo sapiens GN=SP2 PE=1 SV=3	1.000000	1.123927	1.409209	0.926652	0.803188	1.568362	0.286542	0.0	0.347452	0.026181	-0.383519	-0.501428	-0.735986	0.360104	-0.103664	-0.369495	-0.515261	0.35378	-0.109488	-0.387432	-0.115445	-0.496773	-0.334317	0.340736
GENE910X	CUST_28398_PI425536763	(sp:B0KTU0) Probable M18 family aminopeptidase 2 OS=Pseudomonas putida (strain GB-1) GN=apeB PE=3 SV=1	1.000000	1.112286	1.2961	0.811541	0.910977	1.229203	0.383268	0.496652	-0.11745	-0.125008	0.125847	-0.504826	-0.616273	0.486363	0.0	-0.171209	-0.459275	0.127688	-0.192908	-0.437073	-0.509154	-0.535684	-0.501122	0.296609
GENE923X	CUST_28521_PI425536763	[BBH] P52K_HUMAN (sp:O43422) 52 kDa repressor of the inhibitor of the protein kinase OS=Homo sapiens GN=PRKRIR PE=2 SV=2	1.000000	0.707986	2.352856	1.330142	0.919997	1.542919	0.10403	0.438853	0.119437	0.232732	0.0	-0.35746	-0.645038	0.541809	-0.300321	-0.388369	-0.180652	0.104716	-0.158465	-0.740461	-0.236461	-0.543291	-1.013401	-0.091923
GENE2567X	TC113035	(sp:P47772) 40S ribosomal protein S13 OS=Ictalurus punctatus GN=rps13 PE=2 SV=3	1.000000	2.144237	2.650358	1.911763	1.966734	2.44099	0.38211	0.14169	-0.086566	-0.423452	-0.415876	-0.474184	-0.818089	0.132854	0.281993	-0.540903	0.060236	0.0	-0.613792	-0.820108	-0.754202	-0.728962	-0.15152	0.109151
GENE3903X	TC99505	Salmo salar E3 ubiquitin-protein ligase RNF25 (rnf25), mRNA	1.000000	1.604791	2.113145	1.278052	1.134198	1.745901	0.435621	0.513263	0.236207	0.238883	0.254862	-0.390946	-0.295584	-0.010167	-0.010413	-0.174048	-0.123875	0.037791	-0.019231	-0.493691	-0.115815	-0.445822	0.0	-0.236086
GENE1255X	CUST_755_PI425536763	(sp:Q9QZR0) E3 ubiquitin-protein ligase RNF25 OS=Mus musculus GN=Rnf25 PE=1 SV=2	1.000000	1.534594	1.952831	1.379053	1.179553	1.923533	0.61968	0.508493	0.43366	0.220709	0.185006	-0.803726	-0.389129	0.0	-0.013525	-0.404384	-0.471303	0.133385	-0.099787	-0.475797	-0.195085	-0.552983	-0.121484	-0.076123
GENE2222X	TC108146	(sp:Q6IQT4) COP9 signalosome complex subunit 2 OS=Danio rerio GN=cops2 PE=2 SV=1	1.000000	1.288211	1.904508	1.204691	1.183596	1.81972	0.226242	0.0	0.340269	0.100174	0.400209	-0.618734	-0.381087	-0.219564	-0.137007	-0.277017	-0.74441	-0.2055	-0.280878	-0.745335	0.148897	-0.497339	-0.232551	0.086289
GENE3905X	TC99531	(sp:P35979) 60S ribosomal protein L12 OS=Mus musculus GN=Rpl12 PE=1 SV=2	1.000000	3.193512	4.292192	3.178	2.919458	3.924697	0.838014	0.453032	-0.349596	-0.326531	-0.066417	0.061601	-0.837266	0.817934	-0.035317	-0.683305	-0.556246	0.300046	0.0	-0.415183	0.035303	-0.819118	-0.494808	-0.333248
GENE892X	CUST_28023_PI425536763	(sp:Q9WVH0) 40S ribosomal protein S13 OS=Cricetulus griseus GN=RPS13 PE=3 SV=3	1.000000	4.288949	4.217938	4.050615	3.981091	4.696134	1.347174	0.586989	0.083154	0.203296	0.483093	-0.452056	-1.03402	0.0	-0.085065	-0.391398	-1.78145	-0.449122	-0.640514	-0.620768	0.140569	-0.685111	-0.882004	-0.204522
GENE2932X	TC118306	(sp:O57521) Heat shock protein HSP 90-beta OS=Danio rerio GN=hsp90ab1 PE=2 SV=2	1.000000	1.931612	2.095978	1.594508	1.697457	2.412219	0.4677	0.518211	0.0	0.197566	0.270416	-0.499251	-0.685368	0.442106	-0.277982	0.137696	-0.77669	-0.440827	-0.30076	-0.375861	-0.487405	-0.559927	-0.532901	-0.436485
GENE1755X	TC102347	(sp:O57521) Heat shock protein HSP 90-beta OS=Danio rerio GN=hsp90ab1 PE=2 SV=2	1.000000	2.015084	2.118432	1.350784	1.481196	1.951366	0.308634	0.543286	0.265443	0.214242	0.300621	-0.521699	-0.653531	0.393271	-0.02549	0.0	-0.695625	-0.068549	-0.134755	-0.408966	-0.453525	-0.259633	-0.410155	-0.147512
GENE1333X	CUST_8352_PI425536763	(sp:P07900) Heat shock protein HSP 90-alpha OS=Homo sapiens GN=HSP90AA1 PE=1 SV=5	1.000000	1.918841	2.245027	1.357139	1.587196	2.067176	0.194953	0.332644	0.130671	0.140608	0.263077	-0.775509	-0.647389	0.175648	-0.14594	-0.09062	-0.690981	-0.188771	0.0	-0.42458	-0.708164	-0.41674	-0.586679	-0.203416
GENE865X	CUST_27499_PI425536763	(sp:Q7PT10) Heat shock protein 83 OS=Anopheles gambiae GN=Hsp83 PE=3 SV=3	1.000000	1.789243	2.148115	1.898587	1.912137	2.320812	0.114067	0.338183	0.0	0.673673	0.549218	-0.67969	-0.609947	0.119702	-0.035397	-0.013126	-0.664559	-0.147897	-0.395101	-0.777528	-0.742423	-0.031218	-0.315071	0.051227
GENE2280X	TC109098		1.000000	1.638626	1.900312	1.30639	1.051553	1.727396	0.121233	0.250307	0.283063	0.104958	-0.266878	-0.158489	-0.25358	0.401808	0.192584	0.0	-0.444932	-0.080595	-0.332795	-0.630996	-0.253445	-0.573072	-0.379928	-0.030015
GENE1793X	TC102771	(sp:Q5BL57) Akirin-1 OS=Xenopus tropicalis GN=akirin1 PE=2 SV=1	1.000000	1.366811	1.991418	0.958446	0.584224	1.355392	0.274698	0.20002	0.353176	-0.123758	-0.157736	-0.148146	-0.356912	0.431511	0.0	-0.080744	-0.404309	-0.05253	-0.446618	-0.3468	-0.117183	-0.153317	0.177108	0.174678
GENE1529X	TC100295	(sp:Q498F0) WD repeat-containing protein 44 OS=Xenopus laevis GN=wdr44 PE=2 SV=1	1.000000	1.498323	2.093244	1.138363	0.909245	1.209381	0.164096	0.324484	0.6949	0.151378	-0.082523	-0.292204	-0.534688	0.32431	-0.136245	-0.083286	-0.593053	-0.003403	-0.670334	-0.605335	-0.246208	-0.486918	0.0	0.117738
GENE1120X	CUST_5585_PI425536763	(sp:Q9H6B9) Epoxide hydrolase 3 OS=Homo sapiens GN=EPHX3 PE=2 SV=1	1.000000	2.109695	2.064438	1.196607	1.504557	1.783277	-0.206872	0.632	0.103706	-0.141415	0.0	0.031368	-0.262577	0.810512	-0.017717	0.153243	-0.989686	0.112697	-0.253498	-0.606999	-0.340581	-0.052781	-0.339051	-0.219918
GENE1434X	CUST_9250_PI425536763	(sp:Q6NXR4) Uncharacterized protein C8orf41 OS=Homo sapiens GN=C8orf41 PE=1 SV=1	1.000000	0.734521	1.709086	0.785589	0.64372	1.295814	0.24563	0.27637	0.411387	0.071836	-0.030136	-0.076028	-0.18518	0.107799	-0.070937	0.173728	-0.244012	-0.085289	-0.212867	-0.132438	-0.647716	-0.435303	0.0	-0.184804
GENE390X	CUST_18334_PI425536763	(sp:Q6P0T2) Transcription initiation factor TFIID subunit 8 OS=Danio rerio GN=taf8 PE=1 SV=1	1.000000	0.780688	1.334796	1.020156	1.007248	1.101402	-0.064336	0.227063	0.334064	0.093816	0.28038	-0.33961	0.217736	0.140195	-0.087044	0.0	-0.33001	-0.073422	-0.362756	-0.478471	-0.694244	-0.217393	-0.074477	-0.224612
GENE2825X	TC116626	(sp:Q90YX1) 60S acidic ribosomal protein P0 OS=Ictalurus punctatus GN=rplp0 PE=2 SV=1	1.000000	3.20184	3.248036	2.722617	3.1508	4.789786	1.916412	1.70096	-0.038371	0.310247	0.172943	0.228371	-0.773074	0.781826	0.0	-0.693891	-1.021688	-0.25357	-0.142089	-0.297461	-0.487399	-2.18301	-2.102412	-0.263119
GENE1797X	TC102802	(sp:P08955) CAD protein OS=Mesocricetus auratus GN=CAD PE=1 SV=4	1.000000	1.748209	2.060958	1.493687	1.532825	2.904485	0.749672	0.754639	-0.072436	-0.26344	-0.258996	0.166082	-0.367985	0.97307	-0.492999	0.0	-0.235104	0.258956	-0.520016	-0.028334	-0.4878	-1.303943	-0.360797	0.021627
GENE805X	CUST_26242_PI425536763	(sp:Q91437) CAD protein OS=Squalus acanthias GN=CAD PE=2 SV=1	1.000000	1.839342	1.970757	1.213811	0.970986	1.856154	0.845302	1.302441	0.460146	-0.204552	0.0	0.349719	-0.606028	0.047548	-0.039042	-0.723697	-0.82274	0.5165	-0.070363	-0.228353	-0.283981	-0.782039	-0.105928	-0.174148
GENE1259X	CUST_7595_PI425536763	(sp:Q6NYB7) Ras-related protein Rab-1A OS=Rattus norvegicus GN=Rab1A PE=1 SV=3	1.000000	2.201448	3.005241	2.243553	1.443363	3.957174	1.190572	1.108963	0.0	0.585538	-1.042884	-1.010033	-0.953742	-0.017808	-0.830402	0.250165	-0.790008	0.012894	-0.353334	-0.305091	0.743105	-0.889999	-0.949118	-0.592092
GENE2331X	TC109861		1.000000	1.401506	1.190253	0.689545	0.492993	1.608361	0.550407	0.115031	0.0	0.015625	0.061307	-0.565834	-0.727839	0.043292	0.099367	-0.181756	-0.672367	-0.27251	-0.599987	-0.659625	-0.364823	-0.838128	-0.34426	-0.712227
GENE1633X	TC101225	(sp:Q00322) CCAAT	1.000000	2.759416	2.0127	2.29629	1.650229	2.681364	1.135367	0.894903	-0.021338	0.0	0.275767	0.128464	-0.591078	-0.728929	0.442488	0.049819	-0.437996	-0.252029	-0.962071	-1.124978	-1.666902	-0.875163	-1.133162	-0.856738
GENE173X	CUST_13702_PI425536763	(sp:Q00322) CCAAT	1.000000	2.907572	2.293997	2.682598	2.06421	2.986576	1.231203	1.000996	-0.239632	0.026395	0.452544	0.045593	-0.553654	-0.631425	0.623863	0.0	-0.423798	-0.259906	-1.254997	-1.073984	-1.113648	-0.974343	-1.33495	-0.684369
GENE3118X	TC121244		1.000000	2.730165	2.840155	2.210085	2.101003	3.550946	-0.304948	0.140039	-0.341836	-0.128283	-0.054363	-0.21268	0.535221	0.287629	0.361831	0.659418	0.0	-0.19814	-0.552185	-0.853652	-0.879342	0.214623	-0.908694	-0.75032
GENE3086X	TC120878	[BBH] RRN3_HUMAN (sp:Q9NYV6) RNA polymerase I-specific transcription initiation factor RRN3 OS=Homo sapiens GN=RRN3 PE=1 SV=1	1.000000	1.536983	2.173404	1.476117	1.31538	2.142476	-0.203365	-0.077369	0.0	0.334448	0.343778	-0.115419	0.2646	0.31905	0.260619	0.166981	-0.314399	-0.670408	-0.518775	-0.458667	-0.964046	-0.388348	-0.565931	-0.447973
GENE2578X	TC113224		1.000000	1.652256	2.469396	2.561927	2.635644	2.862926	-0.069757	0.219455	-0.214526	0.393325	-0.107863	0.413604	-0.565472	1.230194	0.416935	0.341056	-0.746326	-0.072744	0.0	-0.269303	-0.618692	-0.722628	-0.867682	-0.394506
GENE1847X	TC103373	(sp:Q6PC69) 60S ribosomal protein L10a OS=Danio rerio GN=rpl10a PE=2 SV=1	1.000000	1.331053	2.507007	1.986581	2.480679	2.693434	-0.084878	0.059238	-0.621197	-0.084454	0.0	0.032628	-0.077128	0.65632	0.351646	-0.316199	-0.21702	0.054343	0.439288	-0.307453	-0.530719	-0.70629	-0.462068	-0.664134
GENE1424X	CUST_9104_PI425536763	(sp:Q90YV8) 60S ribosomal protein L10a OS=Ictalurus punctatus GN=rpl10a PE=2 SV=1	1.000000	1.890386	2.797154	1.905373	2.363411	3.278629	-0.012762	-0.155425	-0.419371	-0.428108	-0.132689	0.242614	0.176536	0.591587	0.258859	0.170241	0.069533	-0.189052	0.0	-0.357267	-0.257602	-0.886173	-1.015448	-0.012053
GENE2715X	TC115019	(sp:Q7TNK0) Serine incorporator 1 OS=Rattus norvegicus GN=Serinc1 PE=1 SV=1	1.000000	0.977845	1.910887	1.746491	1.022593	2.607067	0.0	-0.32765	-0.067776	0.544531	0.415735	-0.284331	0.073226	-0.030848	0.410487	0.185694	-0.769944	-0.299317	-0.03405	-0.437956	-0.616904	-0.124045	-0.517127	0.184706
GENE2178X	TC107648	(sp:Q9NRX5) Serine incorporator 1 OS=Homo sapiens GN=SERINC1 PE=1 SV=1	1.000000	1.052962	1.773851	1.690679	1.234151	2.652753	0.014124	-0.085788	-0.308829	0.954904	0.588436	-0.055866	0.683232	-0.008968	0.69856	0.577841	-0.616197	-0.142149	-0.650854	-1.076841	-0.540499	-0.190635	-0.879052	0.0
GENE1411X	CUST_8943_PI425536763	(sp:P34058) Heat shock protein HSP 90-beta OS=Rattus norvegicus GN=Hsp90ab1 PE=1 SV=4	1.000000	1.770364	1.839336	2.299001	2.309054	2.837955	-0.218154	-0.275517	-0.406206	0.780811	0.788763	-0.675179	-0.107944	-0.095207	0.068229	0.458356	-0.915125	0.077681	-0.431603	-0.881457	-1.270794	0.084495	-0.739308	0.0
GENE750X	CUST_24940_PI425536763	(sp:P82995) Heat shock protein HSP 90-alpha OS=Rattus norvegicus GN=Hsp90aa1 PE=1 SV=3	1.000000	1.021267	1.26514	1.329004	1.354511	1.818331	-0.289634	-0.269274	0.0	0.444183	0.204864	-0.361911	-0.355033	0.468452	0.107684	-0.06497	-0.463115	0.082792	0.077521	-0.762733	-1.19878	-0.245251	-0.412747	-0.31705
GENE588X	CUST_21562_PI425536763	(sp:Q3UCQ1) Forkhead box protein K2 OS=Mus musculus GN=Foxk2 PE=2 SV=2	1.000000	1.226448	1.177399	1.175456	1.159475	1.701537	-0.113934	-0.117356	-0.18788	0.414883	0.409325	0.048135	-0.290692	0.023599	0.0	-0.163833	-0.197819	-0.154571	-0.100301	-0.427829	-0.302443	-0.430357	0.026393	0.179745
GENE2838X	TC116752	(sp:B5DGB6) 40S ribosomal protein SA OS=Salmo salar GN=rpsa PE=2 SV=1	1.000000	1.940635	2.980882	2.160134	2.047756	2.154056	0.170908	0.497974	0.144612	0.357986	-0.410014	-0.231596	-0.653449	0.402586	0.4285	0.0	-1.175729	-1.240056	-0.845647	-0.81606	-1.820894	-1.55292	-2.116521	-0.428681
GENE2485X	TC111859	(sp:Q9EPL8) Importin-7 OS=Mus musculus GN=Ipo7 PE=1 SV=2	1.000000	0.86689	1.387575	1.076859	1.284553	1.7213	0.0	-0.117644	0.19483	0.747592	0.282011	-0.352568	-0.008924	0.205967	0.230254	0.05693	-1.087176	-0.404915	-0.319794	-0.624084	-1.000833	-1.212754	-0.824048	-0.178635
GENE1947X	TC104565	[BBH] IPO7_MOUSE (sp:Q9EPL8) Importin-7 OS=Mus musculus GN=Ipo7 PE=1 SV=2	1.000000	0.845342	1.259433	0.838184	1.018935	1.285863	0.018809	0.0	0.067602	0.467155	0.224101	-0.193057	-0.167037	0.318402	0.050107	-0.110286	-0.717479	-0.24569	-0.393034	-0.729579	-0.490863	-1.060896	-0.71032	-0.185772
GENE1823X	TC103137	[BBH] RPA43_DANRE (sp:Q6PHG8) DNA-directed RNA polymerase I subunit RPA43 OS=Danio rerio GN=twistnb PE=2 SV=2	1.000000	1.961115	2.242732	2.344382	2.464849	2.475836	0.04281	-0.112925	0.032875	0.560857	0.322891	0.157493	-0.058979	0.52768	-0.160337	0.0	-1.282032	-0.976377	-1.112695	-1.23089	-1.212536	-1.291611	-0.847755	-0.612517
GENE1781X	TC102623	(sp:Q6PHG8) DNA-directed RNA polymerase I subunit RPA43 OS=Danio rerio GN=twistnb PE=2 SV=2	1.000000	1.835817	2.454778	2.183273	2.265097	2.59534	0.351635	0.446768	0.16076	0.387759	0.0	-0.009932	-0.258463	0.955478	0.317222	-0.103494	-1.439164	-0.515531	-0.495385	-1.380065	-1.033824	-1.233107	-1.006669	-0.266003
GENE2886X	TC117437	Salmo salar Golgi reassembly-stacking protein 2 (gors2), mRNA	1.000000	0.967468	1.820347	1.168683	0.733787	1.807268	-0.264675	-0.28598	0.028397	0.301655	0.100302	-0.7983	-0.490132	0.084739	0.071627	0.0	-1.04119	-0.229826	-0.447637	-0.824117	-0.63913	-0.371293	-0.50819	0.212771
GENE1443X	CUST_9459_PI425536763	(sp:Q9R244) Short transient receptor potential channel 2 OS=Mus musculus GN=Trpc2 PE=2 SV=2	1.000000	1.05777	1.739081	1.039951	0.782475	1.805729	-0.06231	0.227378	0.057537	-0.053709	0.0	-0.564384	-0.309451	0.183242	0.011191	-0.080495	-0.476383	0.038807	-0.464037	-0.850836	-0.622232	-0.753698	-0.435582	0.086997
GENE1223X	CUST_7141_PI425536763	[BBH] MMS19_HUMAN (sp:Q96T76) MMS19 nucleotide excision repair protein homolog OS=Homo sapiens GN=MMS19 PE=1 SV=2	1.000000	0.807273	1.48372	0.90342	1.165447	1.559531	0.204319	0.345859	-0.025982	0.281888	0.28716	-0.693153	-0.23867	0.273517	0.002323	-0.329331	-0.81218	-0.269197	-0.256014	-0.501589	-0.467886	-0.602859	-0.554514	0.0
GENE291X	CUST_15906_PI425536763	[BBH] RU2A_MOUSE (sp:P57784) U2 small nuclear ribonucleoprotein A' OS=Mus musculus GN=Snrpa1 PE=1 SV=2	1.000000	1.071476	1.297408	1.449371	1.045566	1.362373	0.154995	0.173831	0.406429	0.728232	-0.211058	-0.607532	-1.07356	0.398836	0.0	-0.105637	-0.827852	-0.564792	-0.469105	-1.117081	-0.584892	-0.829173	-1.027962	0.014008
GENE2129X	TC106730	(sp:Q9JIY2) E3 ubiquitin-protein ligase Hakai OS=Mus musculus GN=Cbll1 PE=1 SV=1	1.000000	1.107633	1.363321	1.255765	1.463983	1.890429	0.00748	-0.324581	-0.342501	0.155828	-0.102358	-0.507166	0.0	0.138551	0.165068	0.173995	-1.057605	-0.789838	-0.959644	-1.044769	-0.353929	-0.565771	-1.233319	0.070555
GENE852X	CUST_27356_PI425536763	(sp:Q8TC07) TBC1 domain family member 15 OS=Homo sapiens GN=TBC1D15 PE=1 SV=2	1.000000	2.082304	3.088744	2.565978	2.178197	3.509621	0.064906	-0.369761	0.0	0.538645	1.009122	-0.485826	-0.134493	0.467925	0.197026	0.251282	-1.637093	-0.728855	-2.144115	-1.445915	-0.206238	-0.434653	-0.268313	-0.029848
GENE797X	CUST_25996_PI425536763	(sp:P61203) COP9 signalosome complex subunit 2 OS=Rattus norvegicus GN=Cops2 PE=2 SV=1	1.000000	1.283019	1.740442	1.299578	1.406366	2.025738	0.0	0.084711	0.104931	0.381344	0.662575	-0.53994	0.077222	-0.173108	0.039042	-0.176883	-0.636899	-0.583853	-1.171205	-0.720868	-0.106043	-0.321589	-0.320208	-0.035237
GENE405X	CUST_18849_PI425536763	[BBH] FOXK2_MOUSE (sp:Q3UCQ1) Forkhead box protein K2 OS=Mus musculus GN=Foxk2 PE=2 SV=2	1.000000	1.406698	1.379288	1.606518	1.833657	2.172823	-0.130683	0.0	0.38633	0.585982	0.258915	-0.303749	-0.021239	-0.285051	0.032539	0.210642	-1.024804	-0.388081	-0.778238	-1.050374	-0.363049	-0.295456	-0.639455	0.188985
GENE634X	CUST_22377_PI425536763	(sp:Q61W58) Heat shock protein 90 OS=Caenorhabditis briggsae GN=daf-21 PE=3 SV=1	1.000000	0.843793	0.866053	0.784007	0.864456	1.147608	-0.348965	0.147066	-0.155043	0.247303	0.323388	-0.586504	-0.7485	0.233487	-0.072523	-0.270968	-0.322324	0.062437	0.153101	-0.272113	-0.708767	0.0	-0.206008	-0.224178
GENE4X	CUST_10045_PI425536763	(sp:Q60649) Caseinolytic peptidase B protein homolog OS=Mus musculus GN=Clpb PE=1 SV=1	1.000000	1.897093	1.765971	1.716021	1.380527	1.017084	0.413348	0.118865	-0.433358	0.113543	0.274287	-0.461321	-0.377769	0.299204	-0.190253	-0.567737	-0.276327	-0.589424	-0.101342	-0.057832	-0.891522	-0.173869	0.017245	0.0
GENE2231X	TC108319	(sp:Q071E0) Histone-lysine N-methyltransferase SETD8-A OS=Danio rerio GN=setd8a PE=2 SV=1	1.000000	1.156905	1.97546	1.022038	0.542205	1.413804	-0.126565	0.468337	0.299093	0.586614	0.082058	-0.38255	-0.008126	0.0	0.553055	-0.43351	-0.590218	-0.135454	-0.625651	-0.56676	-0.08149	0.347482	-0.619189	-0.112039
GENE1062X	CUST_4754_PI425536763	(sp:Q6GMK0) Alpha-1,3-mannosyl-glycoprotein 4-beta-N-acetylglucosaminyltransferase B OS=Danio rerio GN=mgat4b PE=2 SV=1	1.000000	0.48991	1.52238	0.953898	1.204288	1.120372	-0.149342	0.128393	0.036888	0.719385	0.277771	-0.095621	0.107251	-0.439309	0.618995	-0.058304	-0.6775	-0.219253	-0.163209	-0.842082	-0.337066	0.0	-0.746183	-0.105881
GENE2298X	TC109317	(sp:Q8BU04) Putative E3 ubiquitin-protein ligase UBR7 OS=Mus musculus GN=Ubr7 PE=2 SV=1	1.000000	1.707335	1.100859	1.751225	1.118821	0.930056	0.458847	-0.241666	-0.104613	0.023511	0.232624	-0.726914	0.262206	-0.795865	-0.51541	-0.497694	0.073026	0.0	-1.019082	-0.407241	-1.131665	-0.472979	-0.353349	0.153626
GENE1834X	TC103216	(sp:Q9CQ79) Thioredoxin domain-containing protein 9 OS=Mus musculus GN=Txndc9 PE=1 SV=1	1.000000	0.752026	0.715099	0.717972	0.222818	0.758943	0.191451	-0.120167	0.082642	0.266131	0.425695	-0.542379	-0.087305	-0.123851	-0.301138	0.0	-0.161694	-0.108414	-0.254477	-0.254528	-0.488617	-0.403229	0.004911	0.214859
GENE1675X	TC101695	(sp:O02675) Dihydropyrimidinase-related protein 2 OS=Bos taurus GN=DPYSL2 PE=2 SV=1	1.000000	0.563652	0.550201	0.502664	0.886902	0.502241	0.108227	-0.055322	0.027884	0.0	-0.273799	0.018866	0.109625	-0.422933	-0.298306	-0.35445	-0.058316	-0.31313	-0.444019	-0.301072	-0.167715	-0.66196	0.082525	0.021687
GENE2188X	TC107791	[BBH] GDE5_MOUSE (sp:Q8C0L9) Putative glycerophosphodiester phosphodiesterase 5 OS=Mus musculus GN=Gde5 PE=1 SV=1	1.000000	0.788716	0.802029	1.179741	0.95483	1.399089	-0.274939	-0.40867	-0.106492	0.059504	-0.196936	0.0	-0.433608	-1.260625	-0.162761	-0.992462	-0.586115	0.313115	0.333468	-0.591495	0.329426	0.109217	0.345381	-0.164678
GENE3324X	TC124953	Salmo salar Long-chain-fatty-acid--CoA ligase 4 (acsl4), mRNA	1.000000	0.847192	0.984132	0.479383	0.294869	0.934871	-0.518896	-0.326735	0.159783	-0.167862	-0.420247	-0.459155	-0.514839	-0.710973	-0.127868	-0.636396	-0.306181	0.297827	0.0	0.03057	0.042516	0.111554	0.273077	-0.014394
GENE834X	CUST_26983_PI425536763	(sp:Q9BZF9) Uveal autoantigen with coiled-coil domains and ankyrin repeats OS=Homo sapiens GN=UACA PE=1 SV=2	1.000000	1.468949	2.033732	2.142281	0.942959	2.38034	-0.770233	0.0	0.514456	-0.077681	-0.093632	-0.669388	-1.683829	-0.626545	-1.02153	-2.266081	-0.071088	0.939933	0.028426	0.524706	-0.269991	0.111641	0.562856	-0.175563
GENE2197X	TC107851	Salmo salar Uridine 5-monophosphate synthase (pyr5), mRNA	1.000000	0.913456	0.821633	0.495732	0.516888	1.328877	-0.553584	0.286211	-0.112738	-0.163559	-0.021057	-0.802478	-0.592981	-0.821217	-0.339214	-0.241013	-0.269162	0.53054	0.0	-0.396993	0.081824	0.227607	0.235233	0.39673
GENE1011X	CUST_3876_PI425536763	[BBH] DCP2_HUMAN (sp:Q8IU60) mRNA-decapping enzyme 2 OS=Homo sapiens GN=DCP2 PE=1 SV=2	1.000000	1.105614	1.233279	0.943384	0.485698	1.464932	-0.381522	0.158242	-0.436965	0.3861	-0.222987	-0.218434	-0.591067	-0.762527	-0.311664	-0.128534	0.0	0.395711	-0.080604	0.238764	-0.106109	0.05914	0.064878	-0.113699
GENE3147X	TC121762		1.000000	1.087624	1.264701	0.877128	0.576985	2.037263	-0.847445	0.043244	-0.241764	0.054219	-0.32809	0.007006	-0.137115	-0.886852	-0.584143	-0.224602	-0.064411	-0.590942	0.01094	-0.529592	0.371761	0.424098	-0.078161	0.0
GENE345X	CUST_1728_PI425536763	[BBH] OSBL1_HUMAN (sp:Q9BXW6) Oxysterol-binding protein-related protein 1 OS=Homo sapiens GN=OSBPL1A PE=1 SV=2	1.000000	1.876434	2.273915	2.130748	0.797101	2.813514	-1.888737	-0.535048	-0.735164	-0.158115	-0.080065	-0.655927	0.14197	-1.418889	-0.820444	-0.296355	0.443842	0.293027	-0.190027	-0.661289	0.0	0.490406	0.362906	0.623266
GENE259X	CUST_15115_PI425536763	(sp:Q8CB44) GRAM domain-containing protein 4 OS=Mus musculus GN=Gramd4 PE=2 SV=1	1.000000	1.043826	1.097033	0.824584	0.668302	1.23889	-0.424796	0.032635	-0.071522	0.0	-0.026236	-0.215038	-0.068573	-0.866693	-0.138505	-0.066989	0.199189	-0.438126	-0.026703	-0.190917	0.502566	0.538883	0.788152	0.007056
GENE288X	CUST_15854_PI425536763	(sp:Q4QQT2) Protein FAM118B OS=Rattus norvegicus GN=Fam118b PE=2 SV=1	1.000000	0.609131	0.793296	0.480196	0.366826	0.710115	-0.211097	0.113413	-0.082169	0.021421	0.048134	-0.323671	-0.388906	-0.253159	-0.289123	-0.36979	0.066631	-0.248636	-0.145338	-0.473959	0.087285	0.062547	0.0	-0.405478
GENE802X	CUST_26219_PI425536763	(sp:Q9H8N7) Zinc finger protein 395 OS=Homo sapiens GN=ZNF395 PE=1 SV=2	1.000000	1.611131	1.785025	0.905773	1.421894	0.50071	-0.740982	-0.149023	-0.257214	0.251777	-0.203893	-0.02861	-0.4512	-1.256997	-0.289962	-0.393053	0.230813	0.430893	0.07761	0.06829	-0.078505	0.537088	0.0	-0.24204
GENE3454X	TC127635	Drosophila melanogaster ribosomal protein S18 (RpS18), transcript variant A, mRNA	1.000000	1.407777	1.545349	1.044386	1.261237	1.255462	0.61455	1.212588	0.88501	0.698526	0.271587	-1.52323	0.027181	-2.068803	-0.598749	-0.408075	0.0	-0.577563	-0.334147	-0.515657	-0.217486	-0.157207	-0.79071	-0.944204
GENE577X	CUST_21437_PI425536763	(sp:Q96IG2) F-box	1.000000	1.346707	1.140571	1.231545	0.949176	0.528181	0.622044	-0.208723	0.382652	0.390514	0.21667	-0.018997	-0.785786	-0.959909	0.072874	0.0	-0.262723	-0.516084	-0.233021	-0.376147	0.019073	-0.377379	-0.550897	-1.110863
GENE3518X	TC128966		1.000000	0.470323	0.966149	0.308652	0.0	0.714725	1.28598	0.99015	0.650463	0.858893	0.873354	-0.731784	-0.90831	-0.592866	0.237617	-1.463663	0.108107	-0.20949	-0.855624	-1.006127	-0.162163	-0.773598	-0.561822	-0.014662
GENE2704X	TC114861	(sp:O08638) Myosin-11 OS=Mus musculus GN=Myh11 PE=1 SV=1	1.000000	2.486907	2.591124	1.52688	1.157789	1.064469	1.662475	1.61778	2.016051	0.957421	0.533567	-0.627054	-1.636793	-0.011112	0.402194	-0.264776	-0.021312	-0.093274	-0.627245	-1.330641	-0.221499	-0.471039	-0.052267	0.0
GENE1068X	CUST_4883_PI425536763	[BBH] ENOF1_HUMAN (sp:Q7L5Y1) Mitochondrial enolase superfamily member 1 OS=Homo sapiens GN=ENOSF1 PE=1 SV=1	1.000000	1.518304	1.848422	1.236546	0.530515	1.112821	0.768911	0.993522	0.493644	0.730022	0.969447	-0.585766	-0.342376	-0.182849	-0.076702	-0.031016	-0.078762	-0.170668	-0.738759	-0.41707	0.478918	-0.271536	-0.508365	0.0
GENE289X	CUST_15859_PI425536763	(sp:Q5RAT4) Mitochondrial enolase superfamily member 1 OS=Pongo abelii GN=ENOSF1 PE=2 SV=1	1.000000	1.53569	2.13347	1.280994	0.460419	1.112292	0.976331	1.172527	0.368063	0.735955	1.0201	-0.572485	-0.651568	0.0	-0.332949	-0.178592	-0.265513	0.139995	-1.151333	-0.666502	-0.543479	-0.574813	-0.900046	-0.145165
GENE420X	CUST_19274_PI425536763	[BBH] FASTK_HUMAN (sp:Q14296) Fas-activated serine	1.000000	1.220135	1.785887	1.005848	0.7478	1.488985	1.121322	0.842649	1.295498	-0.099328	0.495064	-1.049387	-0.62957	0.448032	-0.389207	0.0	0.183883	-0.328328	-1.483415	-1.031759	-1.067467	-0.694432	-1.188356	-0.785839
GENE3213X	TC122994	Salmo salar CN119 protein (cn119), mRNA	1.000000	0.146281	0.137352	0.083734	0.196993	0.195812	-0.051991	0.098075	0.025518	0.09524	-0.098431	0.48256	0.082114	0.028934	-0.167381	-0.011885	-0.648869	-0.483197	-0.381988	-0.448352	-0.238242	-0.204063	-0.185231	0.0
GENE2921X	TC118089	(sp:O93257) ATP-dependent DNA helicase 2 subunit 1 OS=Gallus gallus GN=XRCC6 PE=2 SV=1	1.000000	0.090891	0.326917	0.258442	0.407897	0.256933	-0.03682	0.034938	0.0	0.185747	0.033639	-0.048457	0.244185	-0.252895	-0.025112	0.052009	-0.570766	-0.526649	-0.229702	-0.379327	-0.199965	-0.113218	-0.3083	0.046142
GENE1676X	TC101695	(sp:O02675) Dihydropyrimidinase-related protein 2 OS=Bos taurus GN=DPYSL2 PE=2 SV=1	1.000000	0.482675	0.895712	0.646624	0.893046	0.689227	-0.031093	-0.247294	0.173617	0.0	-0.269375	0.480188	0.387582	-0.226302	0.189359	-0.126811	-0.824002	-0.887316	-0.273186	-0.626981	-0.224261	0.170795	-0.581164	0.037124
GENE3877X	TC98969	PREDICTED: hypothetical protein [Danio rerio]	1.000000	0.582188	0.475632	0.274069	0.431271	1.589751	0.831606	0.603892	0.586047	0.522264	0.284186	-0.128521	-0.167088	0.0	0.219017	-0.286886	-0.569969	-0.823797	-0.405481	-0.885356	-0.688737	-0.774118	-0.642724	-0.216646
GENE2079X	TC106087		1.000000	0.207417	0.281005	-0.029204	0.0	1.495712	0.624622	0.609932	0.208386	0.390826	0.793162	-0.221391	0.274156	-0.659822	0.042804	0.115067	-0.738262	-0.807738	-1.299791	-1.957094	-0.595506	-0.580234	-0.860161	-0.555919
GENE3193X	TC122657	(sp:Q5DVH6) 60S ribosomal protein L35 OS=Platichthys flesus GN=rpl35 PE=2 SV=3	1.000000	1.024921	-0.193818	-0.006169	0.238816	0.170616	0.199305	0.616664	1.438505	1.733637	0.690632	0.0	-0.975506	0.262574	0.601841	0.028261	-1.457455	-1.103549	-1.131214	-2.175703	-0.336796	-1.296407	-0.727902	-0.326937
GENE3752X	TC96494	[BBH] NDK5_HUMAN (sp:P56597) Nucleoside diphosphate kinase homolog 5 OS=Homo sapiens GN=NME5 PE=1 SV=1	1.000000	0.552244	0.329795	0.473939	0.0	0.676755	0.09532	0.684231	0.743298	0.720594	-0.316357	-0.131124	-0.657101	0.372704	0.410285	-0.292813	-1.126819	-0.928839	-1.671743	-1.966369	0.471996	-0.688356	-0.718104	-0.27551
GENE3473X	TC128098	Salmo salar Serine	1.000000	1.291606	0.27775	0.383449	-0.550111	0.46323	0.0	0.642511	0.529576	0.720726	0.142303	0.060364	-1.348434	0.4622	-0.176213	-0.311978	-1.781438	-1.377477	-2.239417	-2.78553	0.143666	-1.292499	-1.005436	-0.51232
GENE2464X	TC111571	(sp:P24049) 60S ribosomal protein L17 OS=Rattus norvegicus GN=Rpl17 PE=2 SV=3	1.000000	0.717004	0.259827	0.029949	0.529665	0.969712	0.048306	0.20055	0.0	0.690502	-0.233995	-0.133933	-0.821937	0.136112	0.278953	-0.742309	-0.9554	-1.233253	-1.421529	-1.779711	0.016041	-0.511885	-0.953261	-0.44831
GENE1859X	TC103488	Salmo salar Vacuolar ATP synthase subunit e 2 (va0e2), mRNA	1.000000	1.346544	0.837318	0.510863	1.039115	1.451894	0.354643	0.772042	0.464889	1.08523	0.0	-0.075826	-0.751725	0.012992	0.658932	-0.892511	-1.492545	-2.945297	-2.796383	-3.140223	-0.688061	-0.631284	-1.428324	-0.650685
GENE1977X	TC104884	[BBH] ADPRH_MOUSE (sp:P54923) [Protein ADP-ribosylarginine] hydrolase OS=Mus musculus GN=Adprh PE=2 SV=1	1.000000	0.250356	0.56714	1.632796	0.760953	1.177129	0.426376	-0.123019	0.366967	0.52429	0.111418	0.255528	0.399882	-0.104911	-0.036707	0.0	-0.566003	-0.156695	-1.065668	-0.068422	-0.937139	-0.974836	-1.692684	-0.275653
GENE3395X	TC126312	Salmo salar CD029 protein (cd029), mRNA	1.000000	1.111642	1.30617	0.969528	0.800701	1.041649	-1.278075	0.0	0.561368	0.120236	0.377817	0.320251	-0.223529	-0.935014	0.719815	0.35611	-0.977483	-1.868466	-1.180696	-1.23694	-1.244701	-0.968181	-0.119578	-0.518352
GENE3751X	TC96492		1.000000	1.22623	2.20769	1.235563	0.095175	1.608156	-0.541194	0.958586	0.371818	1.025676	0.0	0.132613	-0.60243	0.227714	-0.931672	0.53953	-2.500084	-2.855058	-1.927337	-2.204347	-1.544193	-0.452361	-1.288398	-1.115051
GENE3557X	TC129997	Salmo salar Formimidoyltransferase-cyclodeaminase (ftcd), mRNA	1.000000	1.515861	1.986549	1.149833	0.139574	1.52634	-0.213075	1.000888	0.520162	0.866169	0.0	0.160985	-0.288192	0.385326	-0.887738	0.666647	-1.802297	-2.380575	-1.623607	-1.952539	-1.594421	-0.098981	-0.905746	-0.758204
GENE3579X	TC130565	Salmo salar Vacuolar ATP synthase subunit e 2 (va0e2), mRNA	1.000000	1.363655	1.376612	0.412732	0.611229	1.160409	0.104402	0.426415	-0.251271	0.868899	-0.040911	0.073454	-0.527158	-0.510241	0.00308	0.29824	-1.359468	-1.911103	-1.183232	-1.178117	-0.786602	-1.144842	-1.175267	0.0
GENE1780X	TC102620	(sp:Q91UZ4) Egl nine homolog 3 OS=Mus musculus GN=Egln3 PE=2 SV=1	1.000000	2.00846	3.174909	1.523528	0.54224	2.960131	0.61906	0.679065	2.416676	0.626033	-0.082315	0.0	0.007258	-1.333297	0.228166	-0.82926	-3.255139	-2.993674	-4.182419	-3.057336	-3.147484	-0.863727	-2.816989	-1.854363
GENE2142X	TC106908		1.000000	0.313398	0.776082	0.11235	-0.299406	0.634671	0.127142	0.452009	0.265605	0.73695	0.125469	-0.332965	0.001293	-0.009605	0.375844	-0.086297	-0.820836	-1.086369	-1.153888	-1.390609	-0.780328	-0.115582	-0.512351	0.0
GENE728X	CUST_24355_PI425536763	(sp:Q9P2W3) Guanine nucleotide-binding protein G(I)	1.000000	0.697734	0.596234	0.127705	-0.319623	0.36554	0.124468	-0.058366	0.296212	0.346806	0.0	0.10931	0.076988	-0.144052	0.235748	0.337961	-0.495696	-1.454907	-1.25837	-0.733137	-1.261638	-0.741761	-0.690988	-0.192185
GENE3103X	TC121034	(sp:Q04202) Transposable element Tcb2 transposase OS=Caenorhabditis briggsae PE=3 SV=1	1.000000	1.081283	1.174738	0.723533	1.179607	0.621274	0.158169	0.172669	0.0	0.987057	0.302167	-0.578146	2.446516	-0.746936	-0.546934	0.004435	-2.238258	-2.915752	-2.97552	-1.684153	-2.858795	-1.25095	-1.501376	-1.469027
GENE3719X	TC96043	Salmo salar CK068 protein (ck068), mRNA	1.000000	0.033694	0.55933	0.559529	0.927869	0.98213	-0.714929	0.0	-0.469876	0.212594	0.211206	-0.107232	0.736301	0.745946	0.198001	0.154093	-1.597384	-2.274618	-1.052982	-1.233975	-2.407389	-0.494802	-1.184736	-1.012999
GENE896X	CUST_28047_PI425536763	(sp:P48727) Serine	1.000000	-0.302293	0.762814	0.662504	0.54831	1.226532	0.084	0.0	0.60767	0.181349	0.587905	0.19509	0.529505	-0.041564	0.463948	-0.040241	-1.268679	-2.181723	-1.26433	-0.922596	-1.350631	-0.555498	-1.091986	-0.45642
GENE2508X	TC112220	hypothetical protein LOC767707 [Danio rerio]	1.000000	0.284101	0.433823	0.238311	0.317763	0.449413	0.035527	-0.012674	0.296646	-0.248105	-3.77E-4	0.0	0.406493	-0.045729	0.108722	0.190545	-0.392904	-0.708823	-0.339332	-0.393135	-0.597995	-0.288729	-0.28095	0.131791
GENE1667X	TC101549	(sp:Q9UNX4) WD repeat-containing protein 3 OS=Homo sapiens GN=WDR3 PE=1 SV=1	1.000000	-0.238142	0.341896	0.659317	1.00681	0.838656	-0.35725	0.0	0.56409	0.670102	1.129738	-0.392527	0.180029	0.509616	0.446957	0.279714	-1.123127	-1.30878	-0.647219	-1.205338	-1.049101	-1.099945	-1.356024	-0.398097
GENE3468X	TC127999	(sp:Q9DAA6) 3'-5' exoribonuclease CSL4 homolog OS=Mus musculus GN=Exosc1 PE=2 SV=1	1.000000	0.406847	0.290873	0.0	0.07229	0.22036	-0.089673	-0.108394	0.264557	0.192791	0.0193	0.126272	-0.02199	0.629773	0.523635	0.47384	-0.373311	-0.64882	-0.583582	-0.68297	-0.50189	-0.740855	-0.101829	-0.10349
GENE2988X	TC119234	[BBH] CK068_DANRE (sp:Q6NWH0) UPF0696 protein C11orf68 homolog OS=Danio rerio GN=P5436 PE=2 SV=1	1.000000	0.893673	0.93983	0.272831	0.163267	0.660446	-0.130243	0.557925	0.134777	0.249943	0.0	-0.167356	-0.034525	1.260347	0.360777	0.358801	-1.669994	-1.279505	-1.979547	-1.739674	-1.285677	-1.076202	-0.391345	-0.567396
GENE1686X	TC101788	(sp:Q6NWH0) UPF0696 protein C11orf68 homolog OS=Danio rerio GN=P5436 PE=2 SV=1	1.000000	0.537139	0.684601	0.370619	0.50441	0.894306	-0.627083	0.0	-0.480904	0.230217	0.212694	-0.583912	0.239789	0.938067	0.441638	0.469218	-1.636646	-1.728391	-2.619455	-1.769543	-1.786055	-0.899542	-0.662706	-0.490361
GENE1877X	TC103771	(sp:O14730) Serine	1.000000	0.566405	1.118239	0.73471	0.609618	1.062893	-0.039292	-0.357007	-0.289952	0.572356	0.0	0.325821	0.76223	1.080998	1.155129	0.740476	-1.734233	-1.203074	-1.181513	-0.95943	-0.783199	-0.632555	-0.895713	-0.311502
GENE1687X	TC101788	(sp:Q6NWH0) UPF0696 protein C11orf68 homolog OS=Danio rerio GN=P5436 PE=2 SV=1	1.000000	0.812439	1.022074	0.646651	0.668714	1.08325	-0.410614	-0.015142	-0.065211	0.453665	0.463076	-0.090528	0.509629	1.169148	0.643318	0.842242	-1.570214	-0.903583	-1.636974	-1.174305	-1.169666	-0.711962	-0.429859	0.0
GENE2745X	TC115405	(sp:Q9CXY9) GPI-anchor transamidase OS=Mus musculus GN=Pigk PE=2 SV=2	1.000000	0.552309	1.71475	0.621041	0.270925	0.713427	-0.716811	0.408677	-0.113086	-0.047888	0.972553	0.0	-0.148205	0.259379	0.648307	0.97095	-2.672364	-0.760259	-2.169738	-1.486254	-1.262846	0.004908	-1.071162	-1.105157
GENE1640X	TC101281	(sp:A3KNI7) Cyclin-D1-binding protein 1 homolog OS=Danio rerio GN=ccndbp1 PE=2 SV=2	1.000000	0.116855	0.750844	0.262921	0.130313	0.169853	0.018295	0.0	0.128904	-0.149195	0.436413	-0.042184	0.010241	0.164338	0.140303	-0.067698	-1.203352	-0.722859	-1.162043	-0.748389	-0.464206	-0.529003	-0.331166	-0.134511
GENE1976X	TC104879	(sp:Q13144) Translation initiation factor eIF-2B subunit epsilon OS=Homo sapiens GN=EIF2B5 PE=1 SV=3	1.000000	0.269007	0.799697	0.102336	0.0	0.287724	-0.332053	0.10192	-0.348384	-0.054994	-0.084075	0.236189	0.39733	0.03589	0.778485	0.45348	-0.89504	-0.459236	-0.792282	-0.737998	-0.791606	0.030455	-0.60188	-0.271341
GENE2774X	TC115959	(sp:Q8CB77) Transcription elongation factor B polypeptide 3 OS=Mus musculus GN=Tceb3 PE=1 SV=2	1.000000	0.470658	0.495395	0.381091	0.239586	1.042968	-0.130634	-0.349907	0.0	0.238251	-0.222361	-0.335797	0.02029	0.082922	0.11421	0.131075	-0.482072	-0.489175	-0.840121	-1.235801	-0.676597	-0.860075	-0.69098	0.004529
GENE627X	CUST_22274_PI425536763	(sp:P61087) Ubiquitin-conjugating enzyme E2 K OS=Mus musculus GN=Ube2k PE=2 SV=3	1.000000	0.29395	0.479629	0.095625	0.302229	0.611671	-0.087711	-0.169086	0.108963	0.088688	0.165703	-0.010324	0.0	0.176891	0.019069	0.064549	-0.315466	-0.233853	-0.645279	-1.007817	-0.656098	-0.92409	-0.263231	-0.402938
GENE3811X	TC97754	[BBH] SFRS6_HUMAN (sp:Q13247) Splicing factor, arginine	1.000000	0.632418	1.192392	0.63468	1.122521	1.445268	-1.05149	5.24E-4	-0.903705	0.0	0.109082	-0.968204	0.098271	0.365329	0.522401	0.718422	-1.638603	-1.289996	-1.227543	-0.746516	-1.430772	-1.822027	-1.88013	-0.737611
GENE768X	CUST_25321_PI425536763	(sp:P09206) Tubulin beta-3 chain OS=Gallus gallus PE=2 SV=1	1.000000	0.42102	1.052815	0.345971	0.316667	0.897663	-0.82287	-0.397315	-0.477797	0.458597	0.449482	0.0	0.514063	0.429416	0.703576	0.935777	-1.147343	-0.783579	-0.706036	-0.89468	-1.328518	-1.434269	-1.400731	-1.083776
GENE500X	CUST_20769_PI425536763	(sp:P41385) Tubulin beta chain OS=Bombyx mori PE=2 SV=1	1.000000	0.366699	0.860837	0.325257	0.198788	0.626903	-0.473915	-0.431685	-0.533067	0.180323	0.255638	0.0	0.384418	0.148889	0.354143	0.569663	-0.97249	-0.722823	-0.810722	-1.433002	-1.351596	-1.203129	-1.163395	-0.826698
GENE2663X	TC114444	(sp:P28173) Amidophosphoribosyltransferase OS=Gallus gallus GN=PPAT PE=2 SV=1	1.000000	0.29379	0.352971	0.267167	-0.057087	0.554433	0.250082	0.352382	0.370831	0.311555	0.01198	-0.205201	0.005053	0.0	-0.671621	0.032742	-0.895173	-0.434958	-0.058268	-0.281622	-1.055214	-0.617304	-0.767847	-0.858843
GENE3766X	TC96798	Salmo salar cAMP-responsive element-binding protein-like 2 (crbl2), mRNA	1.000000	0.279451	0.800216	0.36845	0.420782	0.596007	0.198825	0.350862	0.229983	0.381019	0.0	-0.071579	-0.358443	0.808439	0.119481	-0.032615	-0.420945	-0.074472	-0.35582	-0.630433	-0.782379	-1.142828	-0.863827	-0.288797
GENE2996X	TC119418		1.000000	-0.173671	1.806763	0.470872	0.586267	0.914055	0.458231	0.720995	-0.137373	0.104193	0.0	0.004919	-0.597567	1.652712	0.593516	0.355896	-0.867592	-0.362786	-0.037978	-0.567183	-1.693988	-2.576389	-2.161854	-1.235751
GENE3113X	TC121163	(sp:Q7YR39) Putative pre-mRNA-splicing factor ATP-dependent RNA helicase DHX16 OS=Pan troglodytes GN=DHX16 PE=3 SV=1	1.000000	0.518263	0.533174	0.517226	0.381908	0.636921	0.185088	0.012978	0.14447	-0.115654	0.019754	0.0	-0.679631	0.428032	0.035282	-0.279921	-0.579327	-0.137212	-0.347183	-0.60835	-1.146185	-1.017478	-0.670937	-0.132572
GENE1964X	TC104758		1.000000	0.574696	1.100706	0.796803	0.558013	0.971589	0.914629	0.536061	0.0	0.00648	-0.033201	0.070642	-0.917469	0.059493	-0.220993	0.374367	-1.245542	-0.73474	-0.843738	-1.096165	-1.711661	-2.668944	-0.518573	-0.717864
GENE3024X	TC119879	[BBH] WDR3_HUMAN (sp:Q9UNX4) WD repeat-containing protein 3 OS=Homo sapiens GN=WDR3 PE=1 SV=1	1.000000	1.307484	0.864111	0.415751	0.813396	0.87315	0.91524	0.923065	1.093289	0.696234	0.759828	-0.012049	-0.205409	0.528568	0.0	-0.082298	-0.458392	-0.166611	-0.483128	-0.961427	-0.750854	-1.102786	-0.76029	-0.05463
GENE2819X	TC116543	PREDICTED: Danio rerio wu:fb11d11 (wu:fb11d11), mRNA	1.000000	0.548927	0.602212	0.08045	0.342938	0.866835	0.048524	0.0	0.247785	0.383055	0.395119	-0.054683	-0.211731	0.826842	0.106247	-0.115855	-0.761486	-0.182838	-0.563357	-1.333569	-0.943055	-0.743821	-1.041964	-0.334038
GENE2687X	TC114709	[BBH] NOG1_MOUSE (sp:Q99ME9) Nucleolar GTP-binding protein 1 OS=Mus musculus GN=Gtpbp4 PE=2 SV=3	1.000000	0.972055	0.7234	0.341521	0.82732	0.752458	0.699993	0.51636	0.55161	0.334926	0.796156	-0.173176	-0.466711	0.782657	-0.085708	0.0	-1.1954	-0.187062	-0.394395	-1.096258	-0.505354	-1.190541	-1.09239	-0.423507
GENE1379X	CUST_8661_PI425536763	(sp:Q9BZE4) Nucleolar GTP-binding protein 1 OS=Homo sapiens GN=GTPBP4 PE=1 SV=3	1.000000	0.743427	0.821884	0.538767	1.019534	1.100218	0.418609	0.436788	0.401628	0.541129	0.910644	-0.229075	-0.309186	0.71497	0.0	-0.213915	-1.476673	-0.273847	-0.738311	-1.508243	-0.706699	-1.172197	-1.414324	-0.371196
GENE1193X	CUST_6676_PI425536763	(sp:Q8BHB4) WD repeat-containing protein 3 OS=Mus musculus GN=Wdr3 PE=2 SV=1	1.000000	0.730498	0.427791	0.146937	0.555203	0.578413	0.560333	0.474581	1.008754	0.479603	0.732371	-0.23555	-0.329053	0.642492	-0.060979	0.0	-0.673003	-0.251713	-0.625844	-1.156491	-0.610501	-1.3185	-1.040432	-0.486463
GENE1131X	CUST_5758_PI425536763	(sp:Q5RH02) Protein SCO2 homolog, mitochondrial OS=Danio rerio GN=sco2 PE=3 SV=1	1.000000	1.147897	1.490096	0.372788	0.49711	0.665237	0.911146	0.244698	0.543272	0.509065	1.107637	-0.158943	-0.325269	-0.154367	0.025918	0.0	-0.700658	-0.259254	-0.691683	-0.823663	-0.134438	-1.512243	-1.498288	-0.887863
GENE3483X	TC128305		1.000000	0.795527	1.287877	0.389723	0.948206	0.756683	1.068777	1.085122	0.989071	0.252677	0.0	-0.248299	-0.005242	0.549765	0.467256	-0.06067	-1.111336	-0.213329	-0.505115	-0.847131	-0.703027	-1.041477	-0.87791	-0.79787
GENE2393X	TC110596	(sp:P20397) Nucleolin OS=Xenopus laevis GN=ncl PE=2 SV=3	1.000000	0.802528	1.092968	0.272933	0.788119	0.6136	0.897822	0.937704	0.9351	0.262184	-0.074868	-0.228932	-0.111796	0.641645	0.31635	0.0	-1.07981	-0.396107	-0.466862	-0.91148	-0.983351	-1.181727	-0.870747	-0.954237
GENE3573X	TC130410	(sp:Q7T3B0) Eukaryotic translation initiation factor 3 subunit M OS=Danio rerio GN=eif3m PE=2 SV=2	1.000000	0.819191	0.818092	0.0	0.13225	0.75958	0.427827	0.553646	0.627489	0.1697	0.222125	-0.287404	-0.176303	0.447289	0.071814	-0.141633	-0.580457	-0.122588	-0.597563	-0.859369	-1.168624	-0.695394	-0.342606	-0.503288
GENE607X	CUST_21737_PI425536763	(sp:Q5ZJ64) Eukaryotic translation initiation factor 3 subunit M OS=Gallus gallus GN=EIF3M PE=2 SV=1	1.000000	0.792018	0.847759	0.0	0.217826	0.573302	0.553913	0.434219	0.602425	0.244913	0.382198	-0.209276	-0.223705	0.457033	0.133566	-0.017228	-0.518686	-0.153068	-0.702167	-0.895327	-1.015321	-0.839113	-0.293277	-0.342439
GENE474X	CUST_20535_PI425536763	(sp:P84173) Prohibitin OS=Gallus gallus GN=PHB PE=1 SV=1	1.000000	0.953365	0.614516	-0.033829	-0.122964	0.558262	0.598513	0.480561	0.199215	0.076904	0.0	0.063425	-0.009662	0.460716	0.254131	0.056761	-0.965568	-0.347549	-0.562038	-0.809541	-0.7393	-0.596488	-0.403211	-0.655137
GENE3755X	TC96583	Salmo salar Mitoferrin-2 (mfrn2), mRNA	1.000000	0.755369	0.833024	0.281813	-0.361787	0.530369	0.551612	1.012092	0.735224	0.315555	0.364836	-0.632607	0.0	-0.280879	0.196256	-0.001421	-0.654526	0.069377	-0.815537	-1.014656	-1.389413	-0.927344	-0.869945	-0.868729
GENE3079X	TC120784	(sp:Q6DJ55) Protein TBRG4 OS=Xenopus tropicalis GN=tbrg4 PE=2 SV=2	1.000000	0.60907	0.72271	-0.140448	-0.182515	0.180384	0.926036	0.853057	0.496558	0.516286	0.7116	-0.077447	-0.411565	0.479896	0.03652	0.0	-0.473826	0.073809	-0.328295	-0.627642	-1.225876	-0.823375	-0.908945	-0.991033
GENE2871X	TC117248	(sp:Q6DJ55) Protein TBRG4 OS=Xenopus tropicalis GN=tbrg4 PE=2 SV=2	1.000000	0.617322	0.855307	0.077595	0.0	0.398311	1.066677	1.043663	0.54692	0.578734	0.631688	-0.2744	-0.309412	0.484427	0.02556	-0.13598	-0.76813	-0.145476	-0.439256	-0.64224	-1.459836	-0.481851	-0.760697	-0.572527
GENE1191X	CUST_666_PI425536763	(sp:Q6PA48) Protein TBRG4 OS=Xenopus laevis GN=tbrg4 PE=2 SV=1	1.000000	0.656064	0.764254	0.0	-0.002133	0.393295	1.224595	1.044712	0.655057	0.65631	0.597068	-0.334363	-0.465402	0.40744	0.134338	-0.143142	-0.823287	0.001484	-0.463121	-0.63822	-1.481503	-0.642283	-0.87353	-0.714732
GENE1455X	CUST_9543_PI425536763	[BBH] TIM50_DANRE (sp:Q6NWD4) Mitochondrial import inner membrane translocase subunit TIM50 OS=Danio rerio GN=timm50 PE=2 SV=2	1.000000	0.380244	0.425916	-0.058744	0.0	0.46923	0.527197	0.609386	0.172276	0.644791	0.59584	-0.179349	-0.158235	0.604192	0.392382	-0.156272	-0.631473	0.011497	-0.295781	-0.611628	-1.765548	-0.788465	-1.098822	-1.044165
GENE2187X	TC107771	(sp:Q63624) Splicing factor, arginine	1.000000	0.553597	0.907548	0.0	-0.096553	0.490163	0.691281	0.388463	0.464689	0.419427	0.393242	-0.184909	-0.411541	0.210149	0.294346	0.04576	-0.658111	-0.250229	-0.467038	-0.556229	-0.364943	-0.709398	-0.565459	-0.285477
GENE2785X	TC116181	[BBH] RBM25_MOUSE (sp:B2RY56) RNA-binding protein 25 OS=Mus musculus GN=Rbm25 PE=1 SV=1	1.000000	0.015393	0.896587	0.0	-0.20915	0.765455	0.566401	0.534101	0.643692	0.639748	0.332116	-0.375447	-0.673397	0.316895	0.283452	0.05695	-1.046385	-0.529726	-0.739049	-0.581598	-0.941293	-1.056075	-1.151664	-0.553072
GENE1165X	CUST_6237_PI425536763	(sp:B2RY56) RNA-binding protein 25 OS=Mus musculus GN=Rbm25 PE=1 SV=1	1.000000	0.23334	0.974912	0.100862	-0.135517	0.681321	0.732294	0.579789	0.634402	0.596445	0.272613	-0.30378	-0.685418	0.387541	0.186467	0.0	-0.960421	-0.380911	-0.553224	-0.794014	-1.106717	-1.080208	-0.983362	-0.624954
GENE2215X	TC108044	[BBH] NSUN4_XENLA (sp:Q5M7E3) Putative methyltransferase NSUN4 OS=Xenopus laevis GN=nsun4 PE=2 SV=1	1.000000	0.518309	0.984383	0.01382	-0.361249	0.325938	0.548944	0.334395	0.210618	0.24024	0.0	0.24565	-0.204364	0.572743	0.119788	-0.147943	-0.497955	-0.568264	-0.441853	-0.808065	-0.942553	-0.985446	-0.632054	-0.713935
GENE3171X	TC122289	(sp:Q9Y6J9) TAF6-like RNA polymerase II p300	1.000000	0.563438	0.848843	0.175371	0.353256	0.424	0.735175	0.493557	0.716728	0.633566	0.278453	-0.144039	-0.70577	0.535806	-0.09901	0.0	-0.855078	-0.132919	-0.545565	-1.023576	-1.842092	-1.552963	-1.311004	-1.635348
GENE530X	CUST_20983_PI425536763	(sp:Q6TH15) Eukaryotic translation initiation factor 3 subunit D OS=Danio rerio GN=eif3d PE=2 SV=1	1.000000	0.36734	0.713945	0.11754	-0.126995	0.337052	0.353226	0.540645	0.476803	0.234793	0.064565	-0.224312	-0.39926	0.484867	0.176542	0.0	-0.427015	-0.006821	-0.443154	-0.836697	-0.703754	-1.017103	-0.783673	-0.517476
GENE473X	CUST_20518_PI425536763	(sp:Q7ZTM9) Eukaryotic translation initiation factor 3 subunit D OS=Xenopus laevis GN=eif3d PE=2 SV=1	1.000000	0.469778	0.509045	0.011267	-0.243427	0.436088	0.280335	0.462565	0.3656	0.119693	0.050962	-0.088639	-0.381458	0.371352	0.243072	-0.044607	-0.469265	0.0	-0.356072	-0.738712	-0.866714	-1.131053	-0.673575	-0.612298
GENE2553X	TC112774	(sp:Q9UJA2) Cardiolipin synthase OS=Homo sapiens GN=CRLS1 PE=2 SV=1	1.000000	0.352615	0.537656	0.026733	0.003285	0.455484	0.31237	-0.061213	0.463867	0.322173	-0.068577	-0.070699	-0.075714	0.459132	0.318181	0.254406	-0.369736	0.0	-0.428796	-0.671597	-1.262269	-0.814878	-0.561764	-0.598883
GENE1139X	CUST_5832_PI425536763	(sp:Q9UJA2) Cardiolipin synthase OS=Homo sapiens GN=CRLS1 PE=2 SV=1	1.000000	0.49654	0.681113	0.060402	0.130448	0.42671	0.372886	-0.077428	0.454476	0.425021	-0.063632	0.0	-0.064232	0.377572	0.327388	0.425115	-0.261194	-0.04135	-0.408654	-0.625843	-1.134338	-0.741594	-0.529416	-0.516723
GENE575X	CUST_2141_PI425536763	[BBH] BCS1_DANRE (sp:Q7ZV60) Mitochondrial chaperone BCS1 OS=Danio rerio GN=bcs1l PE=2 SV=2	1.000000	0.268203	0.927748	0.142787	0.265565	0.433159	0.563961	0.30893	0.25716	0.495042	-0.184898	-0.214837	0.109435	-0.092509	0.135935	-0.028404	-0.453244	-0.194647	0.0	-0.258604	-1.395744	-0.458897	-0.67884	-0.75072
GENE3146X	TC121748	(sp:O15273) Telethonin OS=Homo sapiens GN=TCAP PE=1 SV=1	1.000000	0.302216	0.971083	0.238238	-0.164381	0.586632	1.262255	0.536425	0.868259	0.510947	0.936195	0.175143	-0.832492	-0.385262	0.10729	0.0	-2.288905	-0.545769	-2.58528	-3.306187	-1.210767	-1.323812	-1.32704	-1.384786
GENE1751X	TC102324	[BBH] TELT_HUMAN (sp:O15273) Telethonin OS=Homo sapiens GN=TCAP PE=1 SV=1	1.000000	0.297473	0.842602	0.226025	-0.084347	0.671488	1.242116	0.002986	0.758609	0.861253	1.195116	0.180594	-0.793214	-0.612809	0.0	0.059998	-2.675395	-1.096267	-3.060973	-3.697905	-1.558943	-1.672878	-1.567606	-1.803991
GENE1750X	TC102324	[BBH] TELT_HUMAN (sp:O15273) Telethonin OS=Homo sapiens GN=TCAP PE=1 SV=1	1.000000	0.44596	0.919467	0.194091	-0.208976	0.693755	1.211007	0.041163	0.735712	0.822237	1.253132	0.330448	-0.895273	-0.580938	0.0	0.121727	-2.491163	-1.087913	-2.808947	-3.778657	-1.511138	-1.559961	-1.520905	-1.68356
GENE3523X	TC129110	[BBH] CCDB1_DANRE (sp:A3KNI7) Cyclin-D1-binding protein 1 homolog OS=Danio rerio GN=ccndbp1 PE=2 SV=2	1.000000	0.208096	0.822413	0.030081	-0.220917	0.1585	0.297102	0.022877	0.531908	0.0	0.147285	-0.290859	-0.13995	0.192432	0.033499	0.013939	-1.058817	-0.422831	-1.08746	-0.99805	-0.736289	-0.671038	-0.354957	-0.920575
GENE522X	CUST_20913_PI425536763	(sp:Q66KI9) Putative methyltransferase NSUN4 OS=Xenopus tropicalis GN=nsun4 PE=2 SV=1	1.000000	0.421298	0.722652	0.364996	0.0	0.258271	0.745977	0.138521	0.087777	0.46054	0.297612	-0.015377	-0.215053	0.508489	0.270124	-0.243074	-1.600772	-1.26828	-2.298049	-1.162385	-1.066955	-0.966745	-1.175381	-1.924568
GENE2927X	TC118216		1.000000	0.662854	1.084197	0.901105	-0.310041	0.527317	0.335656	0.415827	0.339538	0.724691	0.28469	0.162491	-0.842489	0.031034	0.0	-0.207981	-0.638489	-1.558964	-0.218195	-1.341359	-1.352348	-1.257694	-2.370592	-0.83289
GENE2767X	TC115823	(sp:Q4QY71) 40S ribosomal protein SA OS=Sparus aurata GN=rpsa PE=2 SV=2	1.000000	0.516929	0.722798	0.444919	0.649032	0.748363	0.0	0.490234	0.088106	0.628383	-0.237686	-0.276409	-0.151995	0.195017	0.592145	0.107962	-0.998642	-2.293878	-0.62603	-0.731632	-1.735159	-1.34411	-1.710969	-0.330013
GENE1194X	CUST_6721_PI425536763	(sp:B5DGB6) 40S ribosomal protein SA OS=Salmo salar GN=rpsa PE=2 SV=1	1.000000	0.568366	0.908702	0.372107	0.462043	0.459732	0.0	0.608151	0.370199	0.342067	-0.500028	-0.276881	-0.664155	0.249063	0.429823	0.002205	-1.118764	-1.674454	-1.101532	-0.869421	-1.86694	-1.439535	-2.067647	-0.163644
GENE2599X	TC113502	(sp:P50580) Proliferation-associated protein 2G4 OS=Mus musculus GN=Pa2g4 PE=1 SV=3	1.000000	-0.025373	0.497747	0.139575	0.135945	0.921907	0.320315	1.31168	0.268313	0.0	0.00409	-0.847671	-0.825667	0.509626	0.116568	0.035454	-2.002553	-1.745469	-0.637015	-2.45854	-1.732427	-1.184708	-1.248312	-1.72552
GENE3639X	TC132071	[BBH] EIF3D_DANRE (sp:Q6TH15) Eukaryotic translation initiation factor 3 subunit D OS=Danio rerio GN=eif3d PE=2 SV=1	1.000000	0.025374	0.27297	0.324402	0.053071	0.624754	-0.031944	0.016686	-0.026284	0.158988	0.34152	-0.248186	0.0	0.184304	0.267835	0.140527	-0.571184	-0.533468	-0.638028	-0.964458	-1.260437	-0.880196	-1.059816	-0.584308
GENE2721X	TC115089	(sp:O75534) Cold shock domain-containing protein E1 OS=Homo sapiens GN=CSDE1 PE=1 SV=2	1.000000	0.301802	0.398204	0.307915	0.067101	0.881285	-0.204268	-0.042233	0.339353	0.477016	0.455991	-0.223737	0.0	0.097	0.425075	0.279477	-1.24361	-0.580337	-0.712456	-0.918994	-1.420345	-0.925815	-1.023057	-0.789309
GENE3107X	TC121102	[BBH] EIF3M_DANRE (sp:Q7T3B0) Eukaryotic translation initiation factor 3 subunit M OS=Danio rerio GN=eif3m PE=2 SV=2	1.000000	0.3946	0.619365	0.058012	0.233181	0.817703	-0.042248	-0.058205	0.0	0.178265	0.342334	-0.389464	0.091544	0.379333	0.125057	0.117841	-0.879451	-0.602759	-0.673568	-1.027028	-1.486736	-0.754889	-0.7373	-0.544207
GENE936X	CUST_2959_PI425536763	(sp:Q8N302) Angiogenic factor with G patch and FHA domains 1 OS=Homo sapiens GN=AGGF1 PE=1 SV=2	1.000000	0.0	1.054078	-0.086497	0.033484	0.96277	-0.10638	0.160408	0.23563	0.174555	0.22349	-0.252589	0.118005	0.568436	0.554487	0.172263	-1.625961	-1.019259	-1.505525	-1.153704	-1.747833	-0.970238	-2.118912	-0.467428
GENE3779X	TC97032	(sp:Q7YR39) Putative pre-mRNA-splicing factor ATP-dependent RNA helicase DHX16 OS=Pan troglodytes GN=DHX16 PE=3 SV=1	1.000000	0.556246	0.756132	0.286114	0.391595	0.725711	0.059019	0.091992	0.202993	0.222219	0.0	-0.278677	-0.109162	0.399067	0.263391	-0.015346	-0.885589	-0.490789	-0.70824	-0.777267	-1.540053	-0.910179	-1.373989	-0.398038
GENE129X	CUST_12803_PI425536763	(sp:Q8BMC4) Pumilio domain-containing protein C14orf21 homolog OS=Mus musculus PE=2 SV=1	1.000000	0.402293	0.457516	0.0	0.201953	0.515338	0.098268	0.315967	0.240508	0.191185	0.050412	-0.508204	-0.594976	0.456252	0.136836	-0.029194	-0.984683	-0.398463	-0.613472	-1.003609	-1.436472	-1.275615	-1.228801	-0.570176
GENE140X	CUST_1310_PI425536763	(sp:P28173) Amidophosphoribosyltransferase OS=Gallus gallus GN=PPAT PE=2 SV=1	1.000000	0.844725	0.655874	0.057926	-0.337921	0.961617	0.282102	0.692924	0.637878	0.073625	0.313265	-0.324943	0.0	0.440779	-0.155193	0.468078	-1.069817	-0.965411	-0.762541	-0.944165	-2.603582	-1.732745	-1.83633	-0.665995
GENE2875X	TC117310	(sp:Q38913) Extensin-1 OS=Arabidopsis thaliana GN=EXT1 PE=2 SV=2	1.000000	0.511791	0.329333	0.020813	0.0	0.700052	-0.004558	0.253006	0.656217	0.26484	0.213534	-0.36573	-0.08745	0.442386	0.09727	0.184428	-1.087748	-0.486411	-0.699904	-0.882368	-0.803838	-0.576227	-0.951913	-0.197526
GENE724X	CUST_24310_PI425536763	(sp:Q5M9Q1) NKAP-like protein OS=Homo sapiens GN=NKAPL PE=1 SV=2	1.000000	0.520704	0.579366	0.302476	-0.146327	0.482279	0.0	0.192039	0.549125	0.259814	0.021345	-0.205336	-0.480837	0.10562	0.064306	0.001447	-0.977192	-0.050299	-0.781068	-0.832885	-0.906111	-0.646491	-0.722711	-0.325863
GENE2174X	TC107480	(sp:P49716) CCAAT	1.000000	0.755268	0.45418	0.496985	0.22264	1.057752	1.04399	0.460451	0.308579	0.338245	0.66246	0.093702	-0.767775	-0.166646	0.0	-0.022109	-1.122495	-0.923907	-1.734185	-1.827748	-3.17381	-1.13679	-1.610561	-1.470487
GENE1482X	CUST_98_PI425708691	(sp:P49716) CCAAT	1.000000	0.98597	0.637872	0.617473	0.104276	1.055188	1.051037	0.453214	0.30353	0.073146	0.293135	0.0	-0.801461	-0.412997	0.033653	-0.254759	-1.409757	-0.810665	-1.922843	-2.205714	-2.402677	-1.578592	-1.972065	-1.436428
GENE3458X	TC127728		1.000000	0.585837	0.627637	0.498162	0.651603	0.355868	0.005033	0.382758	0.203305	0.674226	0.078871	-0.100478	0.0	-0.265489	0.266429	-0.094131	-2.59935	-2.292803	-1.96727	-2.286471	-1.981033	-2.13246	-2.351241	-1.434584
GENE3670X	TC95256	[BBH] TSR1_XENLA (sp:Q5XGY1) Pre-rRNA-processing protein TSR1 homolog OS=Xenopus laevis GN=tsr1 PE=2 SV=1	1.000000	0.0	0.561224	0.142554	0.37465	0.57704	0.08419	0.250352	0.659852	0.341284	0.227425	-0.222782	-0.337408	0.363535	0.125725	-0.067511	-1.537791	-1.035206	-0.976217	-1.44219	-1.612192	-1.291932	-1.591305	-1.011566
GENE1471X	CUST_9722_PI425536763	(sp:Q811P6) Dimethyladenosine transferase 1, mitochondrial OS=Rattus norvegicus GN=Tfb1m PE=2 SV=1	1.000000	0.211622	0.341823	0.0	0.559238	0.094109	0.154295	0.165721	0.330954	0.237959	0.129554	-0.157657	-0.191708	0.527341	0.182669	-0.087096	-1.199561	-0.709419	-0.502432	-1.057273	-0.96154	-0.612377	-0.880643	-0.574099
GENE124X	CUST_12671_PI425536763	(sp:Q5BLF0) 60S ribosomal export protein NMD3 OS=Danio rerio GN=nmd3 PE=2 SV=1	1.000000	0.630868	0.563324	0.483781	1.183056	0.710113	-0.029297	0.144728	-0.153509	0.388417	0.414821	0.059852	0.0	0.38068	-0.022238	0.113046	-1.706987	-1.221043	-1.088253	-1.588741	-1.649715	-1.282711	-1.78357	-0.858813
GENE86X	CUST_11108_PI425536763	(sp:Q5BLF0) 60S ribosomal export protein NMD3 OS=Danio rerio GN=nmd3 PE=2 SV=1	1.000000	0.691304	0.505499	0.457373	0.990459	0.57658	0.250599	0.21816	-0.092382	0.187546	0.296185	0.0	-0.164845	0.340372	0.348771	-0.076068	-1.260231	-0.918902	-1.175695	-1.207472	-0.811237	-1.257158	-0.999185	-0.493005
GENE2992X	TC119342	(sp:P20397) Nucleolin OS=Xenopus laevis GN=ncl PE=2 SV=3	1.000000	0.953022	0.998047	0.31703	0.95773	0.524581	0.613848	0.31134	0.152139	0.030173	0.0	-0.223357	-0.043674	0.302557	0.088922	-0.054379	-1.304736	-0.440979	-1.160556	-1.640275	-0.989747	-1.418819	-1.214163	-1.291787
GENE1705X	TC101883	[BBH] LRC47_HUMAN (sp:Q8N1G4) Leucine-rich repeat-containing protein 47 OS=Homo sapiens GN=LRRC47 PE=1 SV=1	1.000000	0.580206	0.459508	0.362206	0.401708	0.341014	0.376402	0.247959	0.057431	0.334484	0.390099	0.0	-0.315463	0.090947	-0.037664	-0.272752	-0.904397	-0.191413	-0.89232	-1.183316	-0.693048	-0.706342	-0.885501	-0.592136
GENE1704X	TC101883	[BBH] LRC47_HUMAN (sp:Q8N1G4) Leucine-rich repeat-containing protein 47 OS=Homo sapiens GN=LRRC47 PE=1 SV=1	1.000000	0.580998	0.536442	0.41208	0.473045	0.328237	0.405819	0.327917	0.287016	0.296336	0.354648	0.0	-0.311294	0.187895	-0.082427	-0.125043	-0.627065	-0.239586	-0.741425	-0.965434	-0.711352	-1.028775	-0.92211	-0.661746
GENE2176X	TC107496	(sp:Q5BLF0) 60S ribosomal export protein NMD3 OS=Danio rerio GN=nmd3 PE=2 SV=1	1.000000	1.256009	0.860105	0.226527	0.715318	0.398259	0.742615	0.811959	0.610392	0.487956	0.247408	0.0	-0.546263	0.516457	-0.381108	-0.334477	-1.292619	-0.590437	-1.036156	-1.499489	-1.168337	-1.39261	-1.416409	-0.753729
GENE900X	CUST_28114_PI425536763	(sp:P20397) Nucleolin OS=Xenopus laevis GN=ncl PE=2 SV=3	1.000000	0.837206	0.845041	0.367486	0.524575	0.686794	0.56194	0.586368	0.539156	0.309626	0.03498	-0.103868	-0.394523	0.627161	-0.039906	0.0	-1.423706	-0.725604	-0.859837	-1.221927	-1.291909	-1.605119	-1.318318	-0.937721
GENE546X	CUST_21151_PI425536763	(sp:Q6P2Z6) 60S ribosomal export protein NMD3 OS=Xenopus tropicalis GN=nmd3 PE=2 SV=1	1.000000	1.106393	0.779954	0.113687	0.742391	0.486597	0.457049	0.7426	0.253956	0.211489	0.0	0.124253	-0.464211	0.705404	-0.080766	-0.216312	-1.377678	-0.645343	-0.982979	-1.289954	-1.214662	-1.486188	-1.328271	-0.852029
GENE866X	CUST_27503_PI425536763	(sp:Q6GNS3) 60S ribosomal export protein NMD3 OS=Xenopus laevis GN=nmd3 PE=2 SV=1	1.000000	0.862061	0.612525	0.1029	0.767737	0.501013	0.170276	0.501821	0.036872	0.115245	0.052883	-0.156154	-0.505587	0.620839	0.0	-0.310114	-1.702486	-0.935511	-1.070581	-1.369768	-1.549821	-1.586069	-1.510273	-1.098188
GENE1886X	TC103878	[BBH] NOB1_BOVIN (sp:Q3T042) RNA-binding protein NOB1 OS=Bos taurus GN=NOB1 PE=2 SV=1	1.000000	1.310427	0.5809	0.337032	0.600005	0.57544	0.298576	0.506655	0.399134	0.157781	0.289356	-0.84046	-0.507623	0.215563	-0.032884	0.0	-1.550667	-1.01781	-1.243469	-1.613804	-1.429852	-1.073152	-1.695045	-0.773502
GENE1440X	CUST_9350_PI425536763	(sp:Q3T042) RNA-binding protein NOB1 OS=Bos taurus GN=NOB1 PE=2 SV=1	1.000000	1.251297	0.705264	0.297432	0.576456	0.630164	0.301422	0.565249	0.32453	0.186515	0.344096	-0.834044	-0.469874	0.238841	0.0	-0.114172	-1.403831	-1.058777	-1.316656	-1.584732	-1.458777	-0.999726	-1.639147	-0.634206
GENE697X	CUST_23669_PI425536763	(sp:O95870) Protein BAT5 OS=Homo sapiens GN=BAT5 PE=1 SV=3	1.000000	0.610854	0.601012	0.048115	0.410275	0.693598	0.213413	0.227292	0.093374	0.056858	0.037647	-0.342701	-0.342859	0.222066	0.0	-0.011436	-1.238831	-0.519397	-0.986942	-0.954353	-0.671116	-0.802827	-0.667644	-0.599029
GENE1463X	CUST_9641_PI425536763	(sp:Q7T3B0) Eukaryotic translation initiation factor 3 subunit M OS=Danio rerio GN=eif3m PE=2 SV=2	1.000000	0.612886	0.675722	0.037009	0.051908	0.663223	0.008234	0.218613	0.152246	0.051993	0.216452	-0.520481	-0.302435	0.157332	0.0	-0.248366	-0.897333	-0.512896	-0.853719	-1.092139	-1.254722	-0.977257	-0.729912	-0.692068
GENE342X	CUST_17213_PI425536763	(sp:B5DGH9) Eukaryotic translation initiation factor 3 subunit E OS=Salmo salar GN=eif3e PE=2 SV=1	1.000000	0.425257	0.459901	0.308127	0.018498	0.593403	0.380988	0.234036	0.365276	0.0	0.18576	-0.537244	-0.364353	0.200467	0.12356	-0.333561	-1.156776	-0.183849	-0.865756	-1.017584	-1.131069	-0.933807	-0.513524	-0.63364
GENE1227X	CUST_7183_PI425536763	(sp:P30352) Splicing factor, arginine	1.000000	0.602081	0.665826	0.352153	0.188881	0.055315	0.0	-0.031065	0.177376	0.208151	-0.012176	-0.169016	0.046696	0.184077	0.136475	0.041116	-0.565949	-0.292614	-0.260517	-0.667318	-0.752903	-0.507264	-0.724485	-0.212281
GENE1041X	CUST_4467_PI425536763	(sp:Q6PDU1) Splicing factor, arginine	1.000000	0.333323	0.524489	0.0	0.044649	-0.319148	0.039142	0.014055	0.254543	0.304617	-0.187062	-0.176471	0.015051	0.239459	0.092727	0.004488	-0.698822	-0.34376	-0.486956	-0.923099	-0.905961	-0.484456	-0.712738	-0.48698
GENE631X	CUST_22313_PI425536763	(sp:Q5RKI9) Ribosome-recycling factor, mitochondrial OS=Rattus norvegicus GN=Mrrf PE=2 SV=1	1.000000	0.472948	1.066169	0.163307	0.368421	0.28402	0.269609	0.227568	0.0	0.274066	-0.352043	-0.626333	-0.191404	0.590666	0.008186	0.154153	-1.238607	-0.5724	-0.525179	-0.855533	-1.174178	-0.452765	-0.961263	-0.782219
GENE3228X	TC123216	(sp:Q969S3) Zinc finger protein 622 OS=Homo sapiens GN=ZNF622 PE=1 SV=1	1.000000	0.411474	0.566529	-0.065022	0.363148	0.380952	-0.094567	0.21011	0.050687	0.004125	0.0	-0.077192	0.370655	0.447998	0.123933	0.042298	-0.775541	-0.196656	-1.18299	-1.212925	-0.217986	-0.555645	-1.207166	-0.403832
GENE131X	CUST_12844_PI425536763	(sp:Q96G04) Protein FAM86A OS=Homo sapiens GN=FAM86A PE=2 SV=2	1.000000	0.659235	0.381479	0.270861	-0.125295	0.107736	0.24482	0.619286	0.475902	0.060583	0.162465	0.0	0.275242	0.270869	-0.400532	-0.690302	-0.921327	-0.404056	-1.017976	-1.017805	-0.995959	-0.568826	-1.932949	-0.94931
GENE3338X	TC125264	(sp:Q64669) NAD(P)H dehydrogenase [quinone] 1 OS=Mus musculus GN=Nqo1 PE=1 SV=3	1.000000	0.822729	0.947503	0.569372	0.309397	0.611362	0.202355	0.021227	0.584896	0.420545	0.816741	0.0	-0.485482	0.434998	-0.315816	-0.002966	-0.259249	-0.457709	-0.544516	-0.64778	-0.871787	-0.988708	-0.269764	-0.185277
GENE321X	CUST_16712_PI425536763	[BBH] RABE1_MOUSE (sp:O35551) Rab GTPase-binding effector protein 1 OS=Mus musculus GN=Rabep1 PE=1 SV=1	1.000000	1.745829	1.741515	0.409568	0.768196	1.487211	0.096667	1.365822	1.398469	0.953861	0.051988	0.020123	-0.557491	0.0	-0.390709	-0.155227	-0.778802	-1.2783	-1.200981	-0.9172	-0.764017	-1.729987	-0.604681	-0.379286
GENE3205X	TC122809	Salmo salar Activin receptor type-1B (acv1b), mRNA	1.000000	1.135405	0.906344	0.31627	0.638846	0.694047	0.434006	0.0	0.986018	0.733476	0.744696	-0.047513	-0.622937	0.146312	0.247725	-0.118835	-0.647053	-0.979633	-1.709674	-1.61683	-1.48922	-1.51582	-1.152249	-0.539623
GENE2353X	TC110160	si:ch1073-126c3.2 [Danio rerio]	1.000000	1.242276	1.016855	0.356183	0.440155	0.502922	0.185014	0.409984	0.967334	0.692149	0.429196	-0.077254	-1.051103	0.0	0.103539	-0.643303	-0.751556	-1.479306	-1.933986	-1.599773	-2.845662	-1.828622	-1.046934	-1.449415
GENE913X	CUST_2844_PI425536763	(sp:Q8CGB6) Tensin-like C1 domain-containing phosphatase OS=Mus musculus GN=Tenc1 PE=1 SV=1	1.000000	1.488978	1.016742	0.478503	0.511431	0.507845	0.912232	0.381054	0.955002	0.750064	0.602241	-0.019277	-0.716836	0.0	0.084262	-0.168362	-0.241027	-1.376974	-0.885546	-1.032997	-1.107233	-0.83596	-0.917251	-0.987639
GENE44X	CUST_10464_PI425536763	(sp:Q8TF45) Zinc finger protein 418 OS=Homo sapiens GN=ZNF418 PE=1 SV=2	1.000000	1.128999	0.649246	0.044936	0.476798	0.542635	0.299925	-0.044479	0.607796	0.391884	0.0	0.009441	-0.18002	0.386866	0.230589	-0.023042	-0.730308	-0.79817	-0.643829	-1.025755	-0.652676	-0.97205	-0.824752	-0.452788
GENE979X	CUST_3504_PI425536763	(sp:Q0IHW8) Protein KIAA0664 homolog OS=Xenopus tropicalis PE=2 SV=1	1.000000	0.998082	0.57499	0.081511	0.281447	0.506369	0.336457	0.0	0.298947	0.519627	0.88477	0.072679	-0.667267	-0.833224	0.259436	-0.189482	-0.189698	-1.067295	-0.692249	-0.602974	-1.037089	-1.101095	-0.648609	-0.503465
GENE980X	CUST_3524_PI425536763	(sp:Q9ULX3) RNA-binding protein NOB1 OS=Homo sapiens GN=NOB1 PE=1 SV=1	1.000000	0.685892	0.061145	0.309008	0.508993	0.551824	0.132024	0.133223	-0.449899	0.014603	0.606284	-0.398827	0.048908	-0.242505	0.027054	0.0	-0.70261	-0.562986	-0.594308	-0.690455	-1.114037	-0.380908	-0.908696	-0.818132
GENE3065X	TC120482	(sp:Q498L2) SAFB-like transcription modulator OS=Xenopus laevis GN=sltm PE=2 SV=1	1.000000	0.652224	0.635206	0.256775	0.32324	0.428228	-0.01917	0.268578	-0.071472	0.353782	0.195832	-0.404365	-0.16363	0.052846	0.161944	0.0	-0.719498	-0.160999	-0.654321	-0.44418	-0.326155	0.096302	-0.462923	-0.050344
GENE2994X	TC119369	(sp:Q9JIQ3) Diablo homolog, mitochondrial OS=Mus musculus GN=Diablo PE=1 SV=1	1.000000	0.715717	1.348067	0.595019	0.520172	0.540533	-0.030273	-0.316518	-0.293284	0.145545	0.0	-0.468913	0.089205	0.23833	0.448166	0.036807	-1.000442	-0.214365	-0.921353	-0.737981	-0.483347	-0.527357	-0.648113	0.011487
GENE1564X	TC100543	(sp:P36957) Dihydrolipoyllysine-residue succinyltransferase component of 2-oxoglutarate dehydrogenase complex, mitochondrial OS=Homo sapiens GN=DLST PE=1 SV=3	1.000000	0.498175	0.759046	0.497864	0.225277	0.49632	0.105385	0.134648	-0.385872	0.0	0.411105	-0.374353	-0.091295	0.050048	0.036645	0.169318	-0.819189	-0.001599	-0.778771	-0.679094	-0.861435	-0.432556	-0.606187	-0.21013
GENE3172X	TC122298	hypothetical protein CLUG_05297 [Clavispora lusitaniae ATCC 42720]	1.000000	0.840057	0.977297	0.927499	1.124579	1.104747	0.42324	0.726618	1.184057	0.555755	0.621333	-0.286943	-0.3055	0.0	0.630548	-0.104024	-2.38618	-0.990234	-1.850364	-2.160288	-0.782987	-1.066581	-1.572482	-0.400972
GENE2961X	TC118755	Oncorhynchus mykiss CKLF-like MARVEL transmembrane domain-containing protein 7 (cklf7), mRNA	1.000000	1.174962	0.798198	0.798313	0.77155	0.578228	0.103058	0.197164	0.900519	0.628408	0.023203	-0.426391	-0.001602	-0.135666	0.673985	-0.085256	-1.115267	-0.907441	-0.941439	-0.800795	-0.127329	-0.867898	-0.728987	0.0
GENE2737X	TC115321	Salmo salar Hormone-sensitive lipase (lips), mRNA	1.000000	1.125692	1.220814	1.287012	0.97802	0.437131	-0.316836	-0.007619	-0.187157	0.165068	0.976202	0.193916	0.0	0.08888	0.802894	0.206979	-1.095937	-0.95316	-1.442689	-1.139267	-0.104391	-0.74993	-0.619439	-0.34179
GENE1270X	CUST_7735_PI425536763	(sp:P02740) Serum amyloid A protein OS=Anas platyrhynchos PE=1 SV=2	1.000000	1.147839	1.26611	1.176071	0.940534	0.556941	0.0	-0.033915	-0.2246	0.172344	0.974472	0.112714	-0.051964	0.211697	0.87115	0.260465	-0.949226	-1.071919	-1.388013	-1.123204	-0.549293	-0.822889	-0.609402	-0.309375
GENE1088X	CUST_5250_PI425536763	[BBH] RS29_ICTPU (sp:Q90YP2) 40S ribosomal protein S29 OS=Ictalurus punctatus GN=rps29 PE=3 SV=3	1.000000	0.967934	1.163551	1.183824	1.040047	0.406397	-0.006147	0.0	-0.116141	0.311742	0.916653	0.347995	-2.8E-4	0.338946	0.753829	0.148048	-1.053007	-0.617172	-1.257235	-1.028112	-0.968217	-0.576023	-0.427832	-0.531306
GENE611X	CUST_21764_PI425536763	(sp:Q9D618) Kelch repeat and BTB domain-containing protein 12 OS=Mus musculus GN=Kbtbd12 PE=2 SV=2	1.000000	0.878962	1.426196	0.133229	0.97176	1.139837	0.081142	0.223209	0.563576	-0.455499	0.782855	-0.065491	-0.189505	-0.091002	0.547134	0.112291	-1.107585	-0.654834	-1.176723	-0.603735	-0.207621	-0.782586	-0.409664	0.0
GENE3280X	TC124096	[BBH] BUP1_PONAB (sp:Q5RBM6) Beta-ureidopropionase OS=Pongo abelii GN=UPB1 PE=2 SV=1	1.000000	1.404113	1.656203	0.712702	0.320391	1.770046	-0.140619	0.545528	0.461658	1.029844	0.415336	-0.209036	0.0	0.6382	0.453243	-0.844999	-0.512551	-0.315393	-1.07487	-2.050665	-0.686936	-1.014292	-1.204493	-0.905352
GENE3765X	TC96767	(sp:Q32M08) tRNA-dihydrouridine synthase 4-like OS=Mus musculus GN=Dus4l PE=2 SV=1	1.000000	1.446168	1.34247	0.665041	0.909541	1.133813	0.125466	0.575925	0.11423	-0.007499	0.289631	0.0	0.236998	0.476913	-0.007499	-0.28959	-0.627105	-0.551682	-0.549432	-0.857462	-0.665725	-0.74143	-1.369279	-0.52563
GENE1546X	TC100400	(sp:Q9JJT0) RNA 3'-terminal phosphate cyclase-like protein OS=Mus musculus GN=Rcl1 PE=2 SV=1	1.000000	1.836805	2.448226	1.199023	1.205385	0.89084	0.413714	0.857529	0.0	0.329899	0.110602	-0.289072	-0.156666	0.27635	0.288645	-0.800948	-1.619751	-1.395785	-1.316041	-2.023556	-0.744682	-1.62986	-1.544418	-0.233395
GENE1545X	TC100400	(sp:Q9JJT0) RNA 3'-terminal phosphate cyclase-like protein OS=Mus musculus GN=Rcl1 PE=2 SV=1	1.000000	1.669617	2.306001	1.130406	1.066833	0.802847	0.448435	0.783281	0.521191	0.360778	0.202721	-1.015873	-0.115826	0.353002	0.0	-1.257781	-1.386409	-1.546679	-1.484091	-2.176807	-1.694198	-1.861493	-2.076549	-0.118498
GENE3265X	TC123855	(sp:Q8R3C6) Probable RNA-binding protein 19 OS=Mus musculus GN=Rbm19 PE=1 SV=1	1.000000	1.305636	1.695665	0.915621	0.498225	0.899316	0.371871	0.410424	0.561245	0.33682	-0.090034	0.0	-0.220021	0.863122	0.340447	-0.081075	-1.090562	-0.441587	-0.769589	-1.320664	-0.424765	-0.548472	-0.45384	-0.237532
GENE2295X	TC109305	(sp:Q8R3C6) Probable RNA-binding protein 19 OS=Mus musculus GN=Rbm19 PE=1 SV=1	1.000000	1.218776	1.604324	0.774086	0.503993	1.013053	0.180755	0.096935	0.366911	0.358014	-0.34129	-0.12115	-0.282566	0.56948	0.343716	0.0	-1.423238	-0.541575	-0.840308	-1.404825	-0.800862	-0.62854	-0.560786	-0.309437
GENE2010X	TC105256	Salmo salar Splicing factor, arginine	1.000000	0.55819	1.226677	0.407174	0.523137	0.833019	0.011811	0.30182	0.197426	0.120849	-0.166173	-0.154792	-0.231238	0.486733	0.267002	0.0	-0.915249	-0.182716	-0.515656	-0.854261	-0.60432	-0.69218	-0.322235	-0.142908
GENE1918X	TC104245	(sp:Q13247) Splicing factor, arginine	1.000000	0.563547	1.056674	0.443886	0.543525	0.943731	-0.025579	0.204036	0.191559	0.178209	-0.251246	-0.1555	-0.120176	0.52188	0.316126	0.19021	-0.968171	0.0	-0.333721	-0.719528	-0.767572	-0.76156	-0.220656	-0.185103
GENE2030X	TC105484	Salmo salar Serine incorporator 1 (serc1), mRNA	1.000000	0.668282	1.425581	0.75109	-0.162982	1.217651	0.218716	0.086591	0.468966	0.206383	0.0	0.177347	-0.129685	0.083214	0.470725	-0.009892	-0.87905	-0.430384	-0.54618	-0.923339	-1.267036	-0.725053	-0.489525	-0.218624
GENE1932X	TC104408		1.000000	0.633818	1.417922	0.722322	0.502239	1.266771	0.133444	-0.044445	0.417029	0.247439	0.107422	-0.723128	-0.325461	0.351805	0.039424	0.0	-0.900181	-0.82598	-0.389099	-0.882708	-0.881477	-0.496642	-0.696423	-0.231671
GENE2583X	TC113280	[BBH] ATM_HUMAN (sp:Q13315) Serine-protein kinase ATM OS=Homo sapiens GN=ATM PE=1 SV=2	1.000000	0.31016	1.367909	0.847552	0.638288	1.15481	-0.041709	0.529073	0.34172	0.534073	0.28296	-0.318331	0.0	0.671969	0.190598	-0.077827	-0.979158	-0.712221	-0.266986	-0.723404	-0.878243	-0.808848	-1.109645	-0.135917
GENE670X	CUST_23204_PI425536763	(sp:Q62388) Serine-protein kinase ATM OS=Mus musculus GN=Atm PE=1 SV=1	1.000000	0.296098	1.302477	0.786281	0.687475	1.117959	-0.175761	0.618436	0.376133	0.485581	0.376491	-0.265848	0.0	0.550276	0.229787	-0.078082	-1.050983	-0.745473	-0.569895	-0.561247	-0.929326	-0.794807	-1.119049	-0.261276
GENE537X	CUST_21044_PI425536763	(sp:O13035) Proactivator polypeptide OS=Gallus gallus GN=PSAP PE=1 SV=1	1.000000	0.648212	1.9959	1.41031	0.808429	1.551648	0.0	0.54766	0.987248	0.882195	1.185158	-0.394237	-0.114651	1.172299	0.269884	-0.394381	-1.217673	-1.201831	-1.120861	-0.079169	-1.248201	-0.34528	-0.705118	-0.378806
GENE2447X	TC111337		1.000000	0.778352	1.009667	0.473547	0.163355	0.758096	0.764435	0.239094	0.105523	0.508238	0.012423	-0.572097	-0.405403	0.0	0.074873	-0.210114	-0.926727	-0.406913	-0.385303	-0.409407	-0.49636	-0.838353	-0.703942	-0.317734
GENE2967X	TC118936	Danio rerio importin 7 (ipo7), mRNA	1.000000	1.273198	1.44731	0.56635	0.596552	0.959505	0.45434	0.307007	0.315394	0.119839	3.0E-4	-0.232744	-0.571024	0.001066	-0.175115	-0.505864	-0.503444	0.0	-0.372366	-1.014286	-1.056506	-1.445051	-0.971949	-0.70871
GENE1136X	CUST_5813_PI425536763	[BBH] FAKD3_BOVIN (sp:Q58CX2) FAST kinase domain-containing protein 3 OS=Bos taurus GN=FASTKD3 PE=2 SV=2	1.000000	0.627809	1.372921	0.260001	0.353024	0.921343	0.297768	0.177256	0.0	-0.102194	0.025678	-0.592896	-0.441635	0.318449	0.040187	-0.366446	-0.293102	0.287323	-0.209145	-0.263312	-0.937841	-1.082316	-0.636551	-0.610952
GENE3135X	TC121615	(sp:Q9GLP1) Coagulation factor V OS=Sus scrofa GN=F5 PE=2 SV=1	1.000000	1.440058	1.683669	1.339453	1.720276	2.290804	0.670612	0.368363	0.419769	-0.035801	0.288276	0.0	-1.425531	1.178683	0.077798	-0.324019	-1.509924	-1.095958	-1.609246	-1.300333	-0.909505	-0.999996	-0.818886	-0.296595
GENE1985X	TC104936	[BBH] PNO1_DANRE (sp:Q6VEU3) RNA-binding protein PNO1 OS=Danio rerio GN=pno1 PE=2 SV=2	1.000000	1.246716	0.934993	0.645662	1.320777	1.310026	0.770971	0.386448	0.115519	0.108106	0.578885	-0.269115	-0.131548	0.297921	-0.28603	0.0	-0.793775	-0.093499	-0.501796	-1.114073	-0.710724	-0.786773	-0.89319	-0.076826
GENE1320X	CUST_8225_PI425536763	(sp:Q6DFS0) Thioredoxin-related transmembrane protein 2 OS=Xenopus tropicalis GN=tmx2 PE=2 SV=1	1.000000	1.052203	0.923276	0.551867	0.91849	1.246881	0.77588	0.257238	0.669018	0.0	0.369111	-0.071384	-0.608746	0.423184	0.194265	-0.175564	-0.869739	-6.09E-4	-0.66507	-0.802032	-0.89988	-0.92565	-0.547216	-0.136886
GENE3726X	TC96133		1.000000	1.380763	1.38606	0.286933	1.072369	1.022882	0.478322	0.004658	0.862379	0.387947	-0.054107	-0.394192	-0.686913	0.0	-0.137427	-0.414998	-0.767737	-0.319498	-0.986797	-1.201584	0.054481	-0.257489	-0.134067	0.436826
GENE2997X	TC119430		1.000000	0.846196	1.221844	0.585801	0.759245	1.075552	0.022184	0.043103	0.700481	0.104453	-0.042279	-0.424471	-0.514651	-0.139493	0.040067	0.095451	-0.844925	-0.392922	-1.181523	-1.135657	0.0	-1.025757	-0.496055	-0.040573
GENE440X	CUST_1986_PI425536763	[BBH] RN115_MOUSE (sp:Q9D0C1) RING finger protein 115 OS=Mus musculus GN=Rnf115 PE=2 SV=1	1.000000	1.181403	1.843877	0.825122	0.600271	1.114223	0.710093	0.06244	0.483289	0.498091	0.081949	-0.079399	-0.137546	-0.059267	0.018668	0.0	-0.643478	-0.778382	-0.959232	-1.117767	-0.247031	-0.585728	-0.292338	-0.170833
GENE3196X	TC122710	(sp:Q9NZ52) ADP-ribosylation factor-binding protein GGA3 OS=Homo sapiens GN=GGA3 PE=1 SV=1	1.000000	1.886604	2.495065	1.144577	1.399868	2.275391	0.253486	0.575735	0.204097	0.0	0.352923	-0.807825	-1.319052	-0.100202	-0.781969	-0.745262	-1.115248	-0.396622	-1.372111	-1.186219	0.126376	-0.83748	-1.05635	1.7E-5
GENE2549X	TC112750		1.000000	1.109455	1.461439	0.84745	0.270796	1.117938	0.223358	0.2865	0.533253	0.110863	-0.239764	-0.393321	-0.454553	0.316976	-0.300789	-0.215499	-0.766577	0.0	-0.453609	-0.686951	-0.006139	-0.582723	-0.50114	0.170886
GENE2137X	TC106790	(sp:Q6P9U4) Protein slowmo homolog 2 OS=Rattus norvegicus GN=Slmo2 PE=2 SV=1	1.000000	0.884672	1.327437	0.34756	0.222367	0.900147	0.581183	0.230157	0.534646	0.263503	0.143395	-0.676162	-0.922451	0.007542	-0.326084	-0.447239	-1.186454	-0.197588	-0.717297	-0.976731	-0.410464	-0.479032	-0.42286	0.0
GENE983X	CUST_3546_PI425536763	[BBH] ILKAP_BOVIN (sp:Q0IIF0) Integrin-linked kinase-associated serine	1.000000	0.971605	1.734379	0.578665	0.510304	1.293809	0.397777	0.52889	0.541156	0.056335	0.05146	-0.823204	-0.797382	0.0	-0.277883	-0.74518	-1.117614	-0.276221	-0.86222	-1.059894	-0.308423	-0.761205	-0.264401	0.183767
GENE1425X	CUST_911_PI425536763	[BBH] CL041_PONAB (sp:Q5R802) Uncharacterized protein C12orf41 homolog OS=Pongo abelii PE=2 SV=1	1.000000	0.566167	1.109141	0.417885	0.194688	0.85783	0.289885	0.221507	0.437668	0.033066	0.439171	-0.50263	-0.364328	0.280803	0.0	-0.333844	-0.755117	-0.09669	-0.361463	-0.644209	-0.310361	-0.382996	-0.371706	-0.017341
GENE3814X	TC97769		1.000000	1.437849	1.491429	0.77318	0.533481	1.01421	0.64421	0.588419	0.496133	0.228874	0.067186	-0.076181	-0.457834	-0.016838	-0.376759	-0.282974	-0.524541	0.031469	-0.84692	-0.842412	-0.835582	-0.75284	-0.017506	0.0
GENE997X	CUST_3702_PI425536763	[BBH] TMM11_DANRE (sp:Q6NWH5) Transmembrane protein 11 OS=Danio rerio GN=tmem11 PE=2 SV=1	1.000000	1.343949	1.328085	0.721058	0.582134	1.109213	0.661472	0.474943	0.417053	0.16778	0.011785	-0.260226	-0.493505	-0.026514	-0.391821	-0.337947	-0.59487	0.0796	-0.838304	-1.041646	-0.666854	-0.557542	-0.159477	0.0
GENE2112X	TC106541	(sp:Q6NWH5) Transmembrane protein 11 OS=Danio rerio GN=tmem11 PE=2 SV=1	1.000000	1.103814	1.340526	0.590858	0.542649	1.04624	0.424286	0.308556	0.44617	0.099846	-0.200971	-0.479089	-0.668536	0.054726	-0.372113	-0.532152	-0.680108	0.076787	-0.863707	-0.98769	-0.6355	-0.561355	-0.186969	0.0
GENE2688X	TC114710	(sp:Q15276) Rab GTPase-binding effector protein 1 OS=Homo sapiens GN=RABEP1 PE=1 SV=2	1.000000	1.631433	1.735539	0.736087	0.954308	1.583988	0.726803	0.5489	0.826301	0.331008	0.490948	-0.092994	-0.243234	0.011642	0.0	-0.298481	-0.492029	-0.072121	-0.57221	-0.667978	-0.433716	-0.971527	-0.84882	-0.078076
GENE3480X	TC128227		1.000000	0.770364	1.478383	0.526569	0.371843	1.34146	0.60827	0.503246	0.660205	0.606182	0.439248	-0.199996	-0.304553	-0.194682	-0.143346	-0.302874	-0.455432	0.0	-0.561169	-0.72358	-0.460149	-0.563143	-0.466861	0.008999
GENE610X	CUST_2176_PI425536763	(sp:Q68DK7) Male-specific lethal 1 homolog OS=Homo sapiens GN=MSL1 PE=1 SV=2	1.000000	0.842719	1.552447	0.850104	0.63568	1.408086	0.565865	0.546454	0.422647	0.449715	0.424998	-0.20734	-0.252462	-0.099253	0.0	-0.090123	-0.638292	-0.198614	-0.535554	-0.996439	-0.557769	-0.642547	-0.716649	0.136131
GENE3349X	TC125523	(sp:Q7ZUV7) Protein EMSY OS=Danio rerio GN=emsy PE=2 SV=1	1.000000	0.901843	1.06854	0.53308	0.256434	1.132472	0.382681	0.45397	0.338241	0.257842	0.292757	-0.647746	-0.218779	-0.100588	0.0	-0.236409	-0.689123	-0.174789	-0.543719	-0.945794	-0.607037	-0.571833	-0.465466	0.150262
GENE1658X	TC101423	(sp:Q8R050) Eukaryotic peptide chain release factor GTP-binding subunit ERF3A OS=Mus musculus GN=Gspt1 PE=1 SV=1	1.000000	1.104361	1.245963	0.60332	0.401908	1.307671	0.769956	0.507151	0.827705	0.473031	0.327983	-0.353538	-0.517561	-0.225089	0.131209	-0.338851	-0.977192	-0.10094	-0.748116	-1.12831	-0.641185	-0.965919	-0.623447	0.0
GENE174X	CUST_13719_PI425536763	(sp:Q8R050) Eukaryotic peptide chain release factor GTP-binding subunit ERF3A OS=Mus musculus GN=Gspt1 PE=1 SV=1	1.000000	1.202698	1.451989	0.734604	0.83813	1.426966	0.809805	0.556767	0.938257	0.542003	0.421724	-0.507946	-0.662448	-0.119617	0.0	-0.615825	-1.076376	-0.290725	-1.146803	-1.309083	-0.88786	-0.939732	-0.865825	0.165388
GENE1763X	TC102450	(sp:Q04202) Transposable element Tcb2 transposase OS=Caenorhabditis briggsae PE=3 SV=1	1.000000	1.084831	1.387582	0.431815	0.477399	1.247059	0.129198	0.338505	0.62541	0.212656	0.0	-0.079037	-0.183853	0.242678	0.455395	-0.118469	-0.801321	-0.269438	-0.604297	-0.805662	-0.775856	-0.733184	-0.590336	-0.174079
GENE1547X	TC100411	Salmo salar cardiac hormone (LOC100136387), mRNA	1.000000	0.724264	1.329627	0.385435	0.341957	1.176767	0.139019	0.288424	0.636096	0.292009	0.0	-0.500448	-0.532407	0.353013	0.085405	-0.370155	-0.562274	-0.039189	-0.629204	-0.72954	-0.794188	-0.579584	-0.418056	-0.186359
GENE89X	CUST_11203_PI425536763	(sp:Q9CWK3) CD2 antigen cytoplasmic tail-binding protein 2 OS=Mus musculus GN=Cd2bp2 PE=1 SV=1	1.000000	0.831456	1.31294	0.466484	0.205863	1.187499	0.52871	0.461201	0.810387	0.301618	0.0	-0.262365	-0.321857	0.389876	0.137713	-0.231217	-0.739507	-0.298146	-0.696774	-0.801127	-0.567368	-0.730042	-0.507317	-0.034526
GENE1679X	TC101734	(sp:Q7ZUX6) Deoxyhypusine hydroxylase OS=Danio rerio GN=dohh PE=2 SV=1	1.000000	0.848677	1.58498	1.050949	0.815545	1.385977	0.141263	0.456132	0.205174	0.277055	0.061264	0.130078	-0.677937	-0.010227	-0.213566	-0.631515	-1.238861	-0.021052	-0.592387	-0.79451	-0.70076	-0.76508	-0.847225	0.0
GENE2121X	TC106651	[BBH] TCTP_LABRO (sp:Q98SJ7) Translationally-controlled tumor protein homolog OS=Labeo rohita GN=tpt1 PE=2 SV=1	1.000000	0.662786	1.210416	0.555628	0.584708	0.823262	0.600684	0.134008	0.73279	0.249121	0.021845	-0.240826	-0.831015	0.0	0.196638	-0.339471	-0.840448	-0.039859	-0.513752	-1.160178	-0.377952	-1.124551	-0.651636	-0.248621
GENE618X	CUST_21953_PI425536763	(sp:Q98SJ7) Translationally-controlled tumor protein homolog OS=Labeo rohita GN=tpt1 PE=2 SV=1	1.000000	0.80491	1.320009	0.924239	1.015041	1.071319	0.455212	-0.007313	0.425314	0.506185	0.174727	0.0	-0.431716	0.143533	0.518087	-0.10673	-0.98601	-0.15188	-0.674607	-1.053149	-0.646699	-0.984621	-0.624127	-0.103428
GENE3272X	TC123893	(sp:Q5T6F2) Ubiquitin-associated protein 2 OS=Homo sapiens GN=UBAP2 PE=1 SV=1	1.000000	0.911096	1.403364	0.698353	0.001662	1.076042	0.082835	0.279411	0.416922	0.317636	0.0	-0.197592	-0.440397	0.278907	0.104772	-0.251309	-0.404804	-0.213559	-0.428278	-0.513545	-0.675847	-1.424987	-0.381852	-0.46134
GENE1474X	CUST_973_PI425536763	(sp:O88623) Ubiquitin carboxyl-terminal hydrolase 2 OS=Mus musculus GN=Usp2 PE=1 SV=2	1.000000	0.686709	2.096631	1.134946	0.243269	1.363998	0.316542	0.332181	0.509997	0.802264	0.0	0.168977	-0.206923	-0.015688	0.239773	-0.195192	-0.293361	-0.313352	-0.327534	-0.776898	-0.898988	-1.321761	-0.366681	-0.54993
GENE1065X	CUST_4831_PI425536763	(sp:P21868) Casein kinase II subunit alpha OS=Gallus gallus GN=CSNK2A1 PE=2 SV=1	1.000000	0.839015	1.726942	1.041217	0.28299	1.677634	0.250815	0.055588	0.434389	0.478915	0.322869	-0.435952	-0.330192	0.21304	-0.033503	0.0	-0.54657	-0.163007	-0.476174	-0.52225	-0.587571	-0.907826	-0.191415	-0.465049
GENE888X	CUST_27944_PI425536763	(sp:Q6STE5) SWI	1.000000	1.248757	1.055775	0.817412	0.253514	1.350421	-0.002406	0.554005	0.326807	0.294443	0.0	0.106781	-0.162676	0.159624	0.327509	-0.273332	-0.42811	-0.046386	-0.317721	-0.392077	-0.06655	-0.92012	-0.499127	-0.482669
GENE3276X	TC123938		1.000000	1.6686	3.3126	1.819434	2.477742	1.968163	0.158566	0.205498	0.650675	0.482979	-0.247311	0.427812	-1.015808	0.811688	0.0	-0.402609	-0.952148	-0.455697	-0.636784	-1.303591	-0.529817	-2.017192	-1.476015	-1.144187
GENE1655X	TC101398		1.000000	1.596861	2.558319	1.473368	1.780992	1.780517	0.992482	0.710001	0.857133	0.247222	0.487388	-0.333712	-0.594352	0.907308	-0.038513	-0.183389	-0.468029	0.0	-0.300904	-0.354186	-1.050924	-2.276771	-1.208714	-0.892515
GENE1147X	CUST_5910_PI425536763	[BBH] RCL1_MOUSE (sp:Q9JJT0) RNA 3'-terminal phosphate cyclase-like protein OS=Mus musculus GN=Rcl1 PE=2 SV=1	1.000000	1.556333	2.204348	1.276748	0.965388	1.052246	0.891678	1.102349	1.106494	0.331812	0.390759	-0.144735	-0.33718	0.557811	-0.060829	-0.427973	-0.980871	-0.028062	-0.246682	-0.691229	-0.603766	-0.971907	-0.634885	0.0
GENE466X	CUST_20457_PI425536763	(sp:Q9Y2P8) RNA 3'-terminal phosphate cyclase-like protein OS=Homo sapiens GN=RCL1 PE=1 SV=3	1.000000	1.445727	2.140987	1.082881	0.847049	0.960994	0.758165	0.984817	0.951552	0.141433	0.299419	-0.12044	-0.525353	0.404377	-0.255533	-0.495236	-0.95201	-0.122163	-0.183352	-0.762803	-0.599398	-0.862499	-0.713528	0.0
GENE668X	CUST_23149_PI425536763	(sp:Q2KHX8) RNA 3'-terminal phosphate cyclase-like protein OS=Bos taurus GN=RCL1 PE=2 SV=1	1.000000	1.603079	2.199589	1.111715	0.831137	0.753315	0.695004	1.026682	0.790871	0.189551	0.163804	-0.233452	-0.314252	0.500522	0.0	-0.633191	-0.760448	-0.434141	-0.563225	-0.888309	-0.746369	-1.187453	-1.048771	-0.304361
GENE2979X	TC119115	Salmo salar CG057 protein (cg057), mRNA	1.000000	1.021458	1.561033	0.810643	0.781221	1.545074	-0.067142	0.145362	-0.177423	0.749508	0.611258	0.0	-0.04805	0.59766	-0.08855	0.306903	-0.893263	-0.439269	-1.008182	-1.136547	-0.86515	-0.537989	-0.419251	0.378934
GENE2255X	TC108742	(sp:P56571) ES1 protein homolog, mitochondrial OS=Rattus norvegicus PE=1 SV=2	1.000000	0.837066	0.919921	0.736354	0.53499	0.720601	0.271204	0.30292	0.0	-0.108831	0.343403	-0.122652	-0.03836	0.081925	-0.179366	0.179335	-0.521936	-0.644022	-0.641366	-0.347162	-0.683832	-0.508858	-0.366408	0.32042
GENE1956X	TC104627	(sp:Q7T321) E3 ubiquitin-protein ligase KCMF1 OS=Danio rerio GN=kcmf1 PE=2 SV=1	1.000000	0.852323	1.019136	0.669871	0.702054	0.597184	0.296292	-0.191477	-0.052942	-0.066656	0.018179	0.324321	0.0	-0.064413	0.046736	0.187309	-0.253269	-0.596811	-0.197741	-0.561905	-0.0961	-0.512413	-0.097654	0.287828
GENE137X	CUST_13005_PI425536763	(sp:Q17QH8) Epimerase family protein SDR39U1 OS=Bos taurus GN=SDR39U1 PE=2 SV=1	1.000000	1.220519	1.82507	0.491723	0.609091	0.978079	0.27497	-0.353633	-0.10989	-0.429219	-0.038888	0.0	0.216615	3.87E-4	0.075494	0.156776	-0.723979	-0.265907	-1.173007	-0.981647	-0.860411	-1.072642	-0.146539	0.243642
GENE2411X	TC110853	(sp:Q13510) Acid ceramidase OS=Homo sapiens GN=ASAH1 PE=1 SV=5	1.000000	1.88892	2.23797	1.46347	0.635429	1.562754	0.131942	-0.580896	0.004134	-0.38397	0.420563	-0.230857	0.0	0.692508	-0.575387	-0.684625	-1.800915	-0.690884	-1.177816	-0.275293	0.052239	-1.30244	-0.162997	0.271658
GENE2X	CUST_10006_PI425536763	(sp:Q0P594) Serine	1.000000	1.113356	1.148087	0.608487	0.400288	1.005779	0.229496	-0.042306	0.460761	0.1003	0.511982	-0.389715	0.0	0.805403	0.071896	-0.284865	-0.61664	-0.383802	-0.871449	-0.551994	-0.295188	-0.544036	-0.433941	-0.209167
GENE3125X	TC121402	hypothetical protein BRAFLDRAFT_65978 [Branchiostoma floridae]	1.000000	0.381115	1.375932	1.037454	0.815373	1.697579	-0.29453	-0.284977	0.547961	0.75836	0.965006	0.0	-0.140876	0.496268	0.061929	0.139109	-0.153485	-0.090605	-0.709135	-0.510904	-0.541124	-1.09443	-1.118345	-0.859219
GENE2826X	TC116627		1.000000	0.136969	0.38028	0.47566	0.138633	0.624482	0.213106	-0.055142	0.0	0.142563	0.395664	-0.032731	-0.157831	0.08461	0.282852	0.020775	-0.295974	-0.393095	-0.379464	-0.320428	-0.189432	-0.482658	-0.047327	-0.223417
GENE3874X	TC98855	(sp:Q64578) Sarcoplasmic	1.000000	0.817865	1.337109	1.236318	0.726449	1.58096	0.434553	0.109051	0.323493	0.40647	1.334392	0.0	-0.276676	-0.163643	0.475016	-0.106891	-0.636777	-0.169975	-0.774929	-0.799721	-0.599441	-1.06601	-0.257576	-0.078664
GENE2837X	TC116751	(sp:P84751) Ig heavy chain Mem5 (Fragment) OS=Mus musculus PE=1 SV=1	1.000000	0.876866	1.448409	1.362102	0.866116	1.89843	0.459447	0.0	0.444724	0.433894	1.412451	-0.049897	-0.225177	-0.329912	0.550154	-0.07276	-0.830558	-0.485036	-0.688268	-1.010749	-0.352948	-0.996127	-0.146153	0.046397
GENE3735X	TC96237	(sp:O57656) Glycerol-3-phosphate dehydrogenase [NAD+], cytoplasmic OS=Takifugu rubripes GN=gpd1 PE=3 SV=1	1.000000	0.843864	1.490487	1.452416	1.083208	1.835225	0.619795	0.126861	0.486894	0.584621	1.338508	0.0	-0.095646	-0.234331	0.743303	-0.015612	-0.63676	-0.331881	-0.56856	-1.107965	-0.533832	-0.903912	-0.141083	-0.075024
GENE223X	CUST_14484_PI425536763	(sp:Q6NUD4) Putative hydroxypyruvate isomerase OS=Xenopus laevis GN=hyi PE=2 SV=2	1.000000	0.822796	1.55917	1.403049	0.919933	1.865918	0.486512	0.156918	0.395325	0.623477	1.491398	-0.03284	-0.219698	-0.155553	0.621097	-0.013141	-0.483637	-0.247091	-0.607407	-0.941692	-0.638566	-0.907935	-0.215987	0.0
GENE1717X	TC102001	(sp:Q86T13) C-type lectin domain family 14 member A OS=Homo sapiens GN=CLEC14A PE=1 SV=1	1.000000	0.664816	1.117695	1.260206	0.819359	1.653742	0.299633	-0.280316	0.194286	0.264106	1.154154	0.0	0.075325	-0.493796	0.61581	-0.183965	-0.665469	-0.675774	-1.026272	-1.142936	-0.628659	-1.003972	-0.261808	-0.262502
GENE3090X	TC120914	(sp:P56558) UDP-N-acetylglucosamine--peptide N-acetylglucosaminyltransferase 110 kDa subunit OS=Rattus norvegicus GN=Ogt PE=1 SV=1	1.000000	0.431961	1.112439	1.115488	0.652581	1.673309	0.290325	0.0	0.006936	0.281811	1.170496	0.006681	-0.149143	-0.296086	0.2616	-0.186049	-0.378358	-0.344638	-0.673251	-0.802164	-0.517604	-0.871187	-0.389897	-0.233297
GENE108X	CUST_11896_PI425536763	(sp:Q4V7B5) Coiled-coil domain-containing protein 105 OS=Rattus norvegicus GN=Ccdc105 PE=2 SV=1	1.000000	0.63614	1.163351	1.162852	0.559538	1.638977	0.278505	0.235266	0.164343	0.258884	1.394437	0.0	-0.393761	-0.377964	0.441549	-0.233125	-0.849283	-0.476875	-0.95176	-1.129429	-0.6158	-0.939184	-0.621537	-0.292577
GENE2147X	TC106997	[BBH] P4K2A_DANRE (sp:Q6PE18) Phosphatidylinositol 4-kinase type 2-alpha OS=Danio rerio GN=pi4k2a PE=2 SV=1	1.000000	0.604519	1.159045	0.999947	0.53749	1.447269	0.248857	0.0	0.253074	0.211898	1.052411	-0.163684	-0.283535	0.025895	0.372055	-0.114166	-0.746637	-0.402938	-0.62977	-0.782855	-0.592229	-0.033999	-0.228253	-0.252768
GENE1033X	CUST_44_PI425536763	(sp:P35343) C-X-C chemokine receptor type 2 OS=Mus musculus GN=Cxcr2 PE=2 SV=1	1.000000	0.473385	0.866602	0.897498	0.269509	1.524502	0.368628	0.024586	0.229905	0.152422	1.01966	-0.352279	-0.485842	-0.117195	0.300939	-0.202751	-0.781341	-0.455752	-0.986852	-1.042009	-0.091736	-0.676413	-0.44845	0.0
GENE1183X	CUST_6528_PI425536763	(sp:Q8CE33) Kelch-like protein 11 OS=Mus musculus GN=Klhl11 PE=2 SV=1	1.000000	0.887383	0.412362	0.525594	0.624865	0.982352	0.376437	-0.05462	0.358441	0.480199	0.873882	0.308832	-0.125274	-0.299819	-0.08624	0.30786	-0.126854	-0.365098	-0.943906	-1.031339	-0.35894	-0.680542	-0.68916	0.0
GENE3699X	TC95779	(sp:O57521) Heat shock protein HSP 90-beta OS=Danio rerio GN=hsp90ab1 PE=2 SV=2	1.000000	0.484045	0.446783	0.639638	0.627655	1.09818	-0.200644	-0.549693	-0.20608	0.260344	0.142188	-0.08926	-0.363905	0.447955	0.156274	0.182016	-0.341481	0.0	0.194611	-0.984798	-1.4692	-0.746608	-1.081482	-0.803962
GENE56X	CUST_10655_PI425536763	(sp:Q58FF7) Putative heat shock protein HSP 90-beta-3 OS=Homo sapiens GN=HSP90AB3P PE=5 SV=1	1.000000	1.017998	1.164013	1.10335	1.275767	1.661196	-0.223733	-0.343759	-0.229839	0.215223	0.391475	-0.546523	0.04445	0.613645	0.23285	0.160811	-0.727515	-0.16528	0.0	-0.706449	-1.366575	-0.774183	-1.164857	-0.949591
GENE2149X	TC107041	[BBH] TMX2_DANRE (sp:Q6IQC7) Thioredoxin-related transmembrane protein 2 OS=Danio rerio GN=tmx2 PE=2 SV=1	1.000000	0.81043	0.612213	0.778967	1.228362	1.169808	0.119019	-0.334578	0.044234	0.0	0.315909	0.107849	-0.185971	-0.356465	0.030626	0.571841	-0.877513	-0.573065	-0.769392	-0.509926	-1.251472	-0.77687	-0.564524	-0.386926
GENE3716X	TC95990	[BBH] CI114_MOUSE (sp:Q3UHX9) Uncharacterized protein C9orf114 homolog OS=Mus musculus GN=D2Wsu81e PE=2 SV=1	1.000000	0.514364	0.959082	0.778141	0.697302	1.240226	-0.473649	0.046274	0.122988	0.318479	0.412704	0.0	-0.193494	0.022466	0.09372	-0.075254	-0.385566	-0.380039	-0.624861	-0.788351	-1.078123	-0.735624	-1.554022	-0.242619
GENE2365X	TC110280	(sp:P06732) Creatine kinase M-type OS=Homo sapiens GN=CKM PE=1 SV=2	1.000000	0.354161	0.813576	0.343193	0.530245	0.721029	-0.163099	-0.266722	0.049231	0.384932	0.716702	0.0	-0.16841	0.362113	0.09678	0.181493	-0.823983	-0.502059	-0.772333	-0.806922	-1.11477	-0.90465	-0.705621	-0.180777
GENE1820X	TC103116	(sp:Q6P859) G patch domain-containing protein 4 OS=Xenopus tropicalis GN=gpatch4 PE=2 SV=1	1.000000	0.075089	0.954694	0.45493	0.880084	1.252371	-0.33862	-0.107702	0.0	0.702109	0.523978	-0.085858	0.351844	0.411836	0.476565	0.224385	-1.099075	-0.325527	-0.902992	-1.138591	-1.335827	-0.94536	-1.16515	-0.399872
GENE3772X	TC96930	(sp:A9JRX0) Male-specific lethal 1-like 1 OS=Danio rerio GN=msl1l1 PE=2 SV=1	1.000000	0.370659	0.89011	0.828323	0.899936	1.450641	-0.010338	0.0	-0.246145	0.355293	0.4892	0.020113	0.260748	-0.15151	0.20454	0.047342	-1.005911	-0.821151	-0.782333	-0.445218	-0.720659	-0.585589	-0.861715	-0.288022
GENE2846X	TC116886	[BBH] CNDP2_MOUSE (sp:Q9D1A2) Cytosolic non-specific dipeptidase OS=Mus musculus GN=Cndp2 PE=1 SV=1	1.000000	0.630417	0.747699	0.885572	0.804701	1.453842	0.311169	-0.231136	-0.210991	0.831197	0.9892	-0.231139	0.190769	0.0	0.377776	0.386208	-0.937839	-0.809532	-0.606433	-0.285606	-0.927606	-0.612027	-0.747822	-0.358608
GENE3807X	TC97637	(sp:P62255) Ubiquitin-conjugating enzyme E2 G1 OS=Rattus norvegicus GN=Ube2g1 PE=2 SV=3	1.000000	0.783528	1.049381	1.445413	0.638022	2.173528	-0.139425	-0.010918	0.693428	0.428091	0.186177	0.0	0.086839	-0.192185	0.690314	0.079207	-0.648824	-0.207515	-0.275901	-0.98474	-1.082513	-1.083001	-0.54906	-0.418353
GENE2962X	TC118788	[BBH] ERF3A_MOUSE (sp:Q8R050) Eukaryotic peptide chain release factor GTP-binding subunit ERF3A OS=Mus musculus GN=Gspt1 PE=1 SV=1	1.000000	0.601038	1.037435	0.919193	0.790263	1.608391	0.089232	-0.221657	0.593655	0.737161	0.667035	-0.257855	-0.097637	0.0	0.440021	0.073351	-0.851109	-0.439776	-0.351941	-0.52828	-1.064139	-0.86052	-0.665051	-0.03016
GENE2780X	TC116102	[BBH] CSN3_DANRE (sp:Q6P2U9) COP9 signalosome complex subunit 3 OS=Danio rerio GN=cops3 PE=2 SV=1	1.000000	0.674169	1.163093	0.942051	0.941909	1.581392	-0.036382	-0.109804	0.246519	0.531476	0.515958	-0.36483	0.241219	0.0	0.302222	0.410207	-1.015578	-0.215632	-0.479772	-0.82871	-0.834711	-0.673282	-0.770714	-0.182561
GENE673X	CUST_23251_PI425536763	(sp:Q28IV6) COP9 signalosome complex subunit 3 OS=Xenopus tropicalis GN=cops3 PE=2 SV=1	1.000000	0.585336	0.931481	0.625262	0.523018	1.393507	-0.105522	-0.152551	0.029044	0.263165	0.208609	-0.289609	0.06753	0.0	0.040315	0.073247	-0.999282	-0.226467	-0.479069	-0.810949	-1.152515	-0.669771	-0.739218	-0.395818
GENE97X	CUST_11602_PI425536763	(sp:Q68FW9) COP9 signalosome complex subunit 3 OS=Rattus norvegicus GN=Cops3 PE=2 SV=1	1.000000	0.507868	0.83963	0.568483	0.587081	1.279178	-0.036725	-0.317457	0.0	0.220461	0.226591	-0.389474	0.089063	0.102226	0.176411	0.208039	-0.941137	-0.317314	-0.601517	-0.838037	-0.755362	-0.902927	-0.787439	-0.210995
GENE1442X	CUST_943_PI425536763	(sp:Q3B7L6) Splicing factor, arginine	1.000000	0.543258	0.987601	0.570638	0.75868	1.168186	-0.153998	0.0	0.204874	0.3624	-0.023832	-0.003805	0.332103	0.505676	0.565375	0.368075	-0.848252	-0.257697	-0.423941	-0.59083	-0.942951	-0.449074	-0.35072	-0.117834
GENE1718X	TC102001	(sp:Q86T13) C-type lectin domain family 14 member A OS=Homo sapiens GN=CLEC14A PE=1 SV=1	1.000000	0.88011	1.188543	0.934229	1.093753	1.355899	0.458047	-0.708239	0.524839	0.669244	0.76508	-0.46069	-0.559118	-0.130109	0.0	0.086712	-0.851752	-0.318928	-0.848599	-1.515053	-0.841478	-1.731081	-0.356372	0.189284
GENE877X	CUST_27691_PI425536763	(sp:Q8R050) Eukaryotic peptide chain release factor GTP-binding subunit ERF3A OS=Mus musculus GN=Gspt1 PE=1 SV=1	1.000000	0.614529	0.728541	0.650821	0.446331	1.349717	0.13586	-0.170458	0.167248	0.374669	0.459742	-0.485	-0.387055	-0.312804	0.125162	0.111927	-1.163227	-0.55735	-1.013023	-1.024178	-0.911696	-1.123717	-0.949886	0.0
GENE450X	CUST_20068_PI425536763	(sp:P15170) Eukaryotic peptide chain release factor GTP-binding subunit ERF3A OS=Homo sapiens GN=GSPT1 PE=1 SV=1	1.000000	0.741046	0.863821	0.7112	0.540116	1.439369	0.086273	0.0	0.178957	0.569029	0.584965	-0.432625	-0.31092	-0.16966	0.113247	-0.031064	-1.182893	-0.436361	-0.85769	-0.886101	-0.668642	-1.108376	-0.726717	0.056968
GENE518X	CUST_20896_PI425536763	(sp:Q9D710) Thioredoxin-related transmembrane protein 2 OS=Mus musculus GN=Tmx2 PE=2 SV=1	1.000000	0.785645	0.545303	0.438653	0.789809	1.14024	0.423743	0.0	0.022237	0.11208	0.26053	-0.353828	-0.650525	0.022731	0.19252	-0.08033	-1.082351	-0.265017	-0.981765	-0.788776	-1.088926	-1.22087	-0.917371	-0.328966
GENE3111X	TC121140	(sp:Q803E1) Uncharacterized protein C17orf85 homolog OS=Danio rerio GN=zgc:55870 PE=2 SV=1	1.000000	0.914959	1.787866	1.115147	1.121145	1.753882	0.0	-0.219105	0.10878	0.271871	0.157654	-0.355359	-0.262415	0.50912	0.285948	0.012217	-0.631464	-0.238758	-0.27867	-0.375839	-1.303898	-1.072445	-0.550485	-0.292188
GENE1083X	CUST_5207_PI425536763	(sp:O97960) Androgen receptor OS=Papio hamadryas GN=AR PE=2 SV=1	1.000000	0.804687	1.495748	0.672671	0.572699	1.351279	-0.057094	-0.188857	0.0	0.375696	0.127399	-0.24591	-0.027907	0.359413	0.23826	0.14897	-0.249808	-0.039258	-0.352268	-0.241226	-0.960319	-0.487305	-0.446393	0.082451
GENE2820X	TC116580		1.000000	0.889826	1.229722	0.713983	0.427399	0.879035	0.011288	-0.270637	0.368346	0.455463	0.0	-0.225205	-0.248513	0.490217	0.175913	0.288116	-0.633921	-0.193178	-0.032303	-0.233696	-1.300623	-0.763039	-0.703702	-0.194412
GENE1196X	CUST_6743_PI425536763	[BBH] EHMT1_HUMAN (sp:Q9H9B1) Histone-lysine N-methyltransferase, H3 lysine-9 specific 5 OS=Homo sapiens GN=EHMT1 PE=1 SV=3	1.000000	0.646597	1.434215	0.804844	0.603274	1.434164	0.0	0.274566	0.300911	0.288453	-6.41E-4	-0.496158	-0.116256	0.513688	0.533443	0.320685	-0.437146	-0.514707	-0.489514	-0.287689	-1.619695	-0.693249	-0.874231	-0.261148
GENE861X	CUST_27472_PI425536763	(sp:Q80UY2) E3 ubiquitin-protein ligase KCMF1 OS=Mus musculus GN=Kcmf1 PE=2 SV=1	1.000000	1.116102	1.646064	1.199634	0.879674	1.376637	-0.314161	0.247111	0.104061	0.242938	0.366319	0.0	-0.305608	0.099214	0.396217	-0.018131	-1.009824	-0.589548	-0.085081	-0.245481	-1.179152	-1.773858	-0.374093	-0.271731
GENE3681X	TC95458	(sp:P25786) Proteasome subunit alpha type-1 OS=Homo sapiens GN=PSMA1 PE=1 SV=1	1.000000	0.713996	0.837265	0.310196	0.0	1.305937	0.059972	0.14918	-0.159715	0.247416	-0.002308	-0.534666	0.082062	0.302804	0.058374	0.047465	-0.518137	-0.056696	-0.513998	-0.539489	-1.376713	-1.008833	-0.81111	-0.387469
GENE311X	CUST_163_PI425708691	PSMA1	1.000000	0.67229	1.133922	0.555817	0.191357	1.556742	0.079222	0.128684	0.0	0.374993	0.112999	-0.591732	-0.089785	0.168822	0.181149	-0.052298	-0.576531	-0.112602	-0.411379	-0.611761	-1.304262	-0.791959	-0.815788	-0.219871
GENE180X	CUST_13799_PI425536763	(sp:O42265) Proteasome subunit alpha type-1 OS=Gallus gallus GN=PSMA1 PE=2 SV=2	1.000000	0.663097	1.167716	0.546617	0.206035	1.553062	0.105144	0.175737	-0.064222	0.324418	0.102913	-0.569153	-0.141605	0.144611	0.201904	0.0	-0.53479	-0.166382	-0.353451	-0.584145	-1.240947	-0.778108	-0.755794	-0.25322
GENE298X	CUST_16076_PI425536763	(sp:Q5RGJ5) CWF19-like protein 1 OS=Danio rerio GN=cwf19l1 PE=2 SV=1	1.000000	0.649602	0.418117	0.094675	0.188061	1.265411	0.0	-0.034264	0.20954	0.286235	0.294331	-0.311564	-0.068779	0.015744	0.06766	0.236693	-0.778108	-0.214815	-0.445385	-0.296597	-0.944907	-0.987703	-0.598203	-0.323064
GENE115X	CUST_12145_PI425536763	(sp:Q3UUE9) Uncharacterized protein C3orf16 homolog OS=Mus musculus GN=Gm410 PE=2 SV=1	1.000000	2.801887	2.518095	1.388032	0.847221	2.245606	-0.183464	0.094419	0.0	0.696645	0.424051	0.108614	-0.650371	0.271035	0.489021	-0.27945	-2.007344	-0.063766	-0.800419	-0.047927	-1.133653	-1.117839	-2.062808	-0.57319
GENE3407X	TC126652	Salmo salar Magnesium-dependent phosphatase 1 (mgdp1), mRNA	1.000000	0.302645	0.0	-0.338554	0.004053	1.328812	1.346691	1.646611	1.418765	1.388251	1.235809	0.089542	-0.005269	0.37657	0.30371	-0.243091	-0.7704	-1.830643	-1.309874	-0.191847	-1.794075	-0.109441	-1.102673	-0.759406
GENE262X	CUST_15200_PI425536763	(sp:Q99NB9) Splicing factor 3B subunit 1 OS=Mus musculus GN=Sf3b1 PE=1 SV=1	1.000000	0.455288	0.631297	0.04503	0.179646	0.110804	0.754368	0.624853	1.068738	-0.042556	0.483193	-0.196335	-0.473008	0.221379	0.0	-0.358806	-0.594255	-0.911509	-0.88387	-1.000107	-0.874286	0.02958	-0.425004	-0.210044
GENE2019X	TC105338	(sp:Q6PC69) 60S ribosomal protein L10a OS=Danio rerio GN=rpl10a PE=2 SV=1	1.000000	-0.23091	0.443118	0.564306	0.870494	0.212962	-0.279476	-0.259301	0.0	0.604208	0.573407	0.477692	0.64648	0.624962	1.120887	0.7462	-0.657977	-0.308987	-1.228111	-0.898873	-0.413002	-1.173107	-0.419691	-0.350754
GENE494X	CUST_20739_PI425536763	(sp:Q9WV70) Nucleolar complex protein 2 homolog OS=Mus musculus GN=Noc2l PE=1 SV=2	1.000000	-0.640343	0.017767	-0.083316	0.437976	-0.07323	0.0	0.508422	0.161484	0.881063	1.148155	-0.056209	0.16893	0.521213	0.532604	0.390526	-1.317263	-1.65909	-1.187521	-1.354905	0.470304	-1.019662	-0.899322	-0.883701
GENE240X	CUST_14693_PI425536763	(sp:Q5U374) Kelch-like protein 12 OS=Danio rerio GN=klhl12 PE=2 SV=1	1.000000	-0.594097	-0.023158	0.021696	0.108603	0.140513	-0.307089	-0.387907	0.191242	0.053281	-0.242032	0.270495	0.144258	0.77322	0.819334	0.700209	-0.8705	-1.545226	-1.351818	-2.142055	-0.516686	0.0	-0.12063	0.27531
GENE3497X	TC128553		1.000000	0.967373	-0.671158	-0.246179	0.0	1.061306	1.260028	0.073889	1.391601	0.688546	1.462241	-1.619018	-0.746748	0.095344	-0.716021	-1.460989	-2.098565	-1.87417	-1.221172	-0.9158	1.118257	0.397946	0.727744	-0.015723
GENE1260X	CUST_7604_PI425536763	(sp:Q7RTR2) Protein NLRC3 OS=Homo sapiens GN=NLRC3 PE=2 SV=2	1.000000	0.682962	-0.797571	-0.426749	0.468082	0.913165	0.903086	0.051587	1.254813	0.0	0.947269	-2.583557	-1.195566	-0.205309	-0.725142	-1.967937	-2.11858	-2.291368	-1.492238	-1.24841	0.793616	0.975438	0.979785	0.089737
GENE3391X	TC126218		1.000000	0.080073	-0.355941	-0.321484	-0.411611	0.52595	0.932761	0.090639	0.557251	0.697831	1.101668	-1.219348	0.0	0.115136	-0.641482	-0.713387	-1.410924	-1.971788	-1.893995	-1.508924	0.371968	0.659019	0.414093	-0.120954
GENE2808X	TC116419	(sp:Q9YHZ5) Serine	1.000000	0.491165	-1.861392	-0.815247	0.0	0.46535	1.091331	0.261944	1.035235	0.94711	1.475808	-2.477384	-0.773061	0.051027	-1.2592	-1.751525	-2.862896	-2.993973	-2.242758	-1.276842	0.285931	0.542338	0.269475	-0.395323
GENE273X	CUST_15407_PI425536763	[BBH] PIM1_DANRE (sp:Q9YHZ5) Serine	1.000000	0.622979	-1.547524	-0.92659	0.0	0.330734	0.996102	0.192321	0.951401	0.885802	1.411877	-2.219609	-0.776507	0.178261	-1.368105	-1.695449	-3.018122	-2.832461	-2.205099	-1.379347	0.308288	0.562896	0.33499	-0.380984
GENE1483X	CUST_9802_PI425536763	(sp:Q9W790) T-complex protein 1 subunit alpha OS=Paleosuchus palpebrosus GN=TCP1 PE=2 SV=1	1.000000	0.00636	-0.185702	-0.738267	-0.527235	0.01725	0.651749	0.006519	0.220587	-0.074636	0.453377	0.0	-0.166446	0.250962	0.428186	-8.22E-4	-0.953437	-0.652821	-0.812811	-0.903495	0.283776	-0.132037	0.19317	0.227608
GENE1791X	TC102750	(sp:Q8QGW7) Lipopolysaccharide-induced tumor necrosis factor-alpha factor homolog OS=Gallus gallus GN=LITAF PE=2 SV=1	1.000000	-0.010163	-0.145966	-0.41678	-0.432957	0.178908	0.596454	0.325628	0.289032	0.447412	0.780775	-0.415781	-0.363238	0.0	-0.285294	0.072748	-0.933047	-0.877335	-0.667114	-1.095363	0.897944	0.433742	0.293106	0.019103
GENE322X	CUST_1674_PI425536763	[BBH] RBM38_CHICK (sp:Q5ZJX4) RNA-binding protein 38 OS=Gallus gallus GN=RBM38 PE=2 SV=1	1.000000	0.206238	0.097166	-0.961991	0.187902	-0.022847	0.730017	0.0	0.725837	0.534237	0.987664	-0.538319	0.08897	-0.046208	-0.009691	-0.078256	-1.414539	-1.66847	-1.132706	-1.28776	0.816702	0.028584	0.171877	-0.158994
GENE430X	CUST_19554_PI425536763	(sp:Q01063) cAMP-specific 3',5'-cyclic phosphodiesterase 4D OS=Mus musculus GN=Pde4d PE=1 SV=2	1.000000	0.0	-0.157427	-0.591837	-0.106334	-0.238221	1.747933	1.36578	0.69388	0.835016	1.061128	0.02665	-1.304568	-0.351618	0.722193	-0.00258	-0.733638	-1.001804	-0.769345	-0.588071	1.26098	0.077761	0.867767	0.837839
GENE1080X	CUST_5151_PI425536763	(sp:Q7ZUS4) Cytosolic sulfotransferase 2 OS=Danio rerio GN=sult1st2 PE=1 SV=1	1.000000	-0.698288	-1.495259	-1.92314	-1.672038	-2.03088	1.047294	0.602299	-0.10731	0.256588	0.0	-0.842352	-0.922146	0.349869	0.395473	-0.137005	0.016398	-0.47785	-0.41195	0.091294	0.466503	0.578371	0.003182	0.254078
GENE1736X	TC102172		1.000000	-0.599182	0.20533	-0.155114	-0.440144	-0.412464	-1.048019	-0.815756	-0.852177	-1.127343	-0.959547	-0.117195	0.0	0.140374	0.498662	0.248073	0.486096	0.983296	0.499937	0.52177	0.883857	-0.123903	0.609138	0.512684
GENE884X	CUST_27878_PI425536763	(sp:Q5MJ12) F-box	1.000000	-0.126962	-0.191409	-0.198024	-0.033876	-0.503736	-0.537395	-0.627116	-0.606384	-0.785497	-0.356953	0.0	0.051614	0.025086	0.189595	0.019581	1.162306	0.584187	0.492692	0.718114	0.487015	-0.196096	0.464906	0.710227
GENE2612X	TC113618	(sp:Q6PZ05) Cysteine protease ATG4A OS=Bos taurus GN=ATG4A PE=2 SV=1	1.000000	-0.301839	0.065567	0.121354	0.0	-0.191626	-0.352842	-0.615192	-0.331715	-0.598586	-0.362456	0.079404	0.043956	-0.19252	-0.046562	-0.064014	0.523697	0.21993	0.215555	0.33611	0.167652	-0.11618	0.231618	0.378957
GENE434X	CUST_19596_PI425536763	[BBH] ORML2_BOVIN (sp:Q5E972) ORM1-like protein 2 OS=Bos taurus GN=ORMDL2 PE=2 SV=1	1.000000	0.088971	0.221955	-0.548374	-0.582265	0.074479	-1.192453	-0.852901	-1.35555	-1.32921	-1.223969	-1.058887	-0.901997	-0.654278	0.039634	0.01559	0.759472	0.448289	0.260467	0.0	0.23459	-0.345657	0.666611	0.906025
GENE460X	CUST_20256_PI425536763	[BBH] CC018_MOUSE (sp:Q8BGK9) Uncharacterized protein C3orf18 homolog OS=Mus musculus PE=2 SV=1	1.000000	-0.72087	1.233837	0.0	-0.674493	0.102274	-2.252339	-1.595561	-2.042628	-2.716013	-3.419462	-0.930815	0.049785	-1.028533	-0.018934	-0.588739	0.500282	0.797976	0.177954	0.174249	0.26959	1.194769	1.174883	1.255994
GENE3199X	TC122756	Salmo salar Coagulation factor X (fa10), mRNA	1.000000	-0.238519	-0.001293	0.253527	-0.318681	0.966558	-1.056457	-1.244451	-0.985899	-1.075058	-0.821903	-0.576733	-0.077733	-0.34807	0.0	0.249585	0.260771	0.637425	0.031247	0.047704	0.169629	0.441036	0.589638	0.898525
GENE1583X	TC100735	Salmo salar K0141 protein (k0141), mRNA	1.000000	-0.512814	-0.082032	-0.917248	-0.536132	0.047856	-0.625251	-0.709848	-0.500141	-0.697493	-0.888036	-0.497364	0.0	0.394021	0.153247	0.486142	0.570222	1.283428	0.650256	0.371272	-0.175379	0.409949	0.639008	0.437639
GENE3648X	TC94810		1.000000	0.132966	0.053509	-0.577902	-0.799754	-0.156399	-1.140101	-1.539591	-1.183598	-1.273491	-1.119611	-0.806003	0.0	-0.388086	0.440895	0.208474	0.433076	1.271849	0.516181	0.495346	-0.107165	0.959824	1.094938	0.986949
GENE458X	CUST_20193_PI425536763	(sp:P19879) Mimecan OS=Bos taurus GN=OGN PE=1 SV=2	1.000000	-0.291316	-0.192283	-0.501508	-0.426139	-0.425522	-0.27147	-0.033115	-0.319715	0.203348	-0.205303	-0.018594	0.195922	0.0	0.422331	0.253278	0.44726	0.214761	0.328805	-0.225054	0.783749	0.258032	0.645414	0.692878
GENE1177X	CUST_6460_PI425536763	(sp:Q504T8) Midnolin OS=Homo sapiens GN=MIDN PE=2 SV=1	1.000000	-1.171767	-1.156192	-0.400705	-0.23953	0.155831	-1.099115	-0.85478	-0.298758	-0.138247	0.305931	0.82689	0.722027	-0.2587	0.684754	0.0	0.18498	-0.076903	0.157964	-0.362085	1.476573	1.62922	1.884523	1.247053
GENE1625X	TC101117	(sp:Q3ZBK3) Kinetochore protein Spc25 OS=Bos taurus GN=SPC25 PE=2 SV=1	1.000000	-2.26971	-2.336445	-1.485047	-0.129083	-0.648835	-1.879789	-1.059898	0.165124	0.0	-0.905542	0.292948	0.418825	-0.262867	0.735464	0.100532	0.702573	-0.92138	0.212523	0.517455	-0.542362	0.776551	1.122001	0.008831
GENE560X	CUST_21279_PI425536763	[BBH] PLCH2_MOUSE (sp:A2AP18) 1-phosphatidylinositol-4,5-bisphosphate phosphodiesterase eta-2 OS=Mus musculus GN=Plch2 PE=1 SV=2	1.000000	-0.276724	-0.743139	-0.111756	-0.0023	-0.371876	-0.155148	-0.128782	0.175101	-0.327796	0.130755	0.093002	0.19528	0.071717	0.3021	-0.012154	0.651388	0.795672	0.839119	0.523431	-0.189852	0.0	0.061994	-0.116917
GENE2481X	TC111820		1.000000	-0.171204	-0.721605	-1.153202	-0.901163	-0.795515	0.156395	-0.19092	0.001251	-0.13253	-0.151817	0.082773	0.133934	0.0	0.621452	0.008141	2.358787	1.314971	1.500576	0.303716	-0.276105	-0.915706	-0.060348	0.471962
GENE1678X	TC101727		1.000000	-0.26869	-0.495499	-1.017851	-2.017252	-0.853327	0.415095	0.662119	0.0	-0.256852	-0.206998	1.22442	0.159008	2.338177	1.613395	0.311805	1.922356	3.034911	2.450365	2.130014	-1.787642	-2.133116	-1.101877	-0.828493
GENE2126X	TC106715	(sp:Q5R9A4) DnaJ homolog subfamily B member 9 OS=Pongo abelii GN=DNAJB9 PE=2 SV=1	1.000000	-0.724221	-0.930848	-0.726064	-0.156331	-0.431446	-0.199728	0.72289	0.1305	0.038514	0.45749	0.0	-0.393881	0.687206	0.352347	1.255534	0.889388	1.32463	1.99682	1.204443	-0.806752	-0.467694	-0.389519	-0.419907
GENE1710X	TC101919	DNA polymerase III, subunit gamma and tau [Veillonella parvula ATCC 17745]	1.000000	-0.630255	-1.293355	-1.030673	-1.27226	-0.380699	-1.12289	-0.462731	0.345511	-0.120271	0.315362	-0.176349	0.203984	0.348866	0.876912	0.0	1.009641	0.817679	0.684756	0.385374	1.303459	0.747362	-0.321251	-0.353427
GENE383X	CUST_18120_PI425536763	(sp:P11607) Sarcoplasmic	1.000000	-0.569989	-0.571733	-0.440564	-0.434139	-0.458803	-0.301903	-0.724259	-0.244972	-0.486689	0.041812	0.100581	0.0	0.349871	0.186094	0.334403	0.679137	0.343489	0.473966	0.175108	-0.039903	-0.318554	0.29197	0.546877
GENE1100X	CUST_5445_PI425536763	(sp:P53785) Zona pellucida sperm-binding protein 3 OS=Macaca radiata GN=ZP3 PE=2 SV=1	1.000000	-0.449954	-0.476303	-1.033029	-0.463071	-0.950054	-0.274265	-0.752609	-0.580265	-0.736453	-0.191355	0.368582	0.206965	0.477861	0.351244	0.73423	0.670727	0.575677	0.458297	0.0	0.474563	-0.15823	0.265684	0.949704
GENE544X	CUST_21138_PI425536763	(sp:P30163) Actin-2 OS=Onchocerca volvulus GN=act-2b PE=3 SV=1	1.000000	-1.156706	-0.51231	-0.727269	-0.640141	-0.677114	-0.178015	-0.627179	-0.111873	-0.423003	-0.392624	0.516189	0.0	1.129358	0.635355	0.050325	0.800338	1.354701	0.619903	0.227492	1.03606	-0.262015	0.80292	0.528065
GENE608X	CUST_21740_PI425536763	(sp:P93587) Actin-42 (Fragment) OS=Solanum tuberosum PE=3 SV=1	1.000000	-1.35699	-0.498945	-0.540206	-0.370658	-0.546695	-0.29982	-0.684043	-0.224968	-0.358917	-0.15461	0.491179	-0.016537	1.218719	0.668494	0.243798	0.779589	1.026413	0.774219	0.376588	0.887225	0.0	0.72838	0.973411
GENE612X	CUST_21792_PI425536763	(sp:Q92192) Actin (Fragment) OS=Calanus finmarchicus PE=2 SV=1	1.000000	-1.520331	-0.6491	-0.738721	-0.54358	-0.789929	-0.421975	-0.723264	-0.241869	-0.405609	-0.257997	0.460395	0.0	1.144524	0.715541	0.262912	0.831696	1.027076	0.795567	0.327143	0.861958	-0.09636	0.710089	0.895518
GENE524X	CUST_20926_PI425536763	(sp:P93373) Actin-54 (Fragment) OS=Nicotiana tabacum PE=3 SV=1	1.000000	-1.268342	-0.402531	-0.605443	-0.385342	-0.513791	-0.128819	-0.467676	-0.139409	-0.279117	-0.149875	0.561412	0.0	1.240725	0.751477	0.264201	0.759159	1.307026	0.881466	0.434617	1.000103	-0.01094	0.851268	1.000556
GENE1407X	CUST_8904_PI425536763	(sp:Q90X97) Actin, alpha skeletal muscle OS=Atractaspis microlepidota microlepidota GN=ACTA1 PE=2 SV=1	1.000000	-1.197883	-0.29731	-0.623535	-0.434091	-0.645498	-0.263565	-0.404277	-0.21388	-0.467747	-0.077492	0.508215	0.0	1.013317	0.574585	0.334553	0.977655	1.091894	0.596788	0.510446	0.915248	-0.200843	0.730773	1.001365
GENE589X	CUST_21567_PI425536763	(sp:P17304) Actin, muscle OS=Aplysia californica PE=2 SV=1	1.000000	-1.731538	-0.841375	-0.876593	-0.654218	-0.877424	-0.626858	-0.840096	-0.432993	-0.464014	-0.311432	0.350294	0.0	1.048839	0.667842	0.237642	0.731454	1.035641	0.569779	0.329968	0.662033	-0.220089	0.635588	0.860835
GENE601X	CUST_21692_PI425536763	(sp:P45520) Actin OS=Leishmania major PE=3 SV=1	1.000000	-1.925341	-0.864211	-0.716661	-0.529205	-0.892636	-0.62137	-1.026167	-0.51862	-0.487562	-0.318778	0.324698	0.0	1.088208	0.777348	0.297789	0.618943	0.744196	0.713662	0.190328	0.685609	-0.114309	0.532399	0.88054
GENE558X	CUST_21273_PI425536763	(sp:P68264) Actin, alpha skeletal muscle OS=Oreochromis mossambicus GN=acta1 PE=2 SV=1	1.000000	-1.638198	-0.649021	-0.58527	-0.447704	-0.58762	-0.588009	-0.881024	-0.392239	-0.431316	-0.143172	0.346804	0.0	1.090897	0.645059	0.292509	0.581753	0.830607	0.642875	0.306739	0.59794	-0.199667	0.635953	0.946624
GENE583X	CUST_21533_PI425536763	(sp:P53460) Actin, muscle 1A OS=Halocynthia roretzi GN=MA1A PE=3 SV=1	1.000000	-1.698237	-0.669377	-0.64772	-0.407066	-0.712019	-0.637445	-0.905666	-0.449749	-0.360513	-0.234909	0.338844	0.0	1.090281	0.721608	0.226656	0.607166	0.760976	0.581322	0.248925	0.58817	-0.150474	0.614249	0.909957
GENE1292X	CUST_7921_PI425536763	(sp:P53467) Actin, larval muscle-type OS=Molgula oculata PE=3 SV=1	1.000000	-1.899925	-0.775347	-0.666347	-0.408295	-0.637997	-0.650442	-1.021562	-0.495653	-0.401242	-0.17606	0.277707	0.0	1.02162	0.677168	0.263873	0.671872	0.764522	0.649709	0.34619	0.468571	-0.122808	0.5873	0.932872
GENE744X	CUST_24822_PI425536763	(sp:P63256) Actin, cytoplasmic 2 OS=Anser anser anser GN=ACTG1 PE=2 SV=1	1.000000	-1.505828	-0.547001	-0.586153	-0.358049	-0.640852	-0.579748	-0.886925	-0.498333	-0.478463	-0.241441	0.258678	0.0	0.981002	0.682161	0.270336	0.595737	0.754784	0.672964	0.256562	0.486267	-0.170601	0.550424	0.900025
GENE1828X	TC103180	(sp:P79818) Actin, cytoplasmic 1 OS=Oryzias latipes GN=actb PE=2 SV=2	1.000000	-1.416205	-0.600952	-0.595029	-0.432715	-0.67613	-0.561777	-0.887057	-0.627433	-0.549187	-0.218833	0.242474	0.0	0.972494	0.606473	0.301017	0.582762	0.747425	0.5323	0.172452	0.421482	-0.20337	0.522693	0.88946
GENE1073X	CUST_497_PI425536763	(sp:P68035) Actin, alpha cardiac muscle 1 OS=Rattus norvegicus GN=Actc1 PE=1 SV=1	1.000000	-1.600188	-0.642215	-0.602505	-0.393882	-0.637427	-0.530081	-0.90814	-0.473488	-0.463921	-0.228983	0.357016	0.0	0.893708	0.605023	0.238913	0.712486	0.839316	0.755209	0.227975	0.623927	-0.155276	0.474842	0.861364
GENE1286X	CUST_7875_PI425536763	(sp:Q25472) Actin, muscle-type OS=Molgula oculata PE=3 SV=1	1.000000	-1.497952	-0.651484	-0.657185	-0.47371	-0.713252	-0.483135	-0.84998	-0.387144	-0.482008	-0.191569	0.426811	0.0	1.093349	0.685286	0.279103	0.704313	0.857707	0.646353	0.278716	0.67955	-0.055473	0.520117	0.896126
GENE547X	CUST_21159_PI425536763	(sp:O17502) Actin, muscle OS=Branchiostoma lanceolatum PE=2 SV=1	1.000000	-3.558928	-2.456373	-1.501943	-0.88238	-1.54712	-1.915893	-2.323115	-1.603507	-0.611081	0.0	-0.180786	1.196359	0.822153	1.208113	1.144594	0.268889	0.138933	0.698782	0.461636	-0.259051	0.179458	0.315123	1.245236
GENE578X	CUST_21452_PI425536763	(sp:Q25472) Actin, muscle-type OS=Molgula oculata PE=3 SV=1	1.000000	-2.84482	-1.979839	-1.254085	-0.784889	-1.249513	-1.463056	-1.899291	-1.355724	-0.578051	0.0	-0.037297	0.77841	0.930475	1.093491	0.858108	0.421253	0.418011	0.64161	0.476651	-0.0334	0.095207	0.395058	1.087927
GENE1406X	CUST_8897_PI425536763	(sp:Q98972) Actin, alpha skeletal muscle OS=Oryzias latipes GN=acta1 PE=2 SV=1	1.000000	-2.384365	-1.735858	-1.082887	-0.676177	-1.112074	-0.808165	-1.625821	-0.974817	-0.430214	0.015411	0.328039	0.712406	1.047571	1.218255	0.8572	0.32711	0.715953	-0.073548	-0.10041	0.59203	0.0	0.477831	1.283877
GENE1415X	CUST_8989_PI425536763	(sp:P68264) Actin, alpha skeletal muscle OS=Oreochromis mossambicus GN=acta1 PE=2 SV=1	1.000000	-2.366639	-1.710606	-1.12942	-0.650644	-1.223755	-0.899773	-1.611311	-0.970677	-0.363873	0.0	0.304873	0.631796	1.11573	1.096089	0.835844	0.403628	0.603021	-0.145082	-0.157865	0.629733	0.014649	0.453064	1.210576
GENE616X	CUST_21907_PI425536763	(sp:P68264) Actin, alpha skeletal muscle OS=Oreochromis mossambicus GN=acta1 PE=2 SV=1	1.000000	-2.602483	-1.973955	-1.455231	-1.240204	-1.532801	-1.053419	-1.49528	-0.694731	-0.393371	-0.346151	0.544455	0.849251	1.138021	1.384281	0.891958	0.448312	0.677848	0.081945	-0.060146	0.270341	0.0	0.4434	1.203839
GENE2258X	TC108786	[BBH] ACT2_XENLA (sp:P10995) Actin, alpha sarcomeric	1.000000	-2.582678	-2.063313	-1.449809	-1.273856	-1.613244	-1.027907	-1.554281	-0.66382	-0.425996	-0.287518	0.52013	0.801638	1.074563	1.360678	0.935972	0.424839	0.636911	0.085403	-0.012494	0.316022	0.0	0.431891	1.134803
GENE600X	CUST_21678_PI425536763	(sp:P93371) Actin-93 (Fragment) OS=Nicotiana tabacum PE=3 SV=1	1.000000	-2.053279	-0.94479	-0.805158	-0.411071	-1.148001	-0.924662	-1.163126	-0.953928	-0.765094	-0.169678	0.08645	0.203048	0.588298	0.757664	0.187948	0.58854	0.327773	0.465356	0.07559	0.0	-0.191051	0.32294	0.900295
GENE1393X	CUST_8839_PI425536763	(sp:P02574) Actin, larval muscle OS=Drosophila melanogaster GN=Act79B PE=2 SV=2	1.000000	-2.502438	-1.361594	-1.223209	-0.822324	-1.255908	-1.199239	-1.417077	-1.011044	-0.788179	-0.353341	0.024001	0.106163	0.652005	0.683962	0.295094	0.343513	0.397354	0.439029	0.0	0.253785	-0.336137	0.203205	0.835677
GENE587X	CUST_21552_PI425536763	(sp:P02583) Actin, cytoplasmic OS=Oxytricha fallax PE=3 SV=1	1.000000	-2.012179	-0.881451	-0.902518	-0.61055	-0.866842	-0.965642	-1.079324	-0.635276	-0.587402	-0.288889	0.070492	0.0	0.946069	0.72226	0.257502	0.354277	0.491804	0.38902	0.349051	0.328139	-0.367368	0.425726	0.924171
GENE576X	CUST_21411_PI425536763	(sp:P23344) Actin-2 OS=Daucus carota PE=2 SV=1	1.000000	-2.351327	-1.507999	-1.2611	-1.011819	-1.326227	-0.985572	-1.217167	-0.726614	-0.747684	-0.440864	0.292684	0.0	0.849213	0.678185	0.218858	0.565977	0.70068	0.638638	0.193071	0.446505	-0.395619	0.359222	0.753877
GENE1316X	CUST_8186_PI425536763	(sp:Q00215) Actin, cytoplasmic OS=Styela plicata PE=3 SV=1	1.000000	-2.176532	-1.412884	-1.094894	-0.976819	-1.172166	-0.815709	-1.041108	-0.584729	-0.627539	-0.410859	0.283475	0.0	0.955624	0.662358	0.232128	0.598625	0.881529	0.76682	0.240436	0.581778	-0.258435	0.472321	0.790616
GENE1404X	CUST_8889_PI425536763	(sp:P84856) Actin, cytoplasmic 1 OS=Cercopithecus pygerythrus GN=ACTB PE=1 SV=1	1.000000	-2.244233	-1.492967	-1.073995	-0.928003	-1.201264	-0.913558	-1.210987	-0.672491	-0.550739	-0.380299	0.281145	0.0	0.98647	0.683869	0.371833	0.610241	0.784311	0.604013	0.324764	0.404272	-0.263871	0.398227	0.858909
GENE1315X	CUST_8181_PI425536763	(sp:O65315) Actin OS=Coleochaete scutata PE=2 SV=1	1.000000	-1.874819	-0.891409	-0.850063	-0.70414	-0.884822	-0.792262	-1.030098	-0.613681	-0.666264	-0.475599	0.09555	0.0	0.863707	0.450898	0.006342	0.403022	0.618646	0.37948	0.031887	0.353887	-0.326933	0.382845	0.647436
GENE1403X	CUST_8882_PI425536763	(sp:Q90X97) Actin, alpha skeletal muscle OS=Atractaspis microlepidota microlepidota GN=ACTA1 PE=2 SV=1	1.000000	-2.746495	-2.177783	-1.438245	-1.159298	-1.618363	-1.307076	-1.74588	-0.962922	-0.625148	-0.459473	0.245717	0.326439	0.755119	0.868288	0.516401	0.346041	0.556002	0.468186	0.0	0.315376	-0.239579	0.347882	0.453981
GENE2244X	TC108634		1.000000	-2.217368	-1.826801	-1.263398	-0.993282	-1.627494	-0.754001	-1.094857	-0.824337	-0.773017	-0.480297	0.18846	0.418094	0.986341	0.641084	0.384604	0.761719	0.840016	0.763235	0.226834	0.0	-0.097417	0.797258	1.009039
GENE61X	CUST_10753_PI425536763	(sp:O15034) RIMS-binding protein 2 OS=Homo sapiens GN=RIMBP2 PE=1 SV=3	1.000000	-1.268698	-0.834851	-0.528431	-0.791103	-0.684592	-0.609979	-0.571175	-0.337713	-0.566816	-0.206307	0.346062	0.325008	0.601627	0.580762	0.0	0.643439	0.708289	0.757327	0.137248	0.19252	-0.096424	0.702168	0.500843
GENE1330X	CUST_8312_PI425536763	(sp:P82160) Myosin light chain 3, skeletal muscle isoform OS=Mugil capito PE=1 SV=1	1.000000	-1.893404	-0.90783	-1.373121	-1.212042	-1.148243	-0.660974	-1.215403	-0.64456	-0.665565	-0.474995	0.300684	0.0	0.848769	0.596075	0.256085	0.746724	1.189868	0.699967	0.48139	0.400651	-0.391721	0.808093	0.649636
GENE3161X	TC122061	[BBH] T41AA_DANRE (sp:Q502G2) Transmembrane protein 41A-A OS=Danio rerio GN=tmem41aa PE=2 SV=1	1.000000	-1.867099	-1.139696	-1.359435	-1.173671	-1.254134	-0.845758	-1.292939	-0.764217	-0.626273	-0.507183	0.201799	0.185953	0.649389	0.653825	0.398744	0.695105	1.068139	0.817287	0.753144	0.0	-0.44217	0.747329	0.640125
GENE2514X	TC112252	Salmo salar Aspartyl beta-hydroxylase-like (LOC100194596), mRNA	1.000000	-1.238558	-0.694471	-0.862892	-1.009362	-1.224808	-0.843672	-1.188382	-0.961532	-0.586339	-0.453777	0.013679	0.035001	0.566368	0.5923	0.0	0.773007	1.036753	0.613811	0.583309	0.145324	-0.4342	0.395602	0.609812
GENE996X	CUST_3699_PI425536763	(sp:P13127) F-actin-capping protein subunit alpha-1 OS=Gallus gallus GN=CAPZA1 PE=1 SV=1	1.000000	-1.081756	-0.386451	-1.222001	-0.562929	-0.298447	-0.687036	-0.776584	-0.648471	-0.602447	-0.702959	0.070972	0.409683	0.499426	0.77015	0.516759	0.327453	0.818981	0.290025	0.260496	0.0	-0.670688	0.422277	0.380798
GENE3054X	TC120241	(sp:Q05623) Myosin-binding protein H OS=Gallus gallus GN=MYBPH PE=1 SV=1	1.000000	-1.442368	-0.274069	-0.652466	-0.554195	-0.492291	-0.607133	-0.960598	-0.685767	-0.58181	-0.467977	0.0	0.374572	0.5058	0.740281	0.201079	0.32871	0.515714	0.280718	0.058284	0.006333	-0.43347	0.329504	0.598416
GENE3019X	TC119837	(sp:P13666) Sarcalumenin OS=Oryctolagus cuniculus GN=SRL PE=2 SV=1	1.000000	-1.051335	-0.39086	-0.928728	-0.598295	-0.60298	-0.666301	-0.818566	-0.349586	-0.385066	-0.368276	0.156187	0.025353	0.467589	0.61969	0.104287	0.026693	0.928882	0.465671	0.0	0.235264	-0.377659	0.167833	0.285265
GENE1343X	CUST_8414_PI425536763	(sp:P55275) Triosephosphate isomerase (Fragment) OS=Heliothis virescens GN=Tpi PE=3 SV=1	1.000000	-1.897006	-0.842916	-0.502693	-0.199561	-0.622998	-0.684532	-0.851834	-0.133426	-0.380311	-0.331043	0.198353	0.175885	0.281162	0.504284	0.18372	0.636365	1.293718	1.366681	0.697604	0.0	-0.002309	0.320065	0.548581
GENE1399X	CUST_8866_PI425536763	(sp:P00941) Triosephosphate isomerase OS=Latimeria chalumnae PE=1 SV=1	1.000000	-1.742444	-0.692103	-0.572381	-0.28925	-0.690767	-0.508246	-0.735151	-0.004088	-0.430447	-0.457134	0.189539	0.0	0.377186	0.399245	0.038673	0.507282	1.279112	1.126253	0.562854	0.129881	-0.173604	0.39652	0.64353
GENE3658X	TC94980	(sp:P00940) Triosephosphate isomerase OS=Gallus gallus GN=TPI1 PE=1 SV=2	1.000000	-1.681781	-0.645519	-0.437144	-0.204336	-0.52602	-0.588471	-0.705791	-0.215183	-0.395507	-0.331064	0.23217	0.050145	0.212601	0.403192	0.0	0.464001	1.195262	1.003448	0.338519	0.188011	-0.050806	0.261115	0.542596
GENE1413X	CUST_8956_PI425536763	(sp:Q7Z6K2) Putative triosephosphate isomerase-like protein LOC286016 OS=Homo sapiens PE=1 SV=2	1.000000	-1.813971	-0.859458	-0.750879	-0.299213	-0.79977	-0.641044	-0.895503	-0.469927	-0.519372	-0.371389	0.273302	0.031686	0.0	0.335789	0.202167	0.41659	1.010741	0.666502	0.183421	0.192782	-0.245201	0.083832	0.547239
GENE3918X	TC99706	(sp:Q90XG0) Triosephosphate isomerase B OS=Danio rerio GN=tpi1b PE=2 SV=1	1.000000	-2.423314	-1.250458	-1.162043	-0.262069	-1.384373	-0.784403	-1.004343	-0.444144	-0.298403	-0.655649	0.0	0.341061	0.282511	0.413369	0.010209	0.455285	1.074235	0.831345	0.73423	-0.039451	0.099409	0.045842	1.111926
GENE1372X	CUST_86_PI425536763	[BBH] PDGFA_MOUSE (sp:P20033) Platelet-derived growth factor subunit A OS=Mus musculus GN=Pdgfa PE=2 SV=2	1.000000	-0.346626	-1.405584	-1.294687	-0.646121	-0.840692	-0.433207	-0.816852	-0.239662	-0.340108	-0.289861	-0.010461	0.015852	1.0372	0.805581	0.87986	0.500558	1.578291	0.459628	0.487202	0.552041	0.067675	0.0	0.44171
GENE2089X	TC106168	(sp:Q7ZU42) Obg-like ATPase 1 OS=Danio rerio GN=ola1 PE=2 SV=1	1.000000	-0.735465	-1.131646	-1.376789	-0.542582	-0.999343	-0.265466	-0.798584	-0.210064	-0.339233	-0.403949	0.0	0.509158	0.791802	0.933334	0.566615	0.619414	1.150419	0.549596	0.264008	0.050838	-0.477515	0.028204	0.530471
GENE235X	CUST_14628_PI425536763	(sp:Q9WUZ7) SH3 domain-binding glutamic acid-rich protein OS=Mus musculus GN=Sh3bgr PE=2 SV=1	1.000000	-1.456552	-1.212932	-0.864127	-0.595272	-0.615631	-0.795605	-1.331017	-0.320125	-0.025834	-0.045145	0.066165	0.97392	0.844411	1.1752	1.152623	0.210672	0.548756	0.448027	0.601674	0.0	-0.063604	0.222028	0.861643
GENE3323X	TC124952	(sp:P55822) SH3 domain-binding glutamic acid-rich protein OS=Homo sapiens GN=SH3BGR PE=1 SV=3	1.000000	-1.260114	-1.058943	-0.731365	-0.502107	-0.52473	-0.927734	-1.175164	-0.367034	-0.034117	0.0	-0.016988	0.831957	0.876579	1.018707	0.965083	0.326022	0.544577	0.421327	0.69807	-0.079577	0.056653	0.358446	0.723426
GENE210X	CUST_14235_PI425536763	(sp:P55822) SH3 domain-binding glutamic acid-rich protein OS=Homo sapiens GN=SH3BGR PE=1 SV=3	1.000000	-1.285132	-1.056125	-1.102206	-0.956601	-0.892269	-0.708582	-1.141209	-0.302677	-0.295059	-0.30011	0.063723	0.531541	0.771947	0.976615	0.741988	0.549176	0.784925	0.692971	0.727929	0.0	-0.369005	0.320926	0.725937
GENE3806X	TC97632	Salmo salar F-actin-capping protein subunit alpha-1 (caza1), mRNA	1.000000	-1.006925	-0.862763	-1.142744	-0.694717	-0.518746	-0.668705	-1.077826	-0.650001	-0.474244	-0.483656	0.049359	0.803777	0.608653	1.131782	0.836063	0.419842	1.053184	0.383227	0.545962	0.0	-0.3549	0.502119	0.549232
GENE2275X	TC109029	(sp:Q8TCA0) Leucine-rich repeat-containing protein 20 OS=Homo sapiens GN=LRRC20 PE=2 SV=1	1.000000	-1.140223	-1.097972	-1.474134	-1.004323	-1.257101	-0.469426	-1.500522	-0.535122	-0.9187	-0.148827	0.232056	1.380318	-0.175901	1.35708	0.72019	0.827401	1.540519	1.314413	0.879101	0.521006	0.0	0.825387	0.529388
GENE3414X	TC126827	(sp:P02315) Non-histone chromosomal protein H6 OS=Oncorhynchus mykiss PE=1 SV=2	1.000000	-0.924979	-1.130017	-1.220661	-0.879089	-0.890236	-0.464291	-0.769482	-0.196329	-0.670772	-0.444329	-0.013793	0.626924	0.243299	0.706276	0.495902	0.354374	0.577123	0.58822	0.608203	0.0	0.13597	0.097745	0.582473
GENE326X	CUST_16865_PI425536763	(sp:Q8TE82) SH3 domain and tetratricopeptide repeats-containing protein 1 OS=Homo sapiens GN=SH3TC1 PE=1 SV=2	1.000000	-2.195986	-1.358395	-2.077758	-1.686456	-1.968653	-1.037416	-1.308865	-1.381715	-1.186053	-0.653298	0.0	0.106391	0.761548	0.469554	0.405851	0.401025	0.81606	0.390603	0.078224	0.457892	-0.349019	0.37956	0.758481
GENE989X	CUST_361_PI425536763	(sp:P41113) Actin-3 OS=Podocoryne carnea GN=ACT3 PE=3 SV=1	1.000000	-1.458927	-1.366508	-1.76516	-1.618142	-1.558138	-0.640681	-0.978146	-0.882483	-1.205898	-0.926345	0.029078	0.042579	0.426904	0.05298	0.274984	0.755919	0.72773	0.377634	0.404578	0.0	-0.581667	0.520172	0.654252
GENE1989X	TC104972	(sp:P53785) Zona pellucida sperm-binding protein 3 OS=Macaca radiata GN=ZP3 PE=2 SV=1	1.000000	-1.173361	-1.030702	-1.131952	-1.073646	-0.950596	-0.50013	-0.895683	-0.984846	-0.811539	-0.247713	0.27038	0.0	0.305631	0.007342	0.41562	0.850159	0.635897	0.516789	0.096482	0.021922	-0.498535	0.393123	0.856733
GENE639X	CUST_22490_PI425536763	[BBH] OMPW_SHIFL (sp:P0A916) Outer membrane protein W OS=Shigella flexneri GN=ompW PE=3 SV=1	1.000000	-2.619105	-2.342221	-1.828116	-1.857394	-2.475513	-1.236595	-1.37713	-0.913473	-1.204255	-1.049323	0.252041	0.803534	0.571047	0.920198	0.623876	0.617836	0.920648	0.546836	0.416119	0.0	-0.425264	0.433932	0.819768
GENE676X	CUST_23345_PI425536763	(sp:P02572) Actin-42A OS=Drosophila melanogaster GN=Act42A PE=1 SV=3	1.000000	-2.970372	-2.552703	-2.061934	-1.781286	-2.679935	-1.503947	-0.960525	-0.967143	-1.074185	-1.187022	0.0	0.167775	0.607668	0.913334	0.329855	0.42165	0.628094	0.51568	0.238924	-0.250796	0.210202	0.577188	0.495847
GENE874X	CUST_27640_PI425536763	(sp:A3KP59) Lysine-specific demethylase NO66 OS=Danio rerio GN=no66 PE=2 SV=1	1.000000	-2.462322	-2.203742	-2.572549	-2.528305	-2.980153	-1.04428	-0.911471	-1.066953	-1.448421	-1.406969	0.160728	0.0	0.639679	0.317159	0.063936	0.459408	1.082153	0.102001	0.036811	0.353579	-0.778171	0.367411	0.454324
GENE2930X	TC118262		1.000000	-2.372318	-2.961167	-2.060446	-1.840167	-3.051094	-1.557216	-1.022217	-1.061858	-1.339589	-1.195127	0.355346	0.012577	0.311587	0.408903	0.144593	0.655127	0.57651	0.031356	0.0	0.116911	-0.514621	0.303527	0.532079
GENE942X	CUST_3016_PI425536763	(sp:Q5BL28) Dehydrogenase	1.000000	-4.453628	-1.821702	-2.599753	-2.419212	-3.055486	-1.507098	-1.47729	-0.546733	-1.496721	-1.475608	0.274299	1.013711	1.276347	0.727645	0.541269	0.34505	1.728941	1.313638	0.272357	-0.852843	0.0	0.730686	0.613517
GENE1806X	TC102879	(sp:Q5BL28) Dehydrogenase	1.000000	-6.325222	-2.948871	-3.477756	-3.365771	-4.698589	-1.061007	-1.532679	-0.29464	-1.595147	-1.558849	0.0	0.700586	1.396527	0.585642	0.4569	0.255086	1.9519	1.206484	0.268323	-0.569319	0.102851	0.471014	0.8376
GENE1868X	TC103594	[BBH] DHDH_DANRE (sp:Q642M9) Trans-1,2-dihydrobenzene-1,2-diol dehydrogenase OS=Danio rerio GN=dhdh PE=2 SV=2	1.000000	-2.764252	-2.131731	-2.629497	-2.456102	-1.946166	-0.495515	-0.137171	0.0	-1.201271	-1.096176	0.269486	-0.36613	1.172486	0.33627	0.343628	0.774706	1.367882	0.849483	0.403265	0.751524	-0.151526	0.757989	0.633107
GENE3441X	TC127401	hypothetical protein NCU04222 [Neurospora crassa OR74A]	1.000000	-1.842713	-1.304131	-1.365783	-1.984642	-2.119398	-1.240294	0.200643	-1.234521	-0.973455	0.0	0.043484	0.72282	0.583216	1.038922	0.702519	0.363196	0.488793	0.151908	0.06527	-0.467286	0.101443	-0.071887	-0.188828
GENE794X	CUST_25933_PI425536763	(sp:Q68FT5) Betaine--homocysteine S-methyltransferase 2 OS=Rattus norvegicus GN=Bhmt2 PE=2 SV=1	1.000000	-0.617904	-1.327981	-1.532375	-0.93874	-1.976454	-0.499189	-0.663068	-0.34409	-0.969589	-1.189561	0.180031	0.566693	0.931029	0.897398	0.36154	0.0	0.737895	0.46209	0.069891	0.282057	-0.643946	0.179482	0.530314
GENE1591X	TC100789	(sp:Q32LQ4) Betaine--homocysteine S-methyltransferase 1 OS=Danio rerio GN=bhmt PE=2 SV=1	1.000000	-0.350801	-1.040163	-1.18452	-0.614976	-1.81074	-0.292317	-0.467403	-0.06418	-0.828165	-0.847022	0.415482	0.621072	1.034172	0.938805	0.545937	0.167548	0.93766	0.617687	0.0	0.47846	-0.269438	0.352125	0.814247
GENE123X	CUST_12642_PI425536763	(sp:Q06453) Homeobox protein aristaless OS=Drosophila melanogaster GN=al PE=1 SV=2	1.000000	-0.960724	-1.078702	-0.996284	-0.883774	-1.538806	-0.235303	-0.779157	-0.89424	-1.131826	-0.689427	0.26948	0.0	0.522154	0.328	0.133157	0.88144	0.868749	0.712052	0.393374	0.006971	-0.32446	0.66627	0.836837
GENE127X	CUST_12764_PI425536763	(sp:Q5SSE9) ATP-binding cassette sub-family A member 13 OS=Mus musculus GN=Abca13 PE=2 SV=1	1.000000	-0.615778	-0.747271	-0.913201	-0.777853	-1.274001	-0.234479	-0.798989	-0.666533	-0.906917	-0.900177	0.177785	0.513366	0.476288	0.610642	0.416845	0.516373	0.677449	0.704804	0.385053	0.0	-0.285917	0.322353	0.836719
GENE2234X	TC108379		1.000000	-0.405737	-2.177492	-2.700095	-1.893222	-2.83291	-0.45762	-0.983929	-1.459221	-1.483996	-0.71529	0.298744	0.177208	0.833388	0.792763	0.0	1.095217	1.993871	0.875658	1.094887	-0.309876	0.44894	0.202156	1.246254
GENE3270X	TC123888	(sp:Q9ZAE9) 2-epi-5-epi-valiolone synthase OS=Actinoplanes sp. (strain 50	1.000000	-0.905858	-1.11015	-0.984127	-1.256784	-2.238207	-0.595016	-0.651189	-0.277729	-0.921842	-0.821512	-0.247907	0.0	0.480226	0.417051	0.38338	0.433019	1.279421	0.445216	0.52637	0.276786	0.253425	0.311017	0.952731
GENE1357X	CUST_8523_PI425536763	(sp:Q91483) Parvalbumin beta 2 OS=Salmo salar PE=1 SV=3	1.000000	-1.663127	-0.990218	-0.742765	-2.332702	-2.177249	-0.900025	-1.314748	-2.360966	-0.706749	-0.185889	0.350484	0.0	1.078298	0.596895	0.320226	0.493118	1.602167	0.641026	0.706786	0.706286	-0.507822	0.78714	0.929947
GENE749X	CUST_24928_PI425536763	(sp:Q9UQR0) Sex comb on midleg-like protein 2 OS=Homo sapiens GN=SCML2 PE=1 SV=1	1.000000	-1.303041	-1.391076	-1.889548	-2.27812	-2.393583	-0.935706	-1.447742	-1.910535	-1.022881	-0.143911	0.0	0.701041	1.100547	0.405843	0.738723	0.977146	1.586697	0.360629	0.989133	0.552966	-0.339989	0.952152	1.242102
GENE493X	CUST_20722_PI425536763	(sp:Q91483) Parvalbumin beta 2 OS=Salmo salar PE=1 SV=3	1.000000	-1.131068	-1.615918	-1.441912	-2.6952	-2.236139	-1.205475	-1.394621	-1.830501	-1.134617	-0.386896	0.336162	0.0	0.902175	0.451613	0.166864	0.696145	1.323686	0.137977	0.442495	0.670897	-0.683467	0.768266	0.843254
GENE497X	CUST_20752_PI425536763	(sp:Q91483) Parvalbumin beta 2 OS=Salmo salar PE=1 SV=3	1.000000	-0.91788	-1.288812	-1.102139	-2.280973	-1.854064	-0.571321	-0.917907	-1.668098	-0.666155	-0.130469	0.56399	0.285104	1.171062	0.747309	0.456707	0.840361	1.615982	0.0	0.703383	0.697971	-0.637738	0.947017	0.914315
GENE3020X	TC119847	Salmo salar parvalbumin beta (prvb), mRNA	1.000000	-0.884326	-1.198308	-1.113435	-2.143051	-1.817551	-0.572583	-0.880818	-1.661087	-0.616905	-0.092847	0.600943	0.296256	1.163248	0.805219	0.475455	0.905828	1.651855	0.0	0.789678	0.654204	-0.560846	0.971591	0.99948
GENE2066X	TC105910	[BBH] PRVB2_SALSA (sp:Q91483) Parvalbumin beta 2 OS=Salmo salar PE=1 SV=3	1.000000	-1.045916	-1.565354	-1.248978	-2.623066	-2.164298	-1.028744	-1.345469	-2.033844	-0.875225	-0.157637	0.663011	0.348203	1.129055	0.713691	0.489274	0.838474	1.677775	0.0	0.688564	0.858659	-0.617029	1.049949	1.148116
GENE3148X	TC121778	(sp:Q91483) Parvalbumin beta 2 OS=Salmo salar PE=1 SV=3	1.000000	-0.873953	-0.728679	-0.81365	-2.076751	-1.718826	-0.445436	-0.611851	-1.406195	-0.52611	-0.046252	0.784124	0.0	1.366267	0.741488	0.461746	0.899542	1.790399	0.554452	0.761211	1.135977	-0.372978	1.264993	1.145479
GENE765X	CUST_25303_PI425536763	(sp:Q29RJ1) Bis(5'-nucleosyl)-tetraphosphatase [asymmetrical] OS=Bos taurus GN=NUDT2 PE=2 SV=3	1.000000	-0.44039	-0.632861	-1.758534	-1.921557	-0.965117	-0.76517	-1.281465	-1.054096	-1.475914	-1.571058	0.538413	0.247031	0.822138	0.497541	0.646183	0.871996	1.452696	0.0	0.451626	0.45209	-0.700305	0.718935	0.620968
GENE66X	CUST_1080_PI425536763	[BBH] AP4A_HUMAN (sp:P50583) Bis(5'-nucleosyl)-tetraphosphatase [asymmetrical] OS=Homo sapiens GN=NUDT2 PE=1 SV=3	1.000000	-1.64841	-1.355592	-1.729717	-2.15266	-1.720326	-0.938383	-1.761472	-1.242237	-1.367617	-1.778592	0.091333	0.0	0.216248	0.236808	0.308308	0.637103	1.235996	0.013689	0.326826	0.191885	-0.695834	0.621696	0.590052
GENE2736X	TC115310	(sp:P56380) Bis(5'-nucleosyl)-tetraphosphatase [asymmetrical] OS=Mus musculus GN=Nudt2 PE=1 SV=3	1.000000	-1.445916	-1.189881	-1.409508	-1.877357	-1.415668	-0.700986	-1.603479	-1.055083	-1.175297	-1.538892	0.257761	0.286125	0.0	0.454938	0.527299	0.844077	1.432882	0.247809	0.556526	0.438559	-0.454304	0.691889	0.876566
GENE2762X	TC115696		1.000000	-0.996048	-0.865276	-1.466325	-1.363041	-0.973003	-0.538995	-0.987709	-0.519263	-0.901981	-0.893258	0.0	0.12258	0.499321	0.532566	0.332874	0.431273	1.051029	0.248236	0.256102	0.120611	-0.77883	0.584461	0.286675
GENE1892X	TC103946	[BBH] TNNC2_ANGAN (sp:P81660) Troponin C, skeletal muscle OS=Anguilla anguilla PE=1 SV=1	1.000000	-1.103282	-1.589772	-2.067038	-1.333998	-2.059862	-0.335394	-1.004223	-1.324821	-1.089236	-0.58176	0.44193	0.0	1.234821	0.220933	0.252325	0.669346	1.25347	0.178938	0.449118	1.137213	-0.354601	0.64267	0.949503
GENE2153X	TC107067	(sp:Q9UK00) Uncharacterized protein C3orf18 OS=Homo sapiens GN=C3orf18 PE=2 SV=1	1.000000	-0.706564	-0.785901	-0.997433	-1.207058	-1.795112	-0.403538	-1.037708	-1.135475	-0.991205	-0.924236	0.060736	0.0	0.604626	0.220089	0.057629	0.337705	1.112683	0.031455	0.584694	0.196789	-0.726753	0.582606	0.492616
GENE2972X	TC119029	(sp:P61214) ADP-ribosylation factor-like protein 4A OS=Rattus norvegicus GN=Arl4a PE=2 SV=1	1.000000	-0.604694	-0.733651	-1.27249	-1.142066	-1.64191	-0.359123	-1.051706	-1.215586	-1.096418	-0.765244	0.150286	0.045282	0.572945	0.039294	0.146281	0.508628	1.064838	0.0	0.479849	0.313342	-0.820423	0.484318	0.63589
GENE1280X	CUST_7842_PI425536763	(sp:Q2QLE2) Caveolin-2 OS=Sus scrofa GN=CAV2 PE=3 SV=1	1.000000	-0.920262	-1.173523	-0.91052	-0.650273	-1.31137	-0.63064	-1.296459	-0.515378	-0.856614	-1.558936	0.271692	0.168487	0.442192	0.137197	0.220653	0.148131	0.488057	0.0	-0.156888	0.521255	0.139775	0.692434	0.677012
GENE3439X	TC127379	(sp:P52564) Dual specificity mitogen-activated protein kinase kinase 6 OS=Homo sapiens GN=MAP2K6 PE=1 SV=1	1.000000	-0.726653	-0.614949	-0.814838	-0.46168	-0.928945	-0.600732	-1.082897	-0.502843	-0.363131	-0.55892	-0.059109	0.490147	0.0	0.583378	0.424979	0.141307	0.425798	0.328247	0.166685	0.78606	0.01744	0.212123	0.639883
GENE3116X	TC121207	(sp:Q9GKN8) Prolargin OS=Bos taurus GN=PRELP PE=2 SV=1	1.000000	-0.53271	-0.500881	-0.816799	-0.131659	-1.042874	-0.292325	-0.540876	-0.536329	-0.553565	-0.370892	-0.278075	0.017819	0.0	0.440324	0.217911	0.093473	0.133887	0.242103	0.043746	0.005814	0.391936	0.123175	0.51906
GENE3866X	TC98765	(sp:Q9UKS6) Protein kinase C and casein kinase substrate in neurons protein 3 OS=Homo sapiens GN=PACSIN3 PE=1 SV=2	1.000000	-2.677694	-1.042984	-2.031597	-1.5018	-3.170026	-1.198941	-1.77565	-2.68054	-0.044918	-0.794922	-0.356101	1.138201	1.119635	1.146831	1.372523	0.509236	1.548205	0.136506	0.455498	0.0	0.530947	1.361762	1.735282
GENE1293X	CUST_7938_PI425536763	(sp:P23343) Actin-1 OS=Daucus carota PE=2 SV=1	1.000000	-2.055018	-0.925363	-0.5317	-0.288351	-1.029313	-0.934723	-0.772691	-0.715093	-0.601924	-0.324144	0.152933	0.190568	0.855573	0.874888	0.407482	0.237822	0.333535	0.190711	0.0	-0.063775	0.949368	0.508446	0.882328
GENE3420X	TC126955	[BBH] CDCA3_HUMAN (sp:Q99618) Cell division cycle-associated protein 3 OS=Homo sapiens GN=CDCA3 PE=1 SV=1	1.000000	-0.837984	-0.87167	-0.170335	-0.349344	-0.833871	-0.55594	-0.148878	-0.183632	-0.34123	0.0	-0.058475	0.438914	0.529196	0.701423	0.295643	0.30044	0.238669	0.412996	0.508266	-0.07216	0.466385	0.671662	0.265299
GENE138X	CUST_13020_PI425536763	(sp:Q6PDX6) RING finger protein 220 OS=Mus musculus GN=Rnf220 PE=2 SV=1	1.000000	-1.082479	-1.490189	-1.049423	-0.921606	-0.564513	-1.113649	-1.153633	-1.096129	-0.763129	-0.724783	0.032468	0.080541	0.138953	0.006363	0.098711	0.930848	0.849228	0.724954	0.457518	-0.684128	0.0	0.012206	0.764181
GENE2503X	TC112181	(sp:Q9H2K0) Translation initiation factor IF-3, mitochondrial OS=Homo sapiens GN=MTIF3 PE=1 SV=3	1.000000	-0.478814	-0.731589	-1.009195	-0.656406	0.0	-0.207511	-0.491855	-0.431282	-0.631633	-1.014329	-0.2056	0.150128	0.062772	0.275214	0.263815	0.541422	0.94972	0.721865	0.190437	0.057203	-0.295983	0.194342	0.195605
GENE3209X	TC122921	(sp:O60506) Heterogeneous nuclear ribonucleoprotein Q OS=Homo sapiens GN=SYNCRIP PE=1 SV=2	1.000000	-0.235281	-0.872537	-1.112724	-0.881073	-0.196396	-0.130259	-0.368394	-1.219404	-1.069683	-1.073382	0.167036	0.023422	0.312826	0.856415	-0.105858	0.944904	1.312561	0.867005	1.069644	0.0	0.017173	0.349623	0.808656
GENE1002X	CUST_377_PI425536763	(sp:Q8AXR2) C-type natriuretic peptide 2 OS=Oncorhynchus mykiss GN=cnp-1-2 PE=2 SV=1	1.000000	-2.868851	-1.135297	-1.393555	-1.524997	-3.185132	-0.481717	-2.096327	-1.442854	-2.487475	-3.245798	0.098618	0.38068	0.863682	0.915333	0.382554	0.0	2.600265	2.840351	1.096722	0.064873	-0.798429	0.814514	1.06044
GENE644X	CUST_22605_PI425536763	(sp:P59669) Ubiquitin OS=Geodia cydonium PE=3 SV=1	1.000000	-0.545824	0.101431	-0.946475	-0.895763	-1.134275	-0.396163	-0.90182	-1.151758	-1.875143	-1.227709	-0.313023	-0.465119	0.123045	0.075726	0.559177	0.461151	0.854699	0.846362	0.107911	0.303051	0.0	0.391405	0.732653
GENE3215X	TC123013	Oncorhynchus mykiss complement factor H precursor (cfh), mRNA	1.000000	-0.468503	-0.393114	-1.01397	-1.412253	-1.494048	0.0	-0.757559	-1.078647	-1.388505	-2.347358	-0.154106	0.509258	0.719868	0.462624	1.093366	0.721478	1.374786	1.185736	0.422023	0.793005	-0.077782	0.838996	0.664062
GENE563X	CUST_213_PI425708691	myogenine	1.000000	-0.490497	-0.057287	-0.756675	-0.27413	-0.522223	-0.515105	-0.403948	-0.136768	-0.535198	-0.587149	0.217217	0.152706	0.249109	0.21273	0.180392	0.234653	0.454784	0.389605	0.032943	0.0	-0.174557	0.298525	0.453038
GENE2467X	TC111579	(sp:Q5R6I2) Myozenin-2 OS=Pongo abelii GN=MYOZ2 PE=2 SV=1	1.000000	-1.707669	-0.503054	-2.381614	-1.489568	-1.591632	-0.606152	-1.507747	-0.98738	-1.419612	-1.446134	0.201451	0.185781	1.045288	1.10018	0.615334	0.808399	0.95302	0.442851	0.695389	-0.324605	0.0	0.870625	0.752574
GENE2672X	TC114539	EGF-like-domain, multiple 6 [Danio rerio]	1.000000	-0.887016	-0.728848	-2.218797	-1.32264	-1.512582	-0.953694	-1.020075	-0.231091	-0.443391	-2.017623	-0.060629	0.0	0.446848	0.954775	1.342789	0.803896	0.756001	0.74843	0.399897	0.537172	0.067492	0.490378	0.663763
GENE1014X	CUST_3963_PI425536763	[BBH] DDT4L_HUMAN (sp:Q96D03) DNA damage-inducible transcript 4-like protein OS=Homo sapiens GN=DDIT4L PE=2 SV=1	1.000000	-2.085225	0.483487	-2.235485	-1.359045	-1.784189	-3.322203	-2.009611	-2.059829	-1.444038	-2.385637	0.343133	0.0	1.06284	0.738242	0.798458	0.374353	2.055528	0.986955	0.644716	0.259177	-1.07578	-0.036424	1.254807
GENE3776X	TC96967	Salmo salar DNA-damage-inducible transcript 4-like (ddit4l), mRNA	1.000000	-2.10993	0.307431	-3.073215	-1.328348	-1.726899	-3.393033	-2.062649	-2.783526	-1.763305	-2.33019	0.149358	0.289261	1.179797	0.782172	0.182083	0.257078	1.931657	0.598407	0.341508	0.0	-1.299658	-0.141282	1.252484
GENE2360X	TC110228	[BBH] AGT2_MOUSE (sp:Q3UEG6) Alanine--glyoxylate aminotransferase 2, mitochondrial OS=Mus musculus GN=Agxt2 PE=2 SV=1	1.000000	-0.784433	0.09125	-1.241272	-0.67045	-1.171186	-0.747804	-0.784161	-1.773061	-1.131984	-0.600659	-0.148078	0.155351	0.454342	0.684559	0.438898	1.034867	0.905882	0.778972	1.323084	0.237967	-0.157963	0.363066	0.0
GENE1500X	CUST_9998_PI425536763	(sp:O14792) Heparan sulfate glucosamine 3-O-sulfotransferase 1 OS=Homo sapiens GN=HS3ST1 PE=1 SV=1	1.000000	-0.737885	-1.999493	-1.865293	-1.835176	-2.412608	0.478361	0.0	-0.798709	0.149595	0.322097	-0.091305	-1.027617	1.192812	-0.216943	0.477602	0.698225	1.242034	1.299242	1.910892	-0.190105	-0.232039	0.279383	0.135361
GENE348X	CUST_17330_PI425536763	[BBH] EFC10_HUMAN (sp:A6NFE3) EF-hand calcium-binding domain-containing protein 10 OS=Homo sapiens GN=EFCAB10 PE=2 SV=2	1.000000	-1.113201	-2.053602	-3.030081	-2.93101	-3.196708	0.195715	1.010507	-1.402575	-1.897517	0.0	-0.109975	-0.469198	1.002114	0.233019	1.063429	0.687956	2.024966	1.401991	1.166175	0.130261	0.015077	-0.013925	-1.349377
GENE3284X	TC124125		1.000000	-1.133729	-1.412623	-2.221811	-1.582326	-2.654167	0.181287	0.838402	-0.295592	-0.29724	0.0	0.51439	0.32208	0.571292	0.066465	1.697681	0.630409	1.332598	0.649163	1.308354	-1.251916	-0.480979	-0.820993	-0.608952
GENE422X	CUST_19311_PI425536763	[BBH] LRC20_HUMAN (sp:Q8TCA0) Leucine-rich repeat-containing protein 20 OS=Homo sapiens GN=LRRC20 PE=2 SV=1	1.000000	-1.437581	-0.908437	-2.294473	-1.905162	-3.043042	0.022247	-0.156174	0.0	-0.562048	-0.204418	-0.11238	0.479249	0.236704	0.168363	1.323465	0.924316	1.418052	1.925685	1.587258	-0.27611	-0.42634	1.24568	1.44071
GENE1876X	TC103766	(sp:Q3U5C8) Rho guanine nucleotide exchange factor 16 OS=Mus musculus GN=Arhgef16 PE=1 SV=2	1.000000	-1.305009	-0.861142	-1.081977	-1.100874	-1.217642	0.0	0.256851	-0.243206	-0.814904	0.004519	-0.145094	0.034032	0.63512	-0.104082	0.461607	0.855718	0.835566	0.907613	0.471306	-0.852239	-0.375086	0.453131	0.515834
GENE104X	CUST_11842_PI425536763	(sp:P79432) Cell division protein kinase 4 OS=Sus scrofa GN=CDK4 PE=3 SV=1	1.000000	-0.292882	-0.260062	-0.647321	-0.68714	-0.943615	0.181677	0.212786	-0.176219	-0.030371	-0.180641	-0.006174	-0.234354	0.575685	0.236331	0.637141	0.615207	0.671978	0.358723	0.355242	0.0	-0.06823	0.171243	0.097564
GENE302X	CUST_1617_PI425536763	(sp:P51514) Transcription factor 12 OS=Rattus norvegicus GN=Tcf12 PE=2 SV=1	1.000000	-0.755488	-0.607811	-1.553668	-1.547792	-2.024673	-0.042303	0.124962	0.0	-0.221095	-0.930785	-0.564922	-1.197194	0.812188	0.321233	0.449569	1.779629	2.401947	1.70018	1.596346	-0.271609	0.262835	0.421064	0.550328
GENE1634X	TC101233	(sp:Q9R063) Peroxiredoxin-5, mitochondrial OS=Rattus norvegicus GN=Prdx5 PE=1 SV=1	1.000000	-1.146385	-0.410756	-1.632374	-2.895731	-1.438712	-0.362769	0.229361	-0.422713	-0.419809	-0.411309	-0.122584	-0.240673	0.714621	0.313274	0.39797	0.63227	1.668915	0.79474	1.157528	0.108608	0.0	0.183821	0.730033
GENE637X	CUST_22452_PI425536763	(sp:Q5EA46) Cysteine-rich with EGF-like domain protein 1 OS=Bos taurus GN=CRELD1 PE=2 SV=1	1.000000	-0.704843	-1.314722	-1.788633	-1.461735	-1.232008	0.044779	0.125564	0.109383	0.08036	-0.119571	-0.55798	-0.283685	0.405446	0.532697	-0.038795	0.645396	1.271137	-0.123028	0.620772	0.0	-0.10405	0.095871	0.099291
GENE41X	CUST_10436_PI425536763	(sp:B0BLS0) Dolichyl-diphosphooligosaccharide--protein glycosyltransferase subunit 4 OS=Rattus norvegicus GN=Ost4 PE=3 SV=1	1.000000	-0.649981	-0.651911	-1.027356	-1.235036	-0.865678	0.0	0.480798	0.041774	-0.052696	-0.029687	-0.432108	-0.483674	0.411175	0.430087	0.056716	0.569702	1.031601	0.51527	0.354967	-0.033663	-0.165794	0.358011	0.1175
GENE3051X	TC120176	[BBH] OST4_RAT (sp:B0BLS0) Dolichyl-diphosphooligosaccharide--protein glycosyltransferase subunit 4 OS=Rattus norvegicus GN=Ost4 PE=3 SV=1	1.000000	-0.533277	-0.639616	-0.86735	-1.112307	-0.727717	0.135014	0.391982	0.089777	-0.171559	-0.029435	-0.376273	-0.493552	0.471847	0.401742	0.163006	0.512072	1.009191	0.380527	0.311842	-0.023244	-0.24593	0.209655	0.0
GENE1746X	TC102258	Salmo salar Pyruvate kinase muscle isozyme (kpyk), mRNA	1.000000	-0.255771	-0.481779	-1.090977	-1.372999	-1.060088	0.069819	-0.005806	0.094548	-0.090768	-0.046885	-0.296869	-0.054867	0.830352	0.512335	0.109845	1.018835	1.196727	0.569037	0.590859	0.0	-0.33711	0.207566	0.118505
GENE2888X	TC117452		1.000000	-0.356758	-0.325962	-0.979779	-1.012059	-0.685573	0.01917	0.369678	0.0	-0.035682	0.011323	-0.10906	-0.185511	0.59515	0.388726	-0.047638	0.65408	0.752358	0.467791	0.465492	-0.030303	-0.203323	0.087323	0.188896
GENE1419X	CUST_9036_PI425536763	(sp:P00428) Cytochrome c oxidase subunit 5B, mitochondrial OS=Bos taurus GN=COX5B PE=1 SV=2	1.000000	-0.422496	-0.364118	-0.803295	-0.826356	-0.389235	0.296337	0.0	-0.274382	-0.140679	-0.238401	-0.060799	-0.12641	0.310335	0.107614	0.336884	0.803454	0.565266	0.217419	0.574562	0.416709	-0.226105	0.488389	0.557063
GENE597X	CUST_21653_PI425536763	(sp:P35704) Peroxiredoxin-2 OS=Rattus norvegicus GN=Prdx2 PE=1 SV=3	1.000000	-0.587215	-0.826896	-0.997718	-1.195812	-0.560622	0.196004	-0.074721	0.025885	-0.250316	-0.261502	-0.324174	-0.060263	0.180951	0.0751	0.0	0.428178	1.034499	0.610554	0.289079	0.08011	-0.082368	0.764629	0.24505
GENE1004X	CUST_3804_PI425536763	(sp:Q6B4U9) Peroxiredoxin-1 OS=Myotis lucifugus GN=PRDX1 PE=1 SV=1	1.000000	-0.716769	-0.482817	-0.892365	-1.239433	-0.510182	0.140024	0.085359	-0.019786	-0.321231	-0.324739	-0.32555	-0.083113	0.259872	0.0	-0.214785	0.524204	1.279538	0.876873	0.511082	0.332995	0.036392	0.944331	0.452719
GENE2362X	TC110252	[BBH] EIF1B_PIG (sp:P61220) Eukaryotic translation initiation factor 1b OS=Sus scrofa GN=EIF1B PE=3 SV=1	1.000000	-1.36135	-1.459897	-1.544917	-1.81257	-1.140114	0.0	-0.366926	-0.378504	-0.597648	-0.333356	-0.096874	0.333082	0.284626	0.787369	0.211922	1.359097	2.334331	1.384196	0.545172	0.757536	-0.200481	1.012076	1.541881
GENE2821X	TC116590	(sp:Q8R034) Anaphase-promoting complex subunit 13 OS=Mus musculus GN=Anapc13 PE=2 SV=1	1.000000	-0.741824	-0.712542	-0.906912	-1.121035	-0.200361	-0.004712	0.0	-0.070697	0.096968	-0.137461	-0.005382	-0.005694	0.313719	0.526872	0.160083	0.762548	1.177135	0.89238	0.618471	-0.145997	0.127189	0.321844	0.30896
GENE90X	CUST_11239_PI425536763	(sp:Q8CHT1) Ephexin-1 OS=Mus musculus GN=Ngef PE=1 SV=1	1.000000	-1.186694	-0.431062	-1.870986	-1.607843	-1.929273	-0.302629	0.086106	-0.612967	-0.140183	0.302543	-0.548253	-0.21596	0.204389	0.27227	0.0	0.090804	0.727666	0.266596	0.860738	0.825461	-0.382787	0.704672	1.397665
GENE426X	CUST_1945_PI425536763	[BBH] SYSC_RAT (sp:Q6P799) Seryl-tRNA synthetase, cytoplasmic OS=Rattus norvegicus GN=Sars PE=1 SV=3	1.000000	-1.871826	-2.074169	-1.882776	-1.902172	-2.241859	0.537046	-0.149798	-0.112601	-0.193915	-0.195125	-0.073798	0.0	0.509188	0.51444	0.27859	0.603777	1.942038	0.729526	0.21582	0.855681	-0.67325	0.75667	1.395463
GENE921X	CUST_28514_PI425536763	(sp:P26636) Seryl-tRNA synthetase, cytoplasmic (Fragment) OS=Cricetulus griseus GN=SARS PE=2 SV=1	1.000000	-2.03023	-2.221757	-2.552632	-2.442892	-2.357541	0.464303	-0.366184	-0.127776	-0.287259	-0.358154	-0.251254	0.0	0.320729	0.461297	0.208464	0.382845	1.877862	0.713132	0.110361	0.777709	-0.702873	0.555237	1.356368
GENE3582X	TC130662		1.000000	-2.066875	-2.258237	-2.398621	-2.410344	-2.254595	0.51441	-0.272438	-0.13963	-0.254837	-0.431538	-0.243003	0.0	0.459653	0.484534	0.249605	0.478275	1.854798	0.718898	0.200556	0.698143	-0.648747	0.644559	1.394396
GENE2239X	TC108527	[BBH] SERA_BOVIN (sp:Q5EAD2) D-3-phosphoglycerate dehydrogenase OS=Bos taurus GN=PHGDH PE=2 SV=3	1.000000	-2.787672	-2.769669	-2.407927	-2.474144	-2.347953	0.617518	0.403125	-0.087598	0.0	0.23375	-1.370765	-0.599235	-0.246884	0.377214	-0.318969	0.365691	2.742412	1.343717	0.742307	1.118275	-0.740887	1.824089	2.018841
GENE47X	CUST_10487_PI425536763	(sp:Q9CQ91) NADH dehydrogenase [ubiquinone] 1 alpha subcomplex subunit 3 OS=Mus musculus GN=Ndufa3 PE=1 SV=1	1.000000	-0.817543	-0.700985	-1.131611	-1.682871	-1.243331	-0.168764	0.089592	-0.321794	-1.020932	-0.873971	-0.167995	0.0	0.260937	0.275804	0.113833	0.033567	0.603078	0.307042	0.079858	-0.129644	0.151318	0.325122	0.243244
GENE720X	CUST_24230_PI425536763	(sp:Q02371) NADH dehydrogenase [ubiquinone] 1 alpha subcomplex subunit 3 OS=Bos taurus GN=NDUFA3 PE=1 SV=2	1.000000	-0.74839	-0.584048	-1.023538	-1.60644	-1.172544	-0.168057	0.183992	-0.179529	-1.001608	-0.809064	-0.112214	0.0	0.349203	0.385198	0.091701	0.071791	0.680015	0.515389	0.286473	-0.19645	0.312907	0.452016	0.24558
GENE374X	CUST_1799_PI425536763	(sp:Q9R063) Peroxiredoxin-5, mitochondrial OS=Rattus norvegicus GN=Prdx5 PE=1 SV=1	1.000000	-0.925688	-1.255864	-1.44663	-1.872638	-1.338824	-0.247268	-0.079514	-0.37222	-0.479504	-0.665798	-0.068076	0.036879	0.744528	0.542702	0.317391	0.613896	0.956801	0.752294	0.134998	0.0	0.465478	0.366247	0.349721
GENE531X	CUST_20988_PI425536763	(sp:P99029) Peroxiredoxin-5, mitochondrial OS=Mus musculus GN=Prdx5 PE=1 SV=2	1.000000	-0.943558	-1.315791	-1.677725	-2.236101	-1.480568	-0.364053	-0.222593	-0.630707	-0.655839	-0.858085	-0.047397	0.005895	0.609446	0.224498	0.414027	0.637383	0.817908	0.816784	0.0	0.10212	0.253714	0.891645	0.768009
GENE538X	CUST_21048_PI425536763	(sp:Q9BGI1) Peroxiredoxin-5, mitochondrial OS=Bos taurus GN=PRDX5 PE=2 SV=2	1.000000	-1.025126	-1.412128	-1.803307	-2.251523	-1.638824	-0.445418	-0.300829	-0.624105	-0.642044	-0.829392	-0.055727	0.0	0.687243	0.243292	0.262331	0.603335	1.000539	0.723995	0.059333	0.099378	0.260476	0.917506	0.605515
GENE773X	CUST_25475_PI425536763	(sp:Q9GLW9) Peroxiredoxin-5, mitochondrial OS=Papio hamadryas GN=PRDX5 PE=2 SV=1	1.000000	-0.688547	-1.17469	-1.291284	-1.73429	-1.165442	-0.292752	0.0	-0.420293	-0.493875	-0.70395	0.059847	0.089863	0.648408	0.544294	0.372393	0.497372	0.952099	0.611392	-0.098886	-0.222488	0.073529	0.729502	0.460384
GENE1986X	TC104953	(sp:P30048) Thioredoxin-dependent peroxide reductase, mitochondrial OS=Homo sapiens GN=PRDX3 PE=1 SV=3	1.000000	-0.704737	-0.882693	-1.386517	-1.399767	-0.976387	0.0	-0.035026	-0.135862	-0.411762	-0.597741	-0.271967	-0.024342	0.516547	0.262703	0.014755	0.677053	1.33486	0.722661	0.464482	0.017026	0.265843	0.544751	0.136332
GENE2109X	TC106513	(sp:Q6P3Z3) THAP domain-containing protein 4 OS=Mus musculus GN=Thap4 PE=2 SV=1	1.000000	-0.857676	-0.984826	-1.403033	-1.857126	-1.461861	0.0	-0.086802	-0.06797	-0.281324	-0.9674	-0.136353	0.007363	0.586722	0.624064	0.254426	0.458972	1.244891	0.751444	0.7334	-0.474181	0.334522	0.385897	0.357167
GENE1152X	CUST_5999_PI425536763	(sp:P61458) Pterin-4-alpha-carbinolamine dehydratase OS=Mus musculus GN=Pcbd1 PE=1 SV=2	1.000000	-1.140228	-1.070683	-0.941306	-1.085822	-1.424439	-0.367592	-0.360951	-0.661313	-0.399771	-0.367753	-0.319783	0.168621	0.643959	0.267098	0.238387	1.081234	0.754968	0.616369	0.4876	0.292682	0.0	0.206692	0.228745
GENE2475X	TC111695	(sp:P61458) Pterin-4-alpha-carbinolamine dehydratase OS=Mus musculus GN=Pcbd1 PE=1 SV=2	1.000000	-1.007065	-1.000418	-1.77201	-1.330529	-1.713384	0.06022	0.0	-0.266669	-0.409005	-0.4931	-0.433118	-0.020839	0.887607	0.545362	0.240623	1.061979	1.171094	0.58154	0.536668	0.590491	-0.04105	0.400748	0.684586
GENE2452X	TC111377	[BBH] CGL_BOVIN (sp:Q58DW2) Cystathionine gamma-lyase OS=Bos taurus GN=CTH PE=2 SV=1	1.000000	-2.036566	-1.271175	-2.067453	-1.839346	-1.394947	-0.480221	-0.496428	-0.950633	-0.695316	-0.056888	-0.371756	0.002574	1.132769	0.444061	0.057619	0.658208	1.485301	0.628441	0.735073	0.0	0.042057	0.515086	0.523506
GENE2995X	TC119398		1.000000	-1.171656	-0.974892	-1.333138	-1.281307	-1.434595	-0.459533	-0.58181	-0.411932	-0.561691	-0.546699	0.0	0.124944	0.603691	0.307512	0.317746	0.975652	1.001945	1.140619	0.743153	-0.476954	0.050658	0.599565	0.625892
GENE3112X	TC121147	PREDICTED: hypothetical protein [Danio rerio]	1.000000	-1.556705	-1.314206	-1.572759	-1.561878	-1.366817	-0.556014	-0.723256	-0.713933	-0.763786	-0.855503	-0.23515	0.304783	0.568961	0.772278	0.438321	0.797173	1.426782	0.889246	1.066326	0.278536	0.0	0.652027	0.910394
GENE3859X	TC98574	hypothetical protein BRAFLDRAFT_169974 [Branchiostoma floridae]	1.000000	-1.525144	-1.022132	-2.063072	-2.266056	-1.967284	-0.394271	-0.518859	-0.629128	-0.447122	-0.372189	0.060216	0.539913	0.741674	0.83968	1.075554	0.953726	1.258436	1.261903	0.900842	0.0	-0.208854	0.620376	0.731654
GENE3857X	TC98555	[BBH] CRJ1A_TRICY (sp:Q03442) Crystallin J1A OS=Tripedalia cystophora PE=1 SV=1	1.000000	-1.582016	-1.402811	-2.355141	-1.605518	-2.598791	-0.835511	-0.581808	-0.82594	-1.063988	-0.908831	0.028151	0.0	0.719986	0.538056	0.445803	0.745688	1.527473	0.94664	0.676587	0.114137	-0.346127	0.511732	0.280615
GENE102X	CUST_1178_PI425536763	(sp:Q568P1) HD domain-containing protein 3 OS=Danio rerio GN=hddc3 PE=2 SV=1	1.000000	-1.145776	-0.882673	-1.566532	-1.616836	-1.081206	0.0	0.061424	0.03388	-0.420206	-0.59571	-0.320217	0.003944	0.675956	0.515423	-0.032428	0.225048	1.092042	0.303596	0.299368	-0.235888	-0.639857	0.113781	0.42711
GENE981X	CUST_3526_PI425536763	[BBH] HDDC3_DANRE (sp:Q568P1) HD domain-containing protein 3 OS=Danio rerio GN=hddc3 PE=2 SV=1	1.000000	-1.269771	-0.574507	-1.638236	-1.516109	-1.214196	0.155489	0.003308	0.259588	-0.285477	-0.494016	-0.282845	0.024181	0.677609	0.469252	0.071678	-0.011556	1.33089	0.329323	0.219047	-0.342416	-0.517982	0.0	0.300828
GENE2489X	TC111930	hairy and enhancer of split 6 [Danio rerio]	1.000000	-0.746413	-0.61097	-0.85225	-1.246237	-0.812643	0.024751	0.0	0.08117	-0.165853	-0.391742	-0.398026	0.207737	0.596443	0.320552	0.163805	0.178351	0.591295	0.237842	0.09928	-0.496397	-0.458443	-0.375834	0.128327
GENE2883X	TC117415	(sp:P60766) Cell division control protein 42 homolog OS=Mus musculus GN=Cdc42 PE=1 SV=1	1.000000	-0.805145	-0.593949	-1.095994	-1.108936	-0.364067	0.097218	-0.156477	0.027407	-0.12933	-0.093756	-0.215988	0.0	0.437226	0.473912	0.240737	0.389081	0.780288	0.261102	0.284615	-0.600957	-0.370823	0.271104	0.067273
GENE903X	CUST_28210_PI425536763	(sp:P17130) Heterogeneous nuclear ribonucleoproteins A1 homolog OS=Xenopus laevis GN=hnrnpa1 PE=2 SV=1	1.000000	-0.757137	-0.861335	-1.173586	-1.133085	-0.947209	-0.073204	0.159006	-0.0636	-0.415291	-0.384624	0.015937	0.0	0.697267	0.161675	0.215508	0.232365	0.54486	0.466754	0.160664	0.112791	-0.533157	-0.212665	0.125622
GENE516X	CUST_20889_PI425536763	(sp:Q99L45) Eukaryotic translation initiation factor 2 subunit 2 OS=Mus musculus GN=Eif2s2 PE=1 SV=1	1.000000	-0.462417	-1.220552	-1.610745	-1.109656	-1.04221	-0.050115	-0.055323	0.079934	-0.432983	-0.424347	0.019906	0.115951	0.739394	0.375222	0.196832	0.452467	1.198522	0.484005	0.20879	-0.17437	-0.614096	0.0	0.284807
GENE734X	CUST_24513_PI425536763	(sp:Q5E9D0) Eukaryotic translation initiation factor 2 subunit 2 OS=Bos taurus GN=EIF2S2 PE=2 SV=1	1.000000	-0.61785	-0.769268	-1.139144	-0.945534	-0.848183	-0.130669	-0.063085	-0.094185	-0.432368	-0.388462	0.02526	0.277257	0.786073	0.474184	0.225378	0.562967	1.366028	0.394417	0.291247	0.0	-0.538301	0.209161	0.455751
GENE1521X	TC100237	[BBH] IF2B_HUMAN (sp:P20042) Eukaryotic translation initiation factor 2 subunit 2 OS=Homo sapiens GN=EIF2S2 PE=1 SV=2	1.000000	-0.531874	-0.875632	-1.204612	-0.907263	-0.904031	-0.052323	0.0	-0.06165	-0.350887	-0.303668	0.094025	0.278004	0.658259	0.480101	0.274509	0.399937	1.188747	0.28355	0.181175	-0.235883	-0.586209	0.02845	0.333766
GENE843X	CUST_27188_PI425536763	(sp:Q39580) Dynein 8 kDa light chain, flagellar outer arm OS=Chlamydomonas reinhardtii PE=1 SV=1	1.000000	-1.198441	-1.148861	-1.637542	-1.890803	-1.653581	-0.142079	0.285068	-0.007135	-0.585047	-0.495115	0.0	-0.087143	1.063553	0.582247	0.257295	0.51049	1.282412	0.781637	0.577144	0.450537	-0.378975	0.353397	0.384231
GENE1253X	CUST_7511_PI425536763	(sp:Q24117) Dynein light chain 1, cytoplasmic OS=Drosophila melanogaster GN=ctp PE=1 SV=1	1.000000	-1.073163	-1.046057	-1.508111	-1.433479	-0.99906	-0.253608	0.001717	-0.197249	-0.583578	-0.559051	-0.151911	0.0	0.903462	0.570814	0.228333	0.390975	1.222781	0.750387	0.566179	0.073683	-0.395629	0.398956	0.238792
GENE2572X	TC113111	(sp:Q24117) Dynein light chain 1, cytoplasmic OS=Drosophila melanogaster GN=ctp PE=1 SV=1	1.000000	-1.167819	-1.24814	-1.77272	-1.413261	-1.097148	-0.090191	0.0	-0.050595	-0.520798	-0.357439	-0.007213	0.054937	0.928204	0.542824	0.368646	0.404643	1.148489	0.626997	0.418585	0.036138	-0.352582	0.346953	0.355799
GENE1645X	TC101339	(sp:B8A4F4) Putative ATP-dependent RNA helicase TDRD9 OS=Danio rerio GN=tdrd9 PE=2 SV=1	1.000000	-1.092582	-0.980178	-1.812274	-1.799792	-1.596031	-0.114031	-0.222607	-0.277833	-0.33047	-0.329692	0.211821	0.262924	0.886857	0.739996	0.564636	0.600711	1.496322	0.641285	0.608457	0.0	-0.364927	0.537356	0.41008
GENE1646X	TC101339	(sp:B8A4F4) Putative ATP-dependent RNA helicase TDRD9 OS=Danio rerio GN=tdrd9 PE=2 SV=1	1.000000	-1.117692	-1.134852	-1.886351	-1.945572	-1.616658	-0.364407	-0.354232	-0.401316	-0.435038	-0.574953	0.149285	0.138096	0.725329	0.657421	0.464834	0.496071	1.404709	0.546415	0.419504	0.0	-0.584941	0.413053	0.255898
GENE2232X	TC108349	[BBH] RTN1A_XENLA (sp:Q6IFY7) Reticulon-1-A OS=Xenopus laevis GN=rtn1-A PE=2 SV=1	1.000000	-1.164172	-1.095659	-1.914769	-1.637769	-2.357907	-0.136521	-0.056693	-0.18316	-0.355603	-0.434669	0.343041	0.303324	1.168196	0.837553	0.681687	0.450989	1.29027	0.423121	0.63983	0.0	-0.204068	0.203241	0.585449
GENE3887X	TC99112		1.000000	-0.82529	-0.759362	-0.893339	-0.766299	-1.264515	0.124176	0.26128	0.0	-0.173704	-0.494177	-0.108698	-0.141153	0.696042	0.430624	0.18052	0.297229	1.136577	0.548007	0.15988	0.180319	-0.141789	-0.049447	0.129699
GENE1595X	TC100806	[BBH] CAH1_CHIHA (sp:P83299) Carbonic anhydrase 1 OS=Chionodraco hamatus GN=ca1 PE=1 SV=1	1.000000	-0.982093	-1.689168	-1.561435	-1.407773	-1.428901	0.0	-0.69823	-0.256594	0.052814	-0.822283	-0.354726	0.232117	0.7943	0.943245	0.24065	1.211628	1.450108	0.582806	0.777174	-0.466056	-0.633724	0.164653	0.418338
GENE2600X	TC113507	(sp:Q96HQ2) CDKN2AIP N-terminal-like protein OS=Homo sapiens GN=CDKN2AIPNL PE=1 SV=1	1.000000	-0.903605	-1.293094	-1.777753	-1.494576	-0.959302	-0.026563	-0.246354	0.511341	0.013496	-0.36093	0.018333	0.0	0.748134	0.437378	0.36174	0.815203	1.506481	0.813364	0.480999	-0.189776	-0.504909	-0.201836	0.112436
GENE393X	CUST_18401_PI425536763	(sp:Q8BZ71) SH3 and cysteine-rich domain-containing protein 3 OS=Mus musculus GN=Stac3 PE=2 SV=1	1.000000	-1.18053	-2.070842	-1.63352	-1.820335	-2.290959	-0.013402	0.026625	-0.202617	-0.084222	-0.331989	0.164531	-0.327926	0.707368	0.802204	0.377405	0.653466	1.208619	0.043301	0.0	0.492526	-0.409288	0.289847	0.435379
GENE1294X	CUST_7939_PI425536763	(sp:Q6AXN4) Nucleoporin NDC1 OS=Rattus norvegicus GN=Tmem48 PE=1 SV=1	1.000000	-1.11267	-1.625725	-1.448731	-1.552517	-2.112558	0.0	-1.82E-4	-0.249186	0.105645	-0.218492	0.287789	-0.097813	0.861177	0.930409	0.622477	0.642353	1.215491	0.073878	-0.049272	0.450596	-0.369149	0.189042	0.589121
GENE3591X	TC130865	(sp:P84335) Tropomyosin alpha-1 chain OS=Liza aurata PE=1 SV=1	1.000000	-1.322215	-1.465687	-1.73442	-1.33347	-1.927747	-0.095148	-0.230505	-0.301339	-0.186725	-0.438287	0.402697	0.194539	0.473058	1.053456	0.390179	0.939622	1.097493	0.631948	0.669591	0.660497	-0.867785	0.0	0.513887
GENE905X	CUST_28347_PI425536763	(sp:Q93086) P2X purinoceptor 5 OS=Homo sapiens GN=P2RX5 PE=1 SV=4	1.000000	-1.395028	-1.329994	-1.309383	-1.426158	-1.304444	-0.432673	-0.489017	-0.237394	0.106492	-0.569254	0.150872	-0.232502	0.564544	0.7775	0.270286	0.300475	0.82387	0.203164	0.223073	0.003778	-0.34208	0.065693	0.0
GENE3365X	TC125757	(sp:B1AXP6) Mitochondrial import receptor subunit TOM5 homolog OS=Mus musculus GN=Tomm5 PE=3 SV=1	1.000000	-1.129387	-1.200664	-1.699779	-1.658503	-1.227119	-0.099803	0.09032	0.024913	-0.084443	-0.40593	0.0	-0.060285	0.412851	0.575631	0.257925	0.342508	0.940419	0.319375	0.083875	0.292421	-0.407571	0.324195	-0.058136
GENE2343X	TC109983	Salmo salar CN119 protein (cn119), mRNA	1.000000	-0.624575	-0.689273	-1.344223	-1.429603	-1.614792	0.097135	-0.413406	-0.025913	-0.226274	-0.538356	0.141862	-0.148887	0.42912	0.565666	0.563514	0.55878	0.975565	0.40242	0.326732	0.022987	-0.483564	0.0	0.052292
GENE2607X	TC113575		1.000000	-0.71041	-0.318561	-1.165743	-1.42	-1.319095	0.0	-0.206216	-0.396038	-0.31531	-0.660615	0.016136	0.110111	0.472146	0.813043	0.182092	0.727008	0.955178	0.505167	0.315758	-0.284498	-0.259191	0.088176	0.16189
GENE3101X	TC121010	Salmo salar Fatty acyl-CoA reductase 1 (facr1), mRNA	1.000000	-0.886011	-0.585655	-1.491488	-1.372514	-1.832094	-0.442357	-0.812092	-0.675399	-0.771612	-1.177088	0.0	0.038061	0.689726	0.64112	0.401126	0.960424	0.817016	0.274622	0.270906	0.202764	-0.907938	0.181418	0.255031
GENE1231X	CUST_7230_PI425536763	(sp:O08839) Myc box-dependent-interacting protein 1 OS=Rattus norvegicus GN=Bin1 PE=1 SV=1	1.000000	-1.041313	-0.973219	-1.863143	-1.55354	-1.754914	-0.301122	-0.305197	-0.193679	0.102381	-1.096553	0.463106	-0.080592	0.734532	0.844702	0.064936	0.1516	0.932097	0.647329	0.284552	0.0	0.46762	0.544366	-0.337514
GENE280X	CUST_15654_PI425536763	(sp:Q02173) M-protein, striated muscle OS=Gallus gallus PE=2 SV=1	1.000000	-1.756177	-2.034196	-1.816194	-2.115698	-2.001577	-0.07484	-1.042608	0.0	0.623318	-0.271827	0.051998	0.22548	0.336311	0.546914	-0.261762	0.639807	1.091344	0.973563	0.844216	-0.185928	0.027326	0.761362	-0.043153
GENE2877X	TC117338		1.000000	-1.690616	-1.781965	-2.345488	-2.171689	-1.557813	0.265688	-0.110236	-0.016683	-0.17882	-0.827278	0.074568	0.22394	0.999951	0.641409	-0.412351	0.373778	0.78155	0.750626	0.707977	0.0	0.042816	0.776162	-0.022918
GENE3091X	TC120921	(sp:P54296) Myomesin-2 OS=Homo sapiens GN=MYOM2 PE=2 SV=2	1.000000	-0.922027	-1.297143	-1.620096	-1.722611	-1.981033	0.0	-0.6486	-0.161696	0.202552	-0.535657	0.532704	-0.033703	0.5701	0.545967	-0.185737	0.960985	1.421812	0.837831	0.818191	0.756057	-0.351717	0.694912	0.184216
GENE491X	CUST_20714_PI425536763	(sp:P23693) Troponin I, cardiac muscle OS=Rattus norvegicus GN=Tnni3 PE=1 SV=2	1.000000	-1.648944	-1.687626	-1.542864	-0.894458	-1.511357	0.364961	-0.509216	-0.333919	-0.496547	-1.718126	0.428457	0.0	0.880338	0.599608	-0.09627	0.74201	1.574427	0.485091	0.338491	0.735375	-0.039039	0.772796	0.754997
GENE2879X	TC117368		1.000000	-1.615435	-1.273783	-1.825438	-1.279994	-1.265867	0.027216	-0.462454	-0.604355	-0.545204	-1.652094	0.409237	0.103328	1.409778	0.784299	0.31419	0.067005	1.35176	0.569787	0.0	-0.342337	-0.405998	0.158717	0.560441
GENE2133X	TC106758	Salmo salar Ras-related protein Rab-9A (rab9a), mRNA	1.000000	-1.516124	-2.420445	-1.965457	-1.329151	-1.710925	-0.493761	-1.213576	0.0	-1.106208	-2.301391	-0.666409	0.204649	0.919178	1.02156	0.247165	0.536921	1.49363	1.120498	0.656196	0.86998	-1.152143	0.431909	0.240837
GENE2775X	TC115960	(sp:Q6TNJ1) Krev interaction trapped protein 1 OS=Bos taurus GN=KRIT1 PE=2 SV=1	1.000000	-0.539468	-0.374138	-0.879377	-0.721697	-0.1038	-0.148263	0.1512	-0.109267	-0.032326	-0.268719	-0.023282	0.211903	0.350697	0.379713	0.400784	0.206826	0.541593	0.256966	0.216775	0.0	0.018739	0.314147	-0.196372
GENE2460X	TC111533	[BBH] ITFG3_MOUSE (sp:Q8C0Z1) Protein ITFG3 OS=Mus musculus GN=Itfg3 PE=1 SV=1	1.000000	-2.039599	-0.673497	-1.305816	-1.124341	-1.480125	0.02071	-0.206494	-0.155742	0.0	-0.110912	-0.534447	0.473453	0.788006	1.081396	0.606647	0.091856	1.402457	0.399149	0.841956	-0.062928	-0.147176	0.275889	0.24946
GENE3501X	TC128653	(sp:Q8IIG7) Uncharacterized protein PF11_0207 OS=Plasmodium falciparum (isolate 3D7) GN=PF11_0207 PE=4 SV=1	1.000000	-0.625353	-0.449519	-0.900031	-0.716686	-0.458932	0.0	-0.218163	-0.150385	0.146961	-0.059338	-0.163973	0.163565	0.527122	0.710661	0.317646	0.151735	0.82125	0.342405	0.566497	0.103437	-0.033239	0.403955	-0.054551
GENE164X	CUST_13612_PI425536763	(sp:Q6NXY9) DNA-directed RNA polymerase III subunit RPC7 OS=Mus musculus GN=Polr3g PE=2 SV=1	1.000000	-1.581944	-1.648066	-0.800386	-1.319542	-1.01003	-1.082996	-0.808082	-1.091785	-0.862922	-1.135389	0.449955	0.696357	-0.728669	0.892478	1.146427	0.524325	1.051068	0.14166	1.24761	0.0	0.962097	0.765424	1.396678
GENE183X	CUST_13821_PI425536763	(sp:Q12841) Follistatin-related protein 1 OS=Homo sapiens GN=FSTL1 PE=1 SV=1	1.000000	-2.173447	-2.120358	-1.000102	-2.113119	-1.773674	-1.610304	-0.808292	-2.030238	0.0	-0.563535	-1.027739	0.653927	-0.065605	1.02269	0.72439	0.347193	0.532742	0.172053	0.738227	0.285868	1.076842	0.054183	0.292813
GENE2263X	TC108831	Salmo salar Follistatin-related protein 1 (fstl1), mRNA	1.000000	-1.129327	-0.921265	-0.689088	-1.141322	-1.013696	-0.965216	-0.445209	-0.757111	-0.172694	-0.694978	-0.297109	0.29788	0.36673	0.441268	0.433586	0.537866	0.608382	0.621694	0.642393	0.408872	0.63567	0.153819	0.0
GENE550X	CUST_21190_PI425536763	(sp:Q9DE66) Keratocan OS=Coturnix coturnix japonica GN=KERA PE=2 SV=1	1.000000	-0.850807	-0.986095	-1.164538	-1.001016	-0.957992	-0.716945	-0.293669	-0.413514	-0.334235	-0.266613	-0.057827	0.0	0.209518	0.535787	0.396669	0.716226	0.941067	0.888937	0.822286	0.282911	0.545884	0.5242	0.89819
GENE784X	CUST_25668_PI425536763	(sp:O62702) Keratocan OS=Bos taurus GN=KERA PE=1 SV=2	1.000000	-1.031711	-0.879288	-0.742143	-0.641839	-0.744869	-0.857962	-0.357996	-0.44362	-0.221804	-0.228959	-0.165319	0.0	0.217829	0.414907	0.30954	0.303725	0.629304	0.504138	0.549377	0.014274	0.567874	0.346345	0.647249
GENE246X	CUST_14823_PI425536763	(sp:O54879) High mobility group protein B3 OS=Mus musculus GN=Hmgb3 PE=2 SV=3	1.000000	-2.982544	-2.892618	-3.859758	-3.712803	-2.978008	-0.583526	-0.39405	-1.921362	-1.299599	-1.4438	-0.120062	0.018932	0.515035	0.273869	0.706767	0.569965	2.030895	1.798915	1.845462	0.0	1.466639	0.867508	1.476953
GENE3700X	TC95784	(sp:O15347) High mobility group protein B3 OS=Homo sapiens GN=HMGB3 PE=1 SV=4	1.000000	-2.216807	-2.308523	-2.521938	-2.392031	-2.295793	-1.13117	-0.541855	-1.491426	-1.205411	-1.406755	0.0	-0.134478	0.518037	0.087359	0.513852	0.372155	1.939924	1.654201	1.571571	0.255169	1.31406	0.863796	1.131556
GENE3095X	TC120969	[BBH] POSTN_HUMAN (sp:Q15063) Periostin OS=Homo sapiens GN=POSTN PE=1 SV=2	1.000000	-1.187895	-1.129624	-1.681364	-1.542331	-2.51012	-1.547123	-0.753657	-1.337663	-0.426754	-0.723579	0.0	-0.411497	0.324723	0.108619	0.663145	0.551871	0.86926	1.15482	1.127271	0.092664	0.532405	0.807226	0.544696
GENE1269X	CUST_7713_PI425536763	[BBH] TRFE_ONCKI (sp:P79815) Serotransferrin OS=Oncorhynchus kisutch GN=tf PE=2 SV=1	1.000000	-3.770019	-5.123294	-2.092847	-3.402101	-3.664335	-3.035342	-2.543314	-3.004675	-0.62022	-1.16755	0.865646	-0.379638	1.502271	0.0	1.971376	0.891657	1.767606	2.688529	3.108211	0.306626	3.161915	1.833317	0.960879
GENE3126X	TC121407	Salmo salar Transmembrane protein 163 (tm163), mRNA	1.000000	-2.336499	-2.726122	-1.56959	-2.31653	-3.283146	-1.340922	-0.646455	-2.075409	0.194782	-1.516023	0.896467	-0.4479	1.096901	0.174719	1.780776	0.245766	1.777122	1.896405	2.193379	-0.460517	2.043434	0.0	0.208757
GENE3678X	TC95390	[BBH] LEAP2_BOVIN (sp:Q95JC3) Liver-expressed antimicrobial peptide 2 OS=Bos taurus GN=LEAP2 PE=3 SV=1	1.000000	-2.178881	-2.246605	-2.302885	-2.082915	-2.657351	-1.235805	-1.311919	-2.03383	0.23286	-1.294711	0.414559	-0.751485	1.183991	0.0	2.397474	-0.169999	0.995374	1.842971	2.582613	0.499781	1.378084	0.676182	0.64584
GENE1832X	TC103212	[BBH] APMAP_SALSA (sp:B5X3B2) Adipocyte plasma membrane-associated protein OS=Salmo salar GN=apmap PE=2 SV=1	1.000000	-1.385278	-1.384168	-1.794481	-1.954024	-1.15964	-0.894392	-0.444868	-1.152378	-0.164204	-0.763501	0.677061	0.0	1.127802	0.21099	1.7646	-0.170402	1.532949	1.55441	2.075789	0.389525	1.466375	0.78391	1.334811
GENE3661X	TC95008	(sp:Q811M5) Complement component C6 OS=Rattus norvegicus GN=C6 PE=2 SV=1	1.000000	-1.145801	-1.271117	-1.604121	-1.557286	-2.136034	-1.751622	-1.847554	-1.654256	-0.665301	-1.3705	0.715277	0.206766	0.926514	-0.247693	1.83174	0.0	1.423288	1.384658	2.032301	1.319258	1.008161	0.586997	1.482868
GENE678X	CUST_23369_PI425536763	(sp:P52649) Cytochrome b-245 heavy chain (Fragment) OS=Sus scrofa GN=CYBB PE=2 SV=2	1.000000	-1.695746	-0.739799	-1.983451	-0.511614	-2.226284	-0.790746	0.414254	-0.837817	-0.54121	-0.785546	-0.492947	-0.793597	0.0	0.389078	0.227696	1.333814	1.121637	1.239494	1.560384	1.395014	0.702606	1.232191	1.219933
GENE962X	CUST_3305_PI425536763	[BBH] CO6A3_CHICK (sp:P15989) Collagen alpha-3(VI) chain OS=Gallus gallus GN=COL6A3 PE=2 SV=2	1.000000	-1.052617	-1.194129	-1.594368	-0.968578	-1.954785	-0.805442	0.0	-0.880428	-0.315028	-0.846165	-0.470149	-1.111791	0.235915	0.240667	0.303131	0.964658	0.812559	0.900158	1.084806	0.650457	0.417329	0.609946	0.716804
GENE1079X	CUST_5127_PI425536763	(sp:Q15063) Periostin OS=Homo sapiens GN=POSTN PE=1 SV=2	1.000000	-0.83649	-0.550682	-1.084469	-0.911248	-1.612588	-0.673787	0.310211	-0.745092	-0.40005	-0.523112	0.0	-0.597104	-0.048251	0.301266	0.249845	0.407634	0.765205	0.957628	0.860093	0.338274	0.713788	1.001764	0.233566
GENE2844X	TC116872	Salmo salar CT054 protein (ct054), mRNA	1.000000	-0.842257	-0.881246	-1.226708	-0.931896	-1.035658	-0.931277	0.105691	-0.789064	-0.246477	-0.973406	-0.700831	-0.715898	0.0	0.463423	0.372861	0.395701	0.577911	0.544319	0.635135	0.048482	0.477529	0.47546	0.49478
GENE1853X	TC103392	[BBH] CO1A2_ONCMY (sp:O93484) Collagen alpha-2(I) chain OS=Oncorhynchus mykiss GN=col1a2 PE=2 SV=2	1.000000	-0.58854	-1.419554	-2.031793	-1.378715	-2.158801	-0.357915	1.066119	0.0	-0.3956	-0.730276	-0.105925	-1.229315	0.434584	0.498368	-0.063502	1.26908	1.390189	0.528698	0.463945	1.352882	0.634116	1.267628	0.620701
GENE1536X	TC100337	(sp:Q60467) Collagen alpha-1(V) chain OS=Cricetulus longicaudatus GN=COL5A1 PE=2 SV=1	1.000000	-0.436815	-0.910712	-1.513979	-1.209916	-1.470435	-0.574181	0.089147	-0.379045	-0.446937	-0.553985	-0.304964	-1.123163	0.351228	0.306581	0.047375	0.778846	1.082261	0.658816	0.747262	1.059595	0.0	0.75523	0.016947
GENE2510X	TC112231	(sp:Q60467) Collagen alpha-1(V) chain OS=Cricetulus longicaudatus GN=COL5A1 PE=2 SV=1	1.000000	-0.183971	-0.910758	-1.312581	-1.201023	-1.423914	-0.164315	0.362252	-0.203986	-0.403924	-0.451456	-0.008109	-0.934613	0.49368	0.267256	0.0	1.06903	1.397455	0.897164	1.002908	1.25135	0.16034	0.985173	0.310071
GENE1082X	CUST_5201_PI425536763	[BBH] MMP23_BOVIN (sp:Q2TBM7) Matrix metalloproteinase-23 OS=Bos taurus GN=MMP23 PE=2 SV=1	1.000000	-0.703508	-0.688384	-0.968958	-0.763033	-1.056072	-0.159748	0.311756	-0.040512	0.0	-0.572166	-0.457639	-0.862132	0.01348	0.212108	-0.036746	0.618391	0.479867	0.530542	0.334767	0.284492	0.475381	0.437323	0.437763
GENE3366X	TC125774	PREDICTED: Bos taurus collagen, type XII, alpha 1, transcript variant 1 (COL12A1), mRNA	1.000000	-0.701264	-1.331469	-1.740049	-1.60107	-2.004939	-0.475427	0.945517	-0.705465	-0.047417	-0.468084	-0.650209	-1.174744	0.190789	0.807178	0.0	0.605819	1.203258	0.915171	0.984818	0.446934	0.168275	0.206945	0.314588
GENE596X	CUST_21646_PI425536763	(sp:B9TQX4) Unique cartilage matrix-associated protein OS=Rattus norvegicus GN=Ucma PE=2 SV=1	1.000000	-0.842108	-1.71568	-1.194916	-0.203657	-2.059877	-0.341699	0.144412	0.0	-0.05452	-0.372398	-0.297319	-0.522137	-0.182073	0.631404	0.560453	1.167956	0.833215	1.043011	0.791006	0.757838	0.514822	0.757982	0.905636
GENE110X	CUST_12_PI425708691	(sp:Q9YIB4) Collagen alpha-1(I) chain OS=Cynops pyrrhogaster GN=COL1A1 PE=2 SV=1	1.000000	-1.457938	-2.304612	-1.828729	-0.975849	-2.468782	-1.253671	-0.047742	-0.341488	0.064997	-0.353163	-0.857556	-0.559733	0.0	0.884066	0.654802	1.13519	0.856278	1.261985	0.408441	0.566446	1.238872	0.885704	0.7641
GENE585X	CUST_21549_PI425536763	(sp:Q9YIB4) Collagen alpha-1(I) chain OS=Cynops pyrrhogaster GN=COL1A1 PE=2 SV=1	1.000000	-1.533571	-2.269337	-1.843272	-0.872309	-2.30987	-1.135072	0.091342	-0.274611	-0.141819	-0.095887	-0.442917	-0.369551	0.0	1.018953	0.647333	1.334434	0.61855	1.326143	0.600882	0.376721	1.344578	1.341108	0.984065
GENE1685X	TC101776	(sp:P02452) Collagen alpha-1(I) chain OS=Homo sapiens GN=COL1A1 PE=1 SV=4	1.000000	-1.43634	-2.322221	-2.024106	-0.855329	-2.39489	-0.851193	0.0	-0.158667	0.086405	-0.130667	-0.422363	-0.230613	-0.001963	1.225345	0.770211	1.378893	0.674929	1.207243	0.988058	0.276438	1.221549	1.18516	1.103026
GENE155X	CUST_13517_PI425536763	[BBH] RAB28_MOUSE (sp:Q99KL7) Ras-related protein Rab-28 OS=Mus musculus GN=Rab28 PE=2 SV=1	1.000000	-1.878435	-2.30981	-2.049333	-1.345179	-2.909792	-0.514805	0.0	0.00486	-0.338416	-0.695718	-0.41961	-0.761249	-0.220272	1.247925	0.763202	1.71533	1.043965	0.793019	0.360063	0.5722	1.168674	1.398637	0.6378
GENE495X	CUST_20746_PI425536763	(sp:P02457) Collagen alpha-1(I) chain OS=Gallus gallus GN=COL1A1 PE=1 SV=3	1.000000	-1.295931	-2.026497	-1.924275	-1.114881	-2.044554	-0.557433	0.039743	0.0	-0.125291	-0.426837	-0.357022	-0.565622	-0.235554	0.846936	0.417704	1.412916	0.889424	0.805431	0.539098	0.950737	0.83701	1.29219	0.869467
GENE579X	CUST_21455_PI425536763	(sp:P02452) Collagen alpha-1(I) chain OS=Homo sapiens GN=COL1A1 PE=1 SV=4	1.000000	-1.420427	-2.197026	-1.730326	-0.821291	-2.307253	-0.808506	0.197523	-0.125521	-0.260882	-0.249786	-0.55709	-0.648417	0.0	0.889649	0.321324	1.289491	0.820259	1.112584	0.480162	0.724678	1.01475	1.182659	0.954647
GENE595X	CUST_21631_PI425536763	(sp:P02457) Collagen alpha-1(I) chain OS=Gallus gallus GN=COL1A1 PE=1 SV=3	1.000000	-1.390842	-2.134116	-1.710194	-0.901147	-2.257946	-0.784893	0.199591	-0.188276	-0.265933	-0.294412	-0.518277	-0.574523	0.0	0.851518	0.279619	1.164205	0.854882	1.093486	0.438301	0.617341	0.876117	1.115986	0.932263
GENE2189X	TC107792	[BBH] CO1A1_CHICK (sp:P02457) Collagen alpha-1(I) chain OS=Gallus gallus GN=COL1A1 PE=1 SV=3	1.000000	-1.176557	-1.791828	-1.666087	-0.846451	-1.956822	-0.624509	0.356554	0.0	-0.189444	-0.34566	-0.536752	-0.594765	-0.098155	0.826102	0.31939	1.154917	0.61419	0.927902	0.750789	0.603884	0.623977	1.002578	0.908604
GENE623X	CUST_22137_PI425536763	(sp:Q14929) Zinc finger protein 169 OS=Homo sapiens GN=ZNF169 PE=1 SV=3	1.000000	-0.568079	-1.462293	-1.322681	-1.051663	-1.19625	-0.723269	0.0	0.153226	-0.294166	-0.410694	-0.34742	-0.104753	0.079728	0.708137	0.455226	0.897839	0.946357	0.720276	0.458232	-0.023784	0.884955	0.935162	0.828881
GENE1353X	CUST_8506_PI425536763	(sp:O93390) SPARC OS=Coturnix coturnix japonica GN=SPARC PE=2 SV=1	1.000000	-0.698024	-1.535431	-1.54184	-1.138811	-1.342871	-0.954133	-0.161729	0.0	-0.354089	-0.472857	-0.251713	-0.15577	5.58E-4	0.529647	0.384675	1.015836	0.969157	0.881149	0.50914	0.088234	0.746598	0.880061	0.698033
GENE1450X	CUST_9495_PI425536763	(sp:P07214) SPARC OS=Mus musculus GN=Sparc PE=1 SV=1	1.000000	-0.371305	-1.35409	-1.314852	-0.768276	-1.327495	-1.031436	-0.02424	0.0	-0.262576	-0.214606	-0.1843	0.05879	0.066453	0.649015	0.404855	1.128279	0.757218	0.639594	0.530667	-0.348023	0.773931	0.898237	0.576393
GENE521X	CUST_20910_PI425536763	(sp:P13213) SPARC OS=Bos taurus GN=SPARC PE=1 SV=2	1.000000	-1.522104	-1.581609	-1.365107	-0.782818	-1.75426	-1.262997	-0.402775	-0.073007	-0.08801	-0.222057	-0.264388	0.034955	0.222008	0.610399	0.619841	0.963771	0.836443	1.064881	0.713779	0.0	0.996238	0.985739	0.892653
GENE1349X	CUST_8496_PI425536763	(sp:P36377) SPARC OS=Gallus gallus GN=SPARC PE=2 SV=1	1.000000	-1.122438	-1.409484	-1.383761	-0.659021	-1.597578	-1.076209	-0.501728	-0.203799	-0.106246	-0.404395	-0.063289	0.0	0.350981	0.607647	0.630004	0.877531	1.00133	0.906343	0.627766	0.257544	0.903864	0.849074	0.897286
GENE1779X	TC102615	[BBH] SPRC_RAT (sp:P16975) SPARC OS=Rattus norvegicus GN=Sparc PE=1 SV=4	1.000000	-1.059726	-1.59736	-1.485762	-0.855948	-1.743422	-1.020136	-0.004903	0.0	-0.120117	-0.259263	-0.015778	-0.062651	0.428439	0.727574	0.649891	1.044997	1.178403	1.106186	0.832395	0.552925	0.943125	1.241707	1.010449
GENE2649X	TC114230		1.000000	-1.025923	-1.47716	-1.440364	-1.12089	-1.288873	-0.694443	0.237578	0.039252	0.0	-0.620612	-0.598857	-0.574147	-0.106583	0.860785	0.471565	0.860658	0.343367	0.794963	0.730121	-0.27879	0.850217	0.603237	0.624063
GENE103X	CUST_11792_PI425536763	(sp:P20112) SPARC OS=Sus scrofa GN=SPARC PE=1 SV=2	1.000000	-0.596389	-1.127621	-0.893373	-0.680773	-1.177743	-0.762275	0.490774	0.272809	-0.08863	-0.232854	-0.195305	-0.124272	0.0	1.086726	0.496774	1.306836	0.902609	1.14572	0.827451	-0.077282	1.044071	0.901512	1.008576
GENE2293X	TC109280		1.000000	-0.540092	-1.054425	-0.876446	-0.699443	-1.160409	-0.506059	-0.133469	-0.213011	0.082705	-0.242577	-0.469413	-0.271878	0.135259	0.75572	0.535508	0.964698	0.992866	1.242733	1.308032	0.0	0.682417	0.901476	0.770407
GENE1643X	TC101287		1.000000	-0.645109	-0.794964	-1.236526	-1.063097	-1.17865	-0.367514	0.0	-0.092296	-0.066359	-0.149492	-0.112629	-0.260397	0.567354	0.338312	0.589247	0.292568	0.958315	0.734386	0.562917	0.598586	0.349775	0.695433	0.826448
GENE265X	CUST_15274_PI425536763	(sp:P20785) Collagen alpha-1(VI) chain OS=Gallus gallus GN=COL6A1 PE=2 SV=1	1.000000	-0.686038	-1.022907	-1.406597	-0.860605	-1.485399	-0.473149	-0.048839	-0.07188	-0.08378	-0.287356	0.0	-0.023064	0.671606	0.857129	0.290525	0.99839	0.743948	1.058467	1.274057	0.731968	0.413482	0.68752	0.655152
GENE2677X	TC114559		1.000000	-0.817062	-1.086536	-1.717202	-1.115955	-1.57346	-0.572639	-0.198595	0.0	-0.148883	-0.538119	-0.075922	-0.266029	0.697075	0.589886	0.363396	0.932488	0.817487	0.81447	1.019929	0.60696	0.517462	0.787385	0.812322
GENE2220X	TC108130	Salmo salar Microfibrillar-associated protein 2 (mfap2), mRNA	1.000000	-1.201935	-2.495488	-2.433092	-1.448424	-2.745735	-0.326557	-0.007145	-0.043345	0.0	-0.483318	-0.718416	-0.53329	0.859564	0.74129	0.415509	0.973617	1.699186	1.726023	1.719538	0.436574	0.702147	0.596549	1.127313
GENE3102X	TC121015		1.000000	-0.757553	-1.08047	-1.905849	-0.871791	-1.982308	-0.149148	-0.337941	0.0	-0.375659	-0.431443	-0.483683	-0.695738	0.543156	0.719565	0.0338	0.523308	0.824012	1.212573	1.308241	0.404783	0.558584	1.130732	0.401171
GENE2601X	TC113510	(sp:O35206) Collagen alpha-1(XV) chain OS=Mus musculus GN=Col15a1 PE=1 SV=2	1.000000	-0.929861	-1.651142	-1.852588	-1.109403	-2.39311	-0.08544	-0.595762	-0.449974	0.0	-0.071078	-0.359958	-0.565435	0.100926	0.03406	0.673397	0.752383	0.785792	0.845942	1.121882	0.739798	0.658271	0.900679	1.426016
GENE3595X	TC130949	(sp:Q9DE65) Mimecan OS=Coturnix coturnix japonica GN=OGN PE=2 SV=1	1.000000	-1.662536	-1.16203	-1.69723	-0.639548	-2.247819	-0.100038	-0.221347	-0.9845	0.132592	-0.500858	0.0	-0.298994	-0.537091	1.07981	0.324881	0.985908	0.761669	1.332396	0.654808	0.52101	0.829713	1.412898	0.565895
GENE1108X	CUST_5504_PI425536763	(sp:Q2TBM7) Matrix metalloproteinase-23 OS=Bos taurus GN=MMP23 PE=2 SV=1	1.000000	-0.657734	-0.502614	-0.962465	-0.57736	-0.765341	-0.659342	-0.08483	-0.102903	0.006473	-0.54793	-0.660973	-0.338755	0.436491	0.579846	0.125171	0.690338	0.591898	0.681771	0.764687	0.0	0.690708	0.326656	0.587068
GENE1882X	TC103823		1.000000	-0.514482	-0.729491	-1.098975	-0.812888	-0.860083	-0.809653	0.019456	-0.209104	-0.176852	-0.679526	-0.285793	-0.17978	0.412314	0.375519	0.58313	0.6064	0.774895	0.559378	0.493258	0.0	0.88546	0.244955	0.375267
GENE3286X	TC124160	Salmo salar Follistatin-related protein 1 (fstl1), mRNA	1.000000	-0.412994	-0.7364	-1.292686	-1.304726	-0.975373	-0.826896	-0.492843	0.0	-0.019722	-1.180918	-0.161679	-0.278444	0.369765	0.382269	0.101553	0.569815	0.865404	1.030849	0.636067	0.193004	0.678039	0.314607	0.330819
GENE1503X	TC100018	(sp:Q9Y600) Cysteine sulfinic acid decarboxylase OS=Homo sapiens GN=CSAD PE=1 SV=2	1.000000	-0.873493	-1.092571	-1.957895	-1.354529	-1.219414	-0.173253	0.356905	-0.145464	-0.783077	-0.376036	-0.587412	-0.308841	0.120101	0.236394	0.0	0.182272	0.64519	0.525352	0.188678	0.035586	0.022415	0.49167	0.506012
GENE1282X	CUST_7857_PI425536763	(sp:P55002) Microfibrillar-associated protein 2 OS=Mus musculus GN=Mfap2 PE=2 SV=1	1.000000	-0.841112	-2.124367	-2.735149	-1.265998	-3.346625	0.0	-0.163837	-0.585471	-0.856207	-0.835042	-0.444438	-0.046809	0.272315	0.162653	0.645336	0.607134	1.367361	0.851351	1.325124	0.564469	0.476977	0.533058	0.378107
GENE1306X	CUST_81_PI425708691	(sp:P02457) Collagen alpha-1(I) chain OS=Gallus gallus GN=COL1A1 PE=1 SV=3	1.000000	-1.373948	-2.172991	-2.360448	-2.120467	-3.047365	-1.047009	-0.027349	0.321908	-0.788723	-0.876233	-0.263455	-0.586682	0.558764	0.323838	0.241944	0.116288	0.745467	0.787299	0.636856	0.0	0.48128	0.393001	0.608542
GENE1336X	CUST_8361_PI425536763	(sp:P02453) Collagen alpha-1(I) chain OS=Bos taurus GN=COL1A1 PE=1 SV=3	1.000000	-1.104718	-2.211484	-2.319762	-1.950983	-2.951177	-0.920876	0.0	0.194684	-0.781871	-0.924211	-0.323367	-1.12741	0.469448	0.112738	-0.119288	0.323298	0.877468	0.540764	0.315622	0.243365	0.060546	0.839683	0.297105
GENE2114X	TC106570	(sp:P02457) Collagen alpha-1(I) chain OS=Gallus gallus GN=COL1A1 PE=1 SV=3	1.000000	-1.269845	-2.390003	-2.376318	-1.651777	-2.607796	-1.373437	0.0	0.046262	-0.805387	-0.928581	-0.709158	-0.590919	0.444451	0.041786	0.176672	-0.158122	1.036566	0.79189	0.687542	0.344647	0.265889	0.865393	1.035737
GENE2248X	TC108656	(sp:P02457) Collagen alpha-1(I) chain OS=Gallus gallus GN=COL1A1 PE=1 SV=3	1.000000	-1.233885	-3.076087	-3.525468	-2.722001	-3.680894	-0.69629	0.45896	0.602232	-0.786321	-0.743829	-0.188375	-1.084388	1.399769	0.0	0.033997	0.134499	1.577171	0.341438	0.800738	0.727776	-0.212531	1.397984	1.098171
GENE2026X	TC105402	(sp:P46530) Neurogenic locus notch homolog protein 1 OS=Danio rerio GN=notch1a PE=2 SV=1	1.000000	-1.466273	-2.123628	-2.462535	-1.82689	-2.897953	-0.496593	-0.687414	0.060565	-0.259254	-1.08193	-0.076541	-0.437662	0.432742	0.250276	0.439686	0.376498	1.060689	0.179068	0.566356	0.417473	0.0	0.417185	0.269679
GENE645X	CUST_22638_PI425536763	(sp:Q641Z6) EH domain-containing protein 1 OS=Rattus norvegicus GN=Ehd1 PE=1 SV=1	1.000000	-1.200945	-1.9297	-1.872529	-1.171375	-2.173427	-0.820012	0.109809	0.045859	-0.683619	-0.879394	-0.874782	-0.976321	0.0	0.396824	-0.155092	0.593886	0.64468	0.49547	0.170691	0.641496	0.269958	0.705135	0.615591
GENE3356X	TC125611	Danio rerio collagen, type I, alpha 1a (col1a1a), mRNA	1.000000	-1.320298	-1.975805	-2.264928	-1.428819	-2.957581	-0.558795	0.148224	0.06938	-0.652569	-0.654997	-0.202067	-1.05509	0.0	0.333583	-0.097183	0.998272	0.807802	0.447212	0.147106	0.778417	0.057115	0.97691	0.541641
GENE1113X	CUST_5542_PI425536763	(sp:O93484) Collagen alpha-2(I) chain OS=Oncorhynchus mykiss GN=col1a2 PE=2 SV=2	1.000000	-1.46288	-2.237679	-2.119493	-1.279647	-2.728419	-0.882041	0.0	-0.019252	-0.343976	-0.711571	-0.506036	-0.642104	0.125879	0.748052	0.294943	0.858046	0.991618	0.815052	0.745596	0.218724	0.559804	0.616789	0.688859
GENE2426X	TC111031	Danio rerio collagen, type I, alpha 2 (col1a2), mRNA	1.000000	-1.529403	-2.786806	-2.461653	-1.63075	-3.219368	-1.061445	0.0	-0.188957	-0.528215	-0.798279	-0.497965	-0.729521	0.046709	0.550737	0.370477	0.853576	0.917667	0.77517	0.740146	0.064395	0.49483	0.887921	0.615547
GENE2396X	TC110654		1.000000	-1.249906	-2.278664	-2.269644	-1.167664	-2.876755	-0.788348	0.084721	-0.040805	-0.25975	-0.39614	-0.518712	-0.602882	0.0	0.854866	0.43686	1.049013	0.722259	0.751439	0.748967	0.486182	0.845999	1.176663	0.900221
GENE3251X	TC123622		1.000000	-1.513324	-2.383288	-2.316368	-1.897358	-2.943219	-0.356385	-0.193844	0.0	-0.316924	-0.741903	-0.479646	-0.400027	0.487429	0.660273	0.248067	0.239906	0.777843	0.758484	0.835226	0.259051	0.528739	0.882537	0.828059
GENE1726X	TC102064		1.000000	-0.958408	-1.285695	-1.163955	-1.494697	-1.252444	-0.393257	0.006452	0.0	-0.209849	-0.766022	-0.248006	-0.310741	0.178239	0.21148	0.568488	-0.014933	0.405924	0.598058	0.453587	0.076438	0.424064	0.39066	0.125771
GENE2758X	TC115635	(sp:Q60528) Mucin-1 OS=Mesocricetus auratus GN=MUC1 PE=2 SV=1	1.000000	-0.678026	-1.618145	-1.809775	-1.743233	-2.053427	-0.532512	0.216467	-0.187858	-0.333325	-0.66919	-0.502291	-0.494166	0.085414	0.494672	0.407023	0.332909	0.405269	0.426879	0.296252	0.0	0.403076	0.310298	0.06165
GENE2513X	TC112250	(sp:Q15113) Procollagen C-endopeptidase enhancer 1 OS=Homo sapiens GN=PCOLCE PE=1 SV=2	1.000000	-1.793695	-1.914087	-2.284702	-1.525992	-2.483544	-0.899251	0.169732	-0.790219	-0.492171	-0.648185	-0.536435	-0.410279	0.111848	0.539318	0.398156	0.528533	0.725679	0.532339	0.565235	0.341773	0.0	0.085685	0.181031
GENE1331X	CUST_8314_PI425536763	[BBH] PRELP_MOUSE (sp:Q9JK53) Prolargin OS=Mus musculus GN=Prelp PE=2 SV=2	1.000000	-0.778895	-1.157137	-1.505056	-1.396706	-1.272081	-0.679682	0.031602	-0.440305	-0.523814	-0.592637	-0.434712	-0.405651	0.0	0.349392	0.058006	0.653613	1.055196	0.525534	0.62926	0.30136	0.414197	0.475036	0.640401
GENE3734X	TC96221	(sp:Q8K310) Matrin-3 OS=Mus musculus GN=Matr3 PE=1 SV=1	1.000000	-0.586846	-1.178224	-1.270136	-0.940666	-1.157488	-0.643474	-0.111297	0.176668	-0.40326	-0.636831	-0.518376	-0.575642	0.0	0.392148	0.030891	0.554073	0.888775	0.4013	0.21869	0.192229	0.361132	0.635513	0.597264
GENE3301X	TC124367	(sp:Q3U962) Collagen alpha-2(V) chain OS=Mus musculus GN=Col5a2 PE=1 SV=1	1.000000	-0.750039	-1.008816	-1.912631	-1.456368	-1.899368	-0.54582	0.0	-0.533625	-0.143238	-0.209914	-0.215353	-0.571428	0.41625	0.350222	0.442714	0.009102	0.553003	0.336864	0.465077	0.870674	0.160974	0.623742	0.430463
GENE2237X	TC108484	(sp:P13731) Serpin H1 OS=Gallus gallus GN=SERPINH1 PE=1 SV=2	1.000000	-0.232767	-0.810493	-0.767665	-0.741735	-0.843587	-0.064969	-0.169348	-0.209802	0.0	-0.054934	-0.1193	-0.191036	0.305557	0.149569	0.22731	0.238809	0.222651	0.286051	0.070582	0.051538	0.019384	0.182317	0.039704
GENE2529X	TC112398	Salmo salar Decorin (pgs2), mRNA	1.000000	-0.653574	-1.048623	-1.09435	-1.033962	-1.270183	-0.613038	0.025071	-0.338797	0.0	-0.185129	-0.289258	-0.398673	0.25236	0.469427	0.395675	0.459687	0.286765	0.549273	0.315322	-0.423899	0.356329	0.122568	0.263451
GENE3234X	TC123326	(sp:Q60528) Mucin-1 OS=Mesocricetus auratus GN=MUC1 PE=2 SV=1	1.000000	-0.413522	-1.92919	-1.842516	-1.688346	-2.087994	-0.3549	0.0	-0.613128	0.007187	-0.185585	-0.086002	-0.690879	0.382268	0.535888	0.714138	0.756623	0.874662	0.759518	0.626293	-0.448821	0.694807	0.529081	0.34068
GENE3411X	TC126704	(sp:B5X186) Calumenin-A OS=Salmo salar GN=calua PE=2 SV=1	1.000000	-1.108376	-1.194979	-1.734413	-1.615627	-1.401082	-0.344024	0.135009	0.0	0.278919	-0.078013	-0.429068	-0.30257	0.261688	0.284313	0.38448	0.14358	0.733194	0.263802	-0.021417	-0.382661	0.793977	0.576818	0.100089
GENE501X	CUST_20778_PI425536763	(sp:Q9TTE2) Decorin OS=Ovis aries GN=DCN PE=2 SV=1	1.000000	-0.809411	-0.922212	-1.072401	-1.106854	-1.608774	-0.730854	0.15253	-0.199871	-0.094251	-0.227579	-0.208404	-0.721125	0.541529	0.574961	0.323156	0.475455	0.467064	0.602397	0.437884	0.0	0.503725	0.557362	0.080158
GENE3367X	TC125800	(sp:Q28888) Decorin OS=Oryctolagus cuniculus GN=DCN PE=2 SV=1	1.000000	-0.849446	-0.963024	-1.17088	-1.207655	-1.773551	-0.535163	0.132674	-0.285835	-0.234835	-0.522089	-0.203443	-1.032871	0.310368	0.423272	0.090036	0.678868	0.523984	0.481679	0.364526	0.014309	0.420556	0.626422	0.0
GENE3134X	TC121609		1.000000	-1.099017	-0.93397	-1.471854	-1.330883	-1.280446	-1.280063	0.0	-0.368712	-0.251805	-0.510841	-0.263587	-0.91296	0.559312	0.171431	0.392676	0.875299	0.498941	0.649694	1.292765	0.301794	0.806897	1.19189	0.522007
GENE3906X	TC99550	[BBH] CO6A2_CHICK (sp:P15988) Collagen alpha-2(VI) chain OS=Gallus gallus GN=COL6A2 PE=2 SV=1	1.000000	-1.349324	-1.610126	-2.04812	-1.773514	-2.103859	-1.743313	0.0	-0.440023	-0.29515	-0.844081	-0.622557	-0.995719	0.599271	0.442281	0.052388	0.64245	0.274027	0.787257	1.130167	0.14129	0.452767	0.958634	0.203466
GENE2990X	TC119257	Salmo salar Tensin (tens), mRNA	1.000000	-0.345241	-0.789101	-1.346581	-1.400187	-1.52736	-0.540246	-0.105309	0.031135	0.0	-0.488169	-0.276108	-0.362914	0.88218	0.641346	0.140284	0.568364	0.562856	0.604879	0.84049	-0.314106	0.611734	0.612357	0.295331
GENE2195X	TC107846		1.000000	-0.61268	-1.284391	-1.682672	-0.841091	-1.885578	-0.522341	0.599822	0.177757	-0.188322	-0.521844	-0.16993	0.0	0.615724	0.889991	0.574867	0.598061	0.465896	0.677328	0.462016	-0.088381	0.628153	-0.08563	0.765812
GENE2568X	TC113036	(sp:Q9UBP4) Dickkopf-related protein 3 OS=Homo sapiens GN=DKK3 PE=1 SV=1	1.000000	-0.898603	-1.481732	-1.174048	-1.265877	-1.213161	-0.233431	0.632461	-0.065934	-0.083576	-0.064999	-0.213442	0.0	0.732764	0.891532	0.317019	0.786934	0.597425	0.429325	0.464252	-0.030019	0.622021	0.812026	0.68998
GENE3463X	TC127843	(sp:P02457) Collagen alpha-1(I) chain OS=Gallus gallus GN=COL1A1 PE=1 SV=3	1.000000	-1.227292	-2.915928	-2.448962	-1.688868	-3.106207	-0.493244	1.25974	-0.67254	0.062756	-1.052917	-0.286043	-0.584436	0.401158	0.421916	0.0	0.840519	-0.257195	0.232059	1.3923	0.080341	1.070212	0.764447	0.834711
GENE3609X	TC131206	(sp:Q5E9X7) Inactive serine protease 35 OS=Bos taurus GN=PRSS35 PE=2 SV=2	1.000000	-1.011577	-3.991599	-2.720607	-2.175503	-4.371815	-0.805341	-0.00102	0.662938	0.0	-1.059221	-0.160305	0.24736	-1.162457	0.406202	1.250837	0.961584	1.246029	1.206114	0.904873	-0.7824	1.632027	0.922942	0.395166
GENE3904X	TC99528	matrix-remodelling associated 8b [Danio rerio]	1.000000	-0.585534	-1.048877	-1.422462	-1.207916	-2.285959	-1.017691	0.195592	-0.059927	-0.51284	-1.006351	0.101427	-0.376485	-0.151278	0.380376	0.403852	1.057022	0.409547	0.55351	0.800574	0.158353	0.61147	0.0	0.093436
GENE648X	CUST_22778_PI425536763	(sp:Q9UKG9) Peroxisomal carnitine O-octanoyltransferase OS=Homo sapiens GN=CROT PE=1 SV=2	1.000000	-1.921013	-0.938233	-1.38755	-1.192035	-1.138783	-1.466924	-0.023359	0.0	0.043513	-0.21721	-0.735679	-0.654367	0.559012	-0.012985	0.27395	0.657246	0.742406	0.828007	0.333119	0.37682	0.351288	0.618425	0.921602
GENE3077X	TC120702	(sp:P45845) Protein-lysine 6-oxidase OS=Sus scrofa GN=LOX PE=1 SV=2	1.000000	-1.295857	-0.691026	-0.865282	-1.005522	-0.871031	-0.352745	0.2446	-0.041208	-0.046649	-0.101393	-0.258078	-0.600073	0.282417	0.30517	0.331001	0.0	0.667328	0.647522	0.65624	0.321621	0.960221	0.547156	0.485291
GENE2881X	TC117373	(sp:Q9UHI8) A disintegrin and metalloproteinase with thrombospondin motifs 1 OS=Homo sapiens GN=ADAMTS1 PE=1 SV=4	1.000000	-1.536073	-1.497781	-0.803533	-1.088167	-0.786169	-0.135397	0.176558	0.284067	-0.232692	-0.212155	-0.776438	-0.908964	-0.261347	0.012356	0.0	0.743319	0.246778	0.419129	0.035863	0.479405	0.497492	1.096893	0.817272
GENE3603X	TC131135	(sp:Q9GLP0) Integrin beta-1 OS=Sus scrofa GN=ITGB1 PE=2 SV=1	1.000000	-0.866465	-0.965526	-1.112955	-0.381904	-0.739491	0.0	0.24871	-0.397882	-0.011648	-0.188556	-0.335375	-0.527709	0.222708	0.48012	-0.075806	0.320123	0.094357	0.479288	0.273541	0.296093	0.590356	1.026732	0.7833
GENE362X	CUST_17575_PI425536763	(sp:Q9Y4K0) Lysyl oxidase homolog 2 OS=Homo sapiens GN=LOXL2 PE=1 SV=1	1.000000	-0.809158	-1.229921	-1.356262	-1.021229	-0.845975	0.313805	0.864602	-0.129166	0.416118	0.344686	-0.864815	-0.851894	-0.016006	0.470295	-0.055437	0.496195	0.300642	0.357629	0.472007	-0.330357	0.329333	0.0	0.380626
GENE410X	CUST_18948_PI425536763	(sp:Q5E9X7) Inactive serine protease 35 OS=Bos taurus GN=PRSS35 PE=2 SV=2	1.000000	-3.087163	-3.21123	-3.083983	-1.931499	-4.740968	0.532686	0.0	-0.113775	-0.155483	-0.21541	-1.403528	-1.252662	0.222533	0.587431	0.337996	0.764039	0.949765	0.411321	1.006687	-0.070795	0.963704	0.359024	0.948427
GENE2873X	TC117296	(sp:P18340) C-X-C motif chemokine 9 OS=Mus musculus GN=Cxcl9 PE=2 SV=1	1.000000	-2.938201	-3.255889	-2.470893	-1.391489	-2.485799	0.0	-0.381416	0.348774	0.406175	-0.474496	-0.986357	-0.501109	0.651671	0.090279	0.205677	1.011322	0.084546	0.589552	0.109295	-0.117393	-0.201515	0.130593	0.703435
GENE2428X	TC111077	(sp:Q9HCU0) Endosialin OS=Homo sapiens GN=CD248 PE=1 SV=1	1.000000	-0.893542	-1.865398	-1.60112	-0.95008	-1.465361	0.323748	0.654906	-0.220032	0.529379	0.0	-0.35511	-1.093307	-0.082963	0.347399	0.102399	0.752845	0.451137	0.287697	0.504453	0.425989	0.014473	-0.425513	-0.185166
GENE2155X	TC107158		1.000000	-1.270148	-1.330544	-1.258256	-0.857926	-1.047817	-0.229528	0.444706	0.053564	0.350494	-0.026772	-0.302222	-0.414765	-0.097451	0.616003	0.344649	0.77531	0.57841	0.910349	0.622469	0.0	0.689129	0.500227	-0.180614
GENE3371X	TC125885		1.000000	-1.199197	-1.686649	-1.342163	-0.985721	-1.420328	0.110577	0.279269	-0.195674	0.119148	-0.32733	-0.295719	-0.755972	-0.293896	0.489818	0.212223	0.907037	0.811724	0.572939	0.786758	0.0	0.476082	0.1435	-0.4013
GENE3481X	TC128278	[BBH] OLM2B_HUMAN (sp:Q68BL8) Olfactomedin-like protein 2B OS=Homo sapiens GN=OLFML2B PE=2 SV=2	1.000000	-3.339184	-3.68667	-3.685257	-1.369164	-3.863358	0.536969	0.582787	-0.242604	0.0	-0.399033	-1.121035	-1.822189	-0.841829	0.990231	0.279045	1.897274	1.044582	0.924946	0.947949	0.311645	0.873393	0.740046	-0.077996
GENE2044X	TC105642	[BBH] HSP30_ONCTS (sp:P42931) Heat shock protein 30 OS=Oncorhynchus tschawytscha GN=hsp30 PE=2 SV=1	1.000000	-4.148829	-3.949551	-3.81893	-2.278271	-5.228554	-0.405151	0.0	-2.427216	1.439661	0.80769	-1.042509	-0.653453	0.728619	-0.67152	1.820313	3.561468	1.902064	3.441122	-0.272223	2.224208	0.652973	2.493682	0.886143
GENE130X	CUST_12840_PI425536763	(sp:P16177) Neuromedin-K receptor OS=Rattus norvegicus GN=Tacr3 PE=2 SV=1	1.000000	-0.883836	-1.346715	-1.788422	-1.356212	-2.217232	0.0	-0.424283	-0.635575	-0.103428	-0.09023	0.732612	0.30012	1.773831	0.98955	0.912981	0.107342	0.882338	-0.353082	-0.073542	0.53425	0.671948	0.706112	0.891464
GENE1310X	CUST_8125_PI425536763	(sp:Q8BGQ7) Alanyl-tRNA synthetase, cytoplasmic OS=Mus musculus GN=Aars PE=1 SV=1	1.000000	-2.480528	-2.747408	-2.657596	-2.090682	-3.750319	-0.731131	-0.244273	-0.389561	0.0	0.099865	0.323781	0.307944	0.722031	1.145853	0.516376	-0.038439	0.713661	-0.115055	0.029151	2.357082	-0.616429	0.27857	0.019656
GENE1042X	CUST_4481_PI425536763	(sp:P84335) Tropomyosin alpha-1 chain OS=Liza aurata PE=1 SV=1	1.000000	-1.574449	-1.68897	-1.305194	-1.534028	-1.72388	0.020988	0.355003	0.387045	0.139052	-0.044268	0.516426	-0.334675	0.862814	1.579621	0.753747	-0.669206	0.16949	-0.191528	0.0	0.900849	-0.723017	-0.059027	0.780124
GENE2446X	TC111336	(sp:P84335) Tropomyosin alpha-1 chain OS=Liza aurata PE=1 SV=1	1.000000	-2.612953	-1.05426	-1.323296	-2.004001	-2.77283	-0.203873	-0.153108	0.118694	0.070161	0.250286	0.967881	-0.389644	1.095076	1.993544	1.076227	-0.379965	0.354776	0.0	0.127722	0.570381	-0.84332	-0.049268	1.389802
GENE19X	CUST_10199_PI425536763	(sp:Q8VI73) Transaldolase OS=Cricetulus griseus GN=TALDO1 PE=2 SV=1	1.000000	-0.924623	-1.290812	-1.136975	-1.420583	-1.195103	-0.022329	0.19705	-0.264724	0.338166	0.11186	0.278002	0.365557	1.886513	0.758149	1.276006	-0.521602	-0.024425	0.177478	1.128548	0.0	-0.17056	-0.003657	0.661515
GENE1122X	CUST_5612_PI425536763	[BBH] TALDO_RAT (sp:Q9EQS0) Transaldolase OS=Rattus norvegicus GN=Taldo1 PE=1 SV=2	1.000000	-1.38873	-1.805193	-2.282157	-2.662606	-1.849505	0.144085	0.383327	-0.026938	0.019778	-0.250032	0.390626	0.0	1.443535	0.404106	1.033909	-0.676339	0.493937	0.376362	1.04142	-0.33113	-0.343046	0.046777	-0.086583
GENE669X	CUST_23170_PI425536763	(sp:P37837) Transaldolase OS=Homo sapiens GN=TALDO1 PE=1 SV=2	1.000000	-1.48203	-1.963973	-1.99208	-2.759671	-2.135075	-0.05194	0.544146	-0.164985	0.134095	-0.584244	0.16068	-0.400009	2.04348	0.643983	0.732166	-0.761509	0.08466	0.0	1.388419	0.432133	-0.561194	0.463565	0.620307
GENE1813X	TC102983	Salmo salar Transaldolase (taldo), mRNA	1.000000	-1.648835	-2.116259	-2.092204	-2.590045	-2.061417	0.062725	0.322473	-0.274519	-0.001872	-0.682515	0.086063	-0.355347	1.617889	0.452224	0.770442	-0.660385	0.145277	0.164848	1.085805	0.040392	-0.543476	0.0	0.505451
GENE1537X	TC100344	(sp:P16230) Sarcoplasmic reticulum histidine-rich calcium-binding protein OS=Oryctolagus cuniculus GN=HRC PE=1 SV=1	1.000000	-1.137986	-1.311579	-1.259378	-1.617109	-1.256124	-0.451602	-0.128707	-0.359335	0.111016	-0.391765	-0.086663	0.445305	1.740121	0.900825	0.719221	0.0	0.571834	0.859988	0.424761	0.405462	-0.332096	0.004965	0.995984
GENE1538X	TC100344	(sp:P16230) Sarcoplasmic reticulum histidine-rich calcium-binding protein OS=Oryctolagus cuniculus GN=HRC PE=1 SV=1	1.000000	-1.217618	-1.254514	-1.287366	-1.625301	-1.222279	-0.439698	-0.137551	-0.356544	0.186904	-0.26906	-0.127651	0.412297	1.731283	0.97122	0.804575	0.028246	0.597962	0.932969	0.418893	0.421537	-0.334721	0.0	0.904389
GENE3698X	TC95775	(sp:Q64640) Adenosine kinase OS=Rattus norvegicus GN=Adk PE=1 SV=3	1.000000	-1.372282	-1.08226	-1.787494	-1.896303	-1.42283	-0.263864	0.089866	-0.294058	-0.507024	-0.815401	0.516451	0.830544	1.741362	0.738863	0.563034	-0.07312	0.381424	0.695269	0.845989	0.033545	-1.185276	0.0	0.274311
GENE864X	CUST_27498_PI425536763	(sp:Q9YHB5) Condensin complex subunit 3 OS=Xenopus laevis GN=ncapg PE=1 SV=1	1.000000	-0.835219	-1.702342	-1.971726	-2.04496	-1.116279	-0.80034	-0.978205	-0.329067	-0.767771	-1.1305	0.237794	0.746552	0.10922	0.728309	0.694609	-0.368469	0.0	0.240931	0.057963	0.180547	0.641833	0.017605	0.327919
GENE1968X	TC104839	[BBH] CND3_XENLA (sp:Q9YHB5) Condensin complex subunit 3 OS=Xenopus laevis GN=ncapg PE=1 SV=1	1.000000	-0.60291	-1.204029	-1.579083	-1.84108	-1.224281	-0.7808	-0.777006	-0.406956	-0.591021	-0.707159	0.172268	0.905159	0.235809	0.771436	0.791205	-0.217143	0.113773	0.007546	0.0	0.267698	0.717638	0.419262	0.496418
GENE2118X	TC106619	[BBH] PIF1_DANRE (sp:Q7ZV90) ATP-dependent DNA helicase PIF1 OS=Danio rerio GN=pif1 PE=2 SV=1	1.000000	-1.712673	-1.521133	-0.973679	-1.455769	-1.172495	-0.920422	-1.458938	0.0	-0.975357	-0.824824	-0.514636	1.169138	0.533631	0.675208	0.853423	-0.809276	0.879487	0.028094	0.94835	0.474554	1.272819	0.599642	0.963822
GENE206X	CUST_14094_PI425536763	[BBH] PIM1_HUMAN (sp:P11309) Proto-oncogene serine	1.000000	-1.425149	-2.0267	-1.754798	-1.547404	-0.738383	0.029586	-0.137207	-0.015005	0.628868	-0.087232	-0.053177	0.621277	0.564431	0.955753	0.871082	0.0	0.552544	0.37278	0.04232	-0.070966	-0.115085	0.20041	1.008537
GENE233X	CUST_1457_PI425536763	(sp:Q9Y2X8) Ubiquitin-conjugating enzyme E2 D4 OS=Homo sapiens GN=UBE2D4 PE=1 SV=1	1.000000	-1.897012	-2.34474	-1.729066	-1.680255	-0.866898	-0.103657	0.0	-0.714318	0.688924	-0.046708	0.593736	1.295105	0.818464	1.362395	1.32242	0.65028	1.376392	0.176387	0.302689	-0.432401	-0.054168	-0.01551	0.468478
GENE1396X	CUST_8851_PI425536763	(sp:P13995) Bifunctional methylenetetrahydrofolate dehydrogenase	1.000000	-3.707551	-3.69282	-2.962236	-1.659676	-2.107442	0.046077	-0.843079	-0.58216	-0.193456	0.402741	0.431672	1.729426	0.439342	1.389879	1.274713	0.0	0.896009	-0.163666	-0.573696	0.571887	-0.509589	0.547877	1.803185
GENE3347X	TC125487	[BBH] MTDC_CHICK (sp:Q5ZKA5) Bifunctional methylenetetrahydrofolate dehydrogenase	1.000000	-4.137903	-4.400473	-3.034424	-1.88524	-2.089998	0.034482	-0.782768	-0.46637	0.0	0.424597	0.462886	1.687319	0.370678	1.364245	1.273826	-0.089089	0.964705	-0.236399	-0.490876	0.419803	-0.57061	0.581276	1.843149
GENE534X	CUST_21015_PI425536763	(sp:P35705) Thioredoxin-dependent peroxide reductase, mitochondrial OS=Bos taurus GN=PRDX3 PE=1 SV=2	1.000000	-0.926818	-0.911472	-1.38628	-1.136537	-1.128564	-0.084061	-0.470941	-0.36802	-0.22174	-0.057173	0.0	0.160544	0.967596	0.512809	0.669729	0.43791	0.930197	0.181701	0.195269	-0.296942	0.13273	0.310843	0.387782
GENE580X	CUST_21459_PI425536763	(sp:A7MC64) Reticulon-1 OS=Xenopus tropicalis GN=rtn1 PE=2 SV=2	1.000000	-1.150597	-1.082427	-1.634976	-1.288212	-1.753416	-0.26905	-0.393459	-0.302647	-0.039422	-0.024308	0.515955	0.976922	1.185394	1.20605	1.261796	0.6708	1.221599	0.699952	0.802441	-0.187738	0.0	0.373208	0.595757
GENE643X	CUST_22545_PI425536763	(sp:Q16799) Reticulon-1 OS=Homo sapiens GN=RTN1 PE=1 SV=1	1.000000	-1.378823	-1.225545	-1.800975	-1.569314	-1.705271	-0.423205	-0.620747	-0.623253	-0.104532	0.0	0.415627	1.037823	1.036062	1.065612	1.351399	0.453467	0.978178	0.532659	0.645022	-0.402731	-0.105298	0.170043	0.571513
GENE3221X	TC123093	[BBH] P2RX5_RAT (sp:P51578) P2X purinoceptor 5 OS=Rattus norvegicus GN=P2rx5 PE=2 SV=1	1.000000	-1.293746	-1.210448	-0.952781	-0.992074	-0.971928	-0.25981	-0.716815	-0.560092	0.280519	-0.219809	0.0	0.711169	0.704769	0.657644	1.018116	0.290386	0.722716	0.286427	0.348242	-0.591961	-0.044541	0.207809	0.257291
GENE1308X	CUST_8112_PI425536763	(sp:Q9DBG6) Dolichyl-diphosphooligosaccharide--protein glycosyltransferase subunit 2 OS=Mus musculus GN=Rpn2 PE=2 SV=1	1.000000	-0.613515	-0.455537	-0.783731	-0.532385	-0.695171	0.0	-0.280089	-0.126441	-0.063465	0.056952	0.072847	0.125603	0.334693	0.160737	0.394959	0.149194	0.253097	0.045307	-0.098526	-0.339687	-0.363611	0.25737	0.229937
GENE319X	CUST_1670_PI425536763	(sp:P07942) Laminin subunit beta-1 OS=Homo sapiens GN=LAMB1 PE=1 SV=1	1.000000	-0.773214	-1.859353	-1.51833	-1.259556	-1.845595	-1.079249	0.0	-0.173441	-0.120516	-0.552773	0.168775	0.217059	0.591606	0.433589	0.933287	0.490793	0.768058	0.869567	0.865746	-0.015039	-0.028715	0.436689	0.317455
GENE1984X	TC104934	(sp:P02469) Laminin subunit beta-1 OS=Mus musculus GN=Lamb1-1 PE=1 SV=2	1.000000	-1.020379	-1.702168	-1.669905	-1.302812	-1.81166	-0.661771	-0.247545	0.0	-0.004314	-0.729499	-0.047575	0.089776	0.870015	0.434038	0.767591	0.317063	0.624988	0.32833	0.506933	-0.017407	0.030429	0.346424	0.722602
GENE443X	CUST_1989_PI425536763	(sp:P51643) ADP-ribosylation factor 1 OS=Xenopus laevis GN=arf1 PE=2 SV=2	1.000000	-0.988866	-1.204519	-1.264818	-0.817638	-0.690263	-0.013609	0.0	0.025948	-0.267546	0.090835	-0.08571	-0.012221	0.227689	0.507236	0.430124	0.317744	0.698864	0.387001	0.308167	-0.12513	-0.271823	0.431721	0.173702
GENE323X	CUST_1676_PI425536763	(sp:Q9DFS6) Eukaryotic translation initiation factor 4E-1A OS=Danio rerio GN=eif4e1a PE=1 SV=1	1.000000	-2.605463	-2.966587	-2.660141	-2.107594	-2.162918	-0.193978	-0.377976	-0.061527	-0.229898	-0.520789	0.2037	0.705324	0.850779	1.007385	0.766251	0.994727	1.536366	1.268585	1.097863	-0.01973	0.0	0.705323	0.158001
GENE1514X	TC100133	Salmo salar Lathosterol oxidase (sc5d), mRNA	1.000000	-1.682743	-2.20281	-2.149848	-1.968264	-2.205535	-0.212509	-0.331251	0.0	-0.342605	-0.630951	0.088252	0.262323	0.527636	1.083651	0.544922	0.37612	0.984131	0.797719	0.580146	-0.123654	-0.362429	0.032612	0.4443
GENE1761X	TC102433		1.000000	-2.613714	-4.397509	-2.616822	-2.145032	-3.081142	-0.536622	-0.636984	-0.239958	-1.7E-5	-0.238597	0.339729	1.403242	0.726164	1.640922	1.45961	0.944125	0.909518	1.284462	0.995126	-0.382856	0.0	0.407537	0.759004
GENE1762X	TC102433		1.000000	-2.602771	-4.442486	-2.488496	-2.063661	-2.917322	-0.46388	-0.604976	-0.091247	0.0	-0.191624	0.356486	1.391757	0.758326	1.610411	1.473709	0.903447	0.896237	1.333064	1.034357	-0.345927	-0.002965	0.507149	0.687676
GENE953X	CUST_3206_PI425536763	[BBH] KIF2C_CRIGR (sp:P70096) Kinesin-like protein KIF2C OS=Cricetulus griseus GN=KIF2C PE=1 SV=2	1.000000	-1.748639	-1.737742	-1.911115	-1.371348	-1.890205	-0.801055	0.04434	-0.034113	-0.350328	0.0	-0.123416	0.885015	0.5729	0.655082	0.707646	-0.248264	0.359067	1.08245	0.334841	-0.285029	0.558926	0.580441	0.561766
GENE2250X	TC108676	Danio rerio stathmin 1b (stmn1b), mRNA	1.000000	-1.12364	-2.262481	-1.766236	-1.241034	-1.946476	-0.752831	-0.776908	-0.001929	-0.325211	0.0	-0.043169	0.777042	0.396779	0.524306	0.720684	0.192201	0.548291	0.103611	0.614395	-0.900396	0.566069	0.808977	0.566272
GENE3856X	TC98542	Salmo salar Rho-related GTP-binding protein RhoE (rnd3), mRNA	1.000000	-0.432741	-1.332148	-1.112162	-1.044264	-0.884107	-0.030667	-0.70149	-0.349253	-0.342113	-0.245406	0.212942	0.229833	0.588	0.457273	0.564096	0.0	0.386768	0.51024	0.519019	-0.223431	0.26899	0.608709	0.662943
GENE364X	CUST_17607_PI425536763	(sp:Q8R4F1) Netrin-G2 OS=Mus musculus GN=Ntng2 PE=1 SV=1	1.000000	-0.569299	-1.385262	-1.803993	-1.086014	-1.395138	-0.318738	0.017958	-0.510774	0.21367	-0.040436	0.085571	0.207575	0.34221	1.205684	0.632834	-0.235521	0.584027	0.503106	0.516837	0.299004	0.0	-0.303871	-0.180786
GENE403X	CUST_18650_PI425536763	(sp:Q95333) Xaa-Pro aminopeptidase 2 OS=Sus scrofa GN=XPNPEP2 PE=1 SV=1	1.000000	-1.463807	-2.364395	-2.140622	-2.10175	-1.84681	-0.097705	-0.112509	-0.307093	0.424196	-0.992655	0.695907	1.089367	1.271143	0.871924	0.725236	-0.019809	1.421059	0.289742	0.485821	0.530388	0.521351	-0.098755	0.0
GENE758X	CUST_25125_PI425536763	(sp:O54803) P2X purinoceptor 6 OS=Mus musculus GN=P2rx6 PE=2 SV=1	1.000000	-0.893554	-0.918212	-1.388824	-1.403743	-0.943495	-0.223933	-0.189803	0.0	0.313467	-0.409126	-0.120769	0.13942	0.827617	0.702236	0.516971	-0.020859	1.060074	0.129472	0.252486	0.416351	-0.002569	0.217095	0.478122
GENE2125X	TC106706	(sp:Q91ZJ5) UTP--glucose-1-phosphate uridylyltransferase OS=Mus musculus GN=Ugp2 PE=2 SV=3	1.000000	-2.312023	-1.570903	-2.071536	-1.585088	-2.01359	0.085329	-0.05571	-0.094135	-0.353697	-0.399706	0.0	0.424483	0.915628	1.170348	0.768905	0.180141	1.467239	1.000567	0.217462	-0.272542	0.968422	0.061806	-0.10498
GENE1573X	TC100610	(sp:P16118) 6-phosphofructo-2-kinase	1.000000	-1.431912	-1.803624	-1.858934	-1.504822	-2.224213	0.095272	-0.249069	0.146361	-0.124836	-0.642996	0.397628	0.589656	0.832368	0.989869	0.642989	-0.749337	0.927682	0.627028	0.165458	-0.266111	-0.139236	0.146562	0.0
GENE1574X	TC100610	(sp:P16118) 6-phosphofructo-2-kinase	1.000000	-1.360112	-1.64222	-1.802417	-1.489842	-2.324804	0.138199	-0.24988	0.17494	-0.13868	-0.575557	0.37888	0.66132	0.684798	1.02965	0.646233	-0.852036	0.968108	0.460892	0.149107	-0.134028	-0.099907	0.1354	0.0
GENE3584X	TC130720	PREDICTED: Danio rerio hm:zeh0767 (hm:zeh0767), mRNA	1.000000	-1.023336	-1.430649	-1.272279	-1.028646	-1.36224	-0.253288	0.0	0.095297	0.104802	0.019302	-0.108941	0.369577	0.792864	0.743834	0.572802	-0.26759	0.385921	-0.028801	0.14403	-0.197189	0.15703	-0.209448	0.230623
GENE3684X	TC95521	(sp:Q9WV85) Nucleoside diphosphate kinase 3 OS=Mus musculus GN=Nme3 PE=2 SV=3	1.000000	-0.865155	-1.115006	-1.382835	-1.398163	-1.360776	-0.205021	-0.31561	2.83E-4	0.20674	-0.111505	0.0	0.239912	0.585961	0.825422	0.983153	-0.127983	0.751712	-0.092091	0.419892	-0.219257	0.350929	0.145292	0.340998
GENE929X	CUST_288_PI425536763	(sp:P27424) Microfibrillar-associated protein 2 OS=Bos taurus GN=MFAP2 PE=1 SV=1	1.000000	-1.717172	-2.81596	-1.302923	-1.371712	-1.65057	-0.471001	-0.230211	-0.321057	-0.113995	-0.368532	-0.394569	0.006598	0.576159	0.0	0.634511	0.708733	0.769691	1.330582	1.291265	0.192403	0.831179	0.648361	0.505424
GENE2135X	TC106765	hypothetical protein LOC792608 [Danio rerio]	1.000000	-1.092638	-2.401194	-0.945841	-1.31015	-2.2117	-0.624345	-0.228423	0.116015	-1.130291	-0.404902	-0.00208	0.0	0.902054	0.294178	0.54319	-0.029883	0.706242	0.744627	1.099748	0.501325	0.487307	0.940092	0.318253
GENE2075X	TC106015	(sp:Q96R06) Sperm-associated antigen 5 OS=Homo sapiens GN=SPAG5 PE=1 SV=2	1.000000	-1.867367	-2.445209	-1.348027	-1.968325	-2.317034	-0.268081	-0.186149	0.271115	-0.883881	-0.334703	1.276813	1.03305	0.669305	1.111732	0.504511	-0.20835	0.0	-0.065078	0.657732	0.122922	0.757708	0.844413	0.745924
GENE1495X	CUST_996_PI425536763	(sp:Q9H0H5) Rac GTPase-activating protein 1 OS=Homo sapiens GN=RACGAP1 PE=1 SV=1	1.000000	-2.094939	-2.35504	-0.9934	-1.502216	-1.491405	-0.088788	-0.225107	0.0	-0.409097	-0.441727	0.346862	1.03157	0.928696	0.761387	0.851235	0.153573	-0.491457	0.775616	0.25253	-0.463631	0.470661	0.332582	0.121712
GENE1790X	TC102745	(sp:P51958) Cell division control protein 2 homolog OS=Carassius auratus GN=cdc2 PE=2 SV=1	1.000000	-2.421897	-3.108747	-0.745062	-1.538193	-2.265541	-0.784991	-0.18186	0.0	-0.896529	-0.39657	0.07221	0.779061	0.639226	0.609874	1.035744	-0.090954	0.347527	0.259833	0.769568	-0.077119	0.832575	1.032672	0.541367
GENE3248X	TC123585	(sp:Q3SZY3) Securin OS=Bos taurus GN=PTTG1 PE=2 SV=1	1.000000	-1.603277	-2.103272	-0.80507	-1.122838	-1.217893	-0.876403	-0.562104	-0.125702	-0.607821	-0.437444	0.030859	0.416056	0.194532	0.729621	0.30346	0.011389	0.416843	0.395972	0.379433	-0.536461	0.54762	0.860333	0.0
GENE2161X	TC107268	(sp:O42130) DNA topoisomerase 2-alpha OS=Gallus gallus GN=TOP2A PE=2 SV=2	1.000000	-1.010607	-1.554209	-0.682772	-0.11268	-1.558788	-0.562504	-0.396162	0.0	-0.432645	-0.050725	0.144846	0.509766	0.149745	0.53709	0.455817	-0.035348	-0.036986	0.240017	0.33302	0.432826	0.401478	0.517049	0.285416
GENE77X	CUST_11_PI425708691	(sp:Q803H4) Histone H3-like centromeric protein A OS=Danio rerio GN=cenpa PE=1 SV=1	1.000000	-1.36402	-2.428632	-1.597968	-1.869434	-1.808719	-0.221784	-0.088707	0.291751	-1.599592	-0.372259	0.0	0.932215	0.816319	1.267345	1.604502	-0.793004	-0.206274	1.947824	0.606599	0.419905	1.496635	1.428658	1.062217
GENE2111X	TC106539	(sp:Q9PTG8) Transforming acidic coiled-coil-containing protein 3 OS=Xenopus laevis GN=tacc3 PE=1 SV=2	1.000000	-2.075403	-3.272693	-2.541379	-3.049347	-0.982368	-0.004871	-0.090357	0.0	-1.225719	-0.280642	-0.10767	0.641661	0.417256	1.029146	0.898243	-0.575173	0.794509	0.330855	0.411641	0.173371	0.844958	1.686721	0.850692
GENE1447X	CUST_9488_PI425536763	(sp:Q8CG48) Structural maintenance of chromosomes protein 2 OS=Mus musculus GN=Smc2 PE=1 SV=1	1.000000	-1.368295	-3.327086	-2.488529	-1.505793	-0.93266	-0.416895	-0.236332	-0.086323	-0.414014	-0.51319	0.022169	0.091011	0.619084	0.981031	1.035173	-0.177861	0.45423	0.0	0.115213	0.172945	1.10025	0.820736	0.876605
GENE3708X	TC95885	(sp:P50533) Structural maintenance of chromosomes protein 2 OS=Xenopus laevis GN=smc2 PE=1 SV=1	1.000000	-1.688235	-2.123202	-1.635871	-1.357432	-1.053932	-0.220068	-0.106626	-0.146592	-0.561073	-0.362507	0.0	0.040791	0.598962	0.963967	0.877081	-0.582608	0.719887	0.039384	0.350284	0.481777	1.258537	0.643435	0.760062
GENE3387X	TC126143	(sp:P0C2X8) Cell division cycle-associated protein 3 OS=Xenopus laevis GN=cdca3 PE=1 SV=1	1.000000	-1.184801	-1.968009	-1.05036	-1.220409	-0.800869	-0.688073	-0.369597	-0.098497	-0.805765	-0.603894	0.0	0.088692	0.303382	1.162483	0.359094	-0.044878	0.599732	0.294294	0.312375	0.457637	0.712613	1.055792	0.120182
GENE79X	CUST_11039_PI425536763	(sp:P04047) Thymidine kinase, cytosolic OS=Gallus gallus GN=TK1 PE=3 SV=1	1.000000	-1.755511	-3.849108	-2.972958	-2.69143	-3.184156	0.014009	-0.640603	-0.068916	-0.295739	0.211579	0.442948	1.044217	0.802268	1.026674	0.982973	-0.708302	-1.024826	0.332189	0.478299	-1.166065	0.070499	0.381288	0.0
GENE3638X	TC132061	(sp:A5D7R8) Thymidine kinase, cytosolic OS=Bos taurus GN=TK1 PE=2 SV=1	1.000000	-0.71943	-1.217614	-1.03956	-0.775278	-1.778273	0.189606	-0.447408	0.190712	-0.376042	-0.09907	0.534486	0.712722	0.323382	0.377431	0.542511	-0.291777	-0.305031	0.41666	0.142429	-0.20047	0.140403	0.460694	0.0
GENE1934X	TC104419		1.000000	-0.443707	-1.000744	-1.594833	-0.800283	-0.983003	-0.337358	-0.293177	0.110308	-0.228072	0.014395	0.186931	0.65199	0.191859	0.588896	0.624981	-0.285733	0.0	0.055498	-0.258113	-0.473118	0.092482	0.051951	0.183257
GENE689X	CUST_23581_PI425536763	(sp:Q12834) Cell division cycle protein 20 homolog OS=Homo sapiens GN=CDC20 PE=1 SV=2	1.000000	-1.495085	-3.004606	-2.161302	-2.578978	-2.373488	0.508087	0.414765	0.252048	-1.465427	-1.043011	0.26272	0.177107	0.513813	0.541473	0.0	-0.337952	0.274765	-0.161774	0.462651	1.570314	-0.076892	0.385373	-0.374333
GENE1624X	TC101117	(sp:Q3ZBK3) Kinetochore protein Spc25 OS=Bos taurus GN=SPC25 PE=2 SV=1	1.000000	-1.426836	-2.569343	-1.882314	-1.657893	-2.097531	0.0	1.054465	0.088912	-1.498899	-0.532078	0.264617	0.087304	0.210464	0.491632	0.171703	-0.348854	0.170608	-0.593221	0.146643	0.225263	-0.089848	0.44035	-0.245728
GENE2070X	TC105941	[BBH] CDC20_PIG (sp:Q5H7C0) Cell division cycle protein 20 homolog OS=Sus scrofa GN=CDC20 PE=2 SV=1	1.000000	-1.891471	-2.468028	-1.426288	-1.601699	-2.173541	0.213204	0.214164	0.266022	-0.695206	-0.833644	0.182791	0.457284	0.452315	0.508531	0.198129	-0.460021	-0.082649	0.18848	0.0	-0.215173	0.023848	0.402141	-0.19055
GENE533X	CUST_21007_PI425536763	(sp:Q7ZUY3) Histone H2A.x OS=Danio rerio GN=h2afx PE=2 SV=3	1.000000	-0.846271	-0.924333	-1.120435	-1.068523	-0.672792	-0.002262	-0.114887	0.554262	-0.605821	-0.35628	0.0	0.338345	0.362169	0.68089	0.306992	-0.197444	0.67233	0.373521	0.207509	0.041437	-0.130874	0.040266	0.258656
GENE2171X	TC107453	(sp:Q7ZUY3) Histone H2A.x OS=Danio rerio GN=h2afx PE=2 SV=3	1.000000	-0.869241	-1.361794	-1.253543	-1.419857	-0.850455	-0.251573	-0.227813	0.32283	-0.778198	-0.262349	0.216724	0.392468	0.300377	0.581264	0.420094	-0.187994	0.339517	0.260423	0.048369	0.0	-0.213772	0.143773	0.129283
GENE266X	CUST_1529_PI425536763	(sp:A5GFW1) Serine	1.000000	-0.68051	-0.916241	-1.250905	-1.123504	-1.345713	-0.218708	0.0	-0.087878	-0.785019	-0.386901	-0.057866	0.247715	0.692545	0.463941	0.448275	-0.462441	0.342257	0.194463	0.170593	0.113143	0.277591	0.802195	0.586877
GENE2848X	TC116914	(sp:Q8AYS7) Centromere protein I OS=Gallus gallus GN=CENPI PE=1 SV=1	1.000000	-0.404089	-0.774248	-0.841291	-0.564015	-0.807852	-0.138509	0.0	0.126617	-0.442885	-0.222285	-0.38053	0.155669	0.257388	0.415913	0.336819	-0.185459	0.229755	0.247081	0.033285	-0.032554	0.217021	0.13808	0.107365
GENE2224X	TC108195	kinesin family member 2C [Danio rerio]	1.000000	-0.745454	-1.273163	-2.053921	-0.499838	-1.37413	-0.32886	-0.028762	-0.162496	-0.805748	-0.028551	0.117999	0.710966	0.673957	0.834866	1.04844	-0.453795	0.399854	0.182797	0.509724	0.0	0.540545	0.642269	0.573922
GENE846X	CUST_27242_PI425536763	(sp:P02315) Non-histone chromosomal protein H6 OS=Oncorhynchus mykiss PE=1 SV=2	1.000000	-0.639487	-1.198909	-1.294556	-1.074918	-1.173154	-0.739084	-0.31323	0.004492	-0.535124	-0.470257	0.151722	0.0	0.457171	0.556876	-0.099904	-0.821847	0.114522	0.025067	0.269468	0.062366	0.369757	0.500002	0.312173
GENE674X	CUST_23279_PI425536763	(sp:O13024) Inner centromere protein A OS=Xenopus laevis GN=incenp-A PE=1 SV=1	1.000000	-2.206765	-3.074258	-3.794111	-2.134123	-4.197762	-0.456637	0.356979	0.429222	-1.528732	-0.049225	0.0	0.220452	0.773922	0.651294	0.676275	-0.647827	-0.193114	0.431157	0.294196	-0.305876	0.085426	0.246165	0.05317
GENE757X	CUST_25072_PI425536763	(sp:P53352) Inner centromere protein OS=Gallus gallus GN=INCENP PE=2 SV=1	1.000000	-2.125262	-3.528125	-4.072393	-2.473005	-5.14572	-0.404471	0.390981	0.434216	-1.649519	-0.229599	0.184569	0.239123	0.607502	0.705457	0.653418	-0.707236	0.071145	0.203799	0.214701	-0.13606	0.0	0.41845	-0.060309
GENE1197X	CUST_6756_PI425536763	(sp:Q0IHP2) Inner centromere protein OS=Xenopus tropicalis GN=incenp PE=2 SV=1	1.000000	-2.371681	-2.463073	-3.020799	-1.99153	-3.552686	-0.4662	0.488599	0.377657	-1.213274	-0.052595	0.043642	0.205056	0.586704	0.595844	0.544844	-0.648307	-0.087356	0.290045	0.107145	-0.239317	0.071826	0.386943	0.0
GENE1046X	CUST_455_PI425536763	[BBH] TOPK_DANRE (sp:Q6DHU8) Lymphokine-activated killer T-cell-originated protein kinase homolog OS=Danio rerio GN=pbk PE=2 SV=1	1.000000	-2.312932	-3.872468	-4.919684	-3.225533	-5.120856	-0.438969	-0.396343	0.149484	-1.670016	-0.924855	0.191917	0.401166	0.59741	0.67272	0.613936	-0.526175	0.212331	0.0	0.081589	-0.112984	0.139997	0.279028	0.048362
GENE3489X	TC128387	(sp:Q0IHP2) Inner centromere protein OS=Xenopus tropicalis GN=incenp PE=2 SV=1	1.000000	-1.063659	-1.284956	-1.393636	-1.160565	-1.934251	-0.144605	0.01942	0.005668	-1.057841	-0.276499	0.20728	0.271988	0.254567	0.474641	0.696192	-0.461893	-0.175683	0.161324	0.126311	-0.293679	0.069142	0.133962	0.0
GENE908X	CUST_2838_PI425536763	(sp:O46374) DNA topoisomerase 2-alpha OS=Sus scrofa GN=TOP2A PE=2 SV=1	1.000000	-2.0331	-5.243378	-4.551288	-2.270149	-3.569437	-0.527965	-0.497042	0.191386	-1.294095	-0.132241	0.0	0.16106	0.413705	0.454087	0.70606	-0.496037	0.103437	0.211578	0.196765	0.158238	0.474795	0.37107	-0.008992
GENE567X	CUST_21311_PI425536763	(sp:P41516) DNA topoisomerase 2-alpha OS=Rattus norvegicus GN=Top2a PE=2 SV=1	1.000000	-1.577705	-2.716286	-2.953669	-2.183787	-2.277487	-0.496104	-0.495689	0.0	-0.859403	-0.178365	0.019303	0.300564	0.441374	0.434079	0.758246	-0.310446	0.325322	0.226661	0.34544	-0.143334	0.355214	0.340351	0.044127
GENE1865X	TC103551	DNA topoisomerase 2-alpha [Danio rerio]	1.000000	-1.917271	-3.461988	-2.99875	-2.034439	-2.78309	-0.686785	-0.473299	0.148344	-0.83775	-0.300223	0.0	0.3766	0.541699	0.505536	0.670379	-0.55346	0.355842	0.132969	0.391782	-0.013665	0.62784	0.32787	0.148518
GENE2561X	TC112939	(sp:A4IH24) Targeting protein for Xklp2 OS=Xenopus tropicalis GN=tpx2 PE=2 SV=1	1.000000	-2.525524	-4.773138	-3.942522	-2.733973	-4.137827	-0.894778	-0.485504	0.044519	-1.359552	-0.752983	0.0	0.38595	0.804127	0.796829	0.741356	-0.461998	0.172272	-0.0654	0.071789	0.173414	0.818979	0.54652	0.461587
GENE313X	CUST_1650_PI425536763	(sp:Q3V1H1) Cytoskeleton-associated protein 2 OS=Mus musculus GN=Ckap2 PE=2 SV=1	1.000000	-2.346597	-4.020029	-3.434687	-2.071583	-3.392855	-1.059186	-0.232904	-0.273631	-0.127031	-0.615264	0.138431	0.2379	0.536558	0.693148	0.715094	0.0	0.869373	0.482454	0.971285	-0.09471	1.034078	0.985668	0.741073
GENE3261X	TC123798	(sp:O60566) Mitotic checkpoint serine	1.000000	-1.191845	-2.533709	-1.985427	-1.430642	-1.824438	-0.739837	-0.533342	0.084123	-0.591882	-0.668852	0.00518	0.537405	0.742265	0.474981	0.612286	-0.073614	0.0	0.282777	0.408021	-0.006943	0.487801	0.84273	0.328853
GENE197X	CUST_1400_PI425536763	(sp:A5GFW1) Serine	1.000000	-2.001978	-2.399506	-2.781291	-1.757672	-2.292049	-0.300197	-0.082086	0.0	-1.12481	-0.749647	-0.009555	0.408426	0.665243	0.516213	0.454572	-0.061719	0.303862	0.178172	0.343835	0.006396	0.023227	0.728738	0.290038
GENE3536X	TC129555	[BBH] CCNB1_ANGJA (sp:Q60FY0) G2	1.000000	-1.677957	-2.269895	-3.256147	-2.198673	-2.760602	-0.488401	-0.56485	-0.121834	-1.547138	-0.949227	0.017501	0.274219	0.701523	0.629968	0.0	-0.372918	0.040067	0.137987	0.050486	0.076657	0.042509	0.299066	0.384107
GENE2193X	TC107820	(sp:Q5RBU1) Centromere protein X OS=Pongo abelii GN=STRA13 PE=3 SV=1	1.000000	-1.256287	-2.193904	-2.120584	-1.755381	-2.049508	-0.336903	-0.430121	-0.027172	-0.975537	-0.427436	-0.398494	0.339587	0.235008	0.43386	0.32134	0.090832	0.575856	0.538281	0.439129	0.0	0.19023	0.206854	0.472871
GENE2710X	TC114926	(sp:P97329) Kinesin-like protein KIF20A OS=Mus musculus GN=Kif20a PE=2 SV=1	1.000000	-1.706415	-4.32448	-2.166881	-1.799865	-2.945159	-0.861041	-0.313602	-0.254691	-1.464941	-0.469862	0.04545	0.331532	0.480931	0.67337	0.470577	-0.17112	0.0	0.002961	0.482848	0.04178	0.661856	0.760901	0.260575
GENE3083X	TC120853	[BBH] CASC5_HUMAN (sp:Q8NG31) Protein CASC5 OS=Homo sapiens GN=CASC5 PE=1 SV=3	1.000000	-1.528205	-3.750687	-1.786898	-2.448319	-2.206614	-0.966816	-0.310973	0.030148	-0.546585	-0.382692	0.189621	0.124777	0.0	0.552438	0.364381	-0.381532	0.360992	-0.159215	0.25657	0.354756	0.336815	0.584324	0.258024
GENE2078X	TC106086	(sp:Q80WE4) Kinesin-like protein KIF20B OS=Mus musculus GN=Kif20b PE=1 SV=2	1.000000	-0.96607	-2.075206	-1.688175	-1.337156	-2.834466	-0.133255	-0.563932	-0.075009	-1.088837	-0.155215	0.0	0.320851	0.543826	0.55509	0.62608	-0.524696	0.021702	0.260297	0.389644	0.263547	0.730404	0.284916	0.07991
GENE2087X	TC106154	Salmo salar Securin (pttg1), mRNA	1.000000	-1.620614	-2.49353	-2.008608	-1.173246	-2.927232	-0.786302	-0.994551	-0.239231	-1.353841	-0.466496	8.4E-4	0.561982	0.398256	0.471316	0.501309	-0.303578	0.262893	0.0	0.382944	0.223746	0.647154	0.822552	0.164252
GENE3015X	TC119781	(sp:A2A6M5) Calcium-binding and coiled-coil domain-containing protein 2 OS=Mus musculus GN=Calcoco2 PE=2 SV=1	1.000000	-0.894095	-2.192625	-2.2057	-1.281446	-1.973174	-0.623835	-0.560484	0.112702	-1.094968	-0.681466	0.055145	0.288439	0.409203	0.577953	0.630214	-0.686478	0.328912	-0.200701	0.316769	0.356696	0.330148	0.623113	0.0
GENE912X	CUST_28422_PI425536763	(sp:Q9Y4Z0) U6 snRNA-associated Sm-like protein LSm4 OS=Homo sapiens GN=LSM4 PE=1 SV=1	1.000000	-0.841771	-1.182175	-1.588642	-1.509687	-1.411627	-0.497222	-0.705882	0.02743	-0.825701	-0.739581	-0.145645	0.187067	0.299292	0.425836	0.150698	-0.465908	0.186402	0.0	0.079359	0.051921	0.008772	0.125371	0.240038
GENE2023X	TC105393	(sp:Q9CQJ7) Securin OS=Mus musculus GN=Pttg1 PE=1 SV=1	1.000000	-1.123208	-1.459823	-1.790186	-1.359004	-1.995315	-0.498908	-0.920502	0.0	-1.075665	-0.844486	0.031547	0.205777	0.27165	0.361041	0.173809	-0.36289	0.366918	0.067406	0.08693	0.060083	0.42752	0.673078	-0.021807
GENE1604X	TC100908	(sp:P02315) Non-histone chromosomal protein H6 OS=Oncorhynchus mykiss PE=1 SV=2	1.000000	-0.828711	-1.17002	-1.446708	-1.221574	-1.411899	-0.37839	-0.541751	-0.054879	-0.534626	-0.444355	0.0	0.38108	0.245969	0.579048	0.509504	-0.162807	0.221728	0.045552	0.106912	0.013801	0.228882	0.316907	0.580754
GENE3461X	TC127762		1.000000	-0.780547	-1.044438	-1.480951	-1.274167	-1.532514	-0.48475	-0.431203	0.039968	-0.550661	-0.48001	-0.089939	0.28073	0.361023	0.618682	0.391312	-0.379398	0.27334	0.12645	0.182574	0.0	0.221422	0.281039	0.303818
GENE2764X	TC115723	PREDICTED: Danio rerio hypothetical protein LOC100334122, transcript variant 8 (LOC100334122), mRNA	1.000000	-0.903545	-1.280773	-1.354694	-1.21955	-1.110514	-0.34939	-0.356046	0.07536	-0.62715	-0.592877	-0.048363	0.292265	0.254819	0.579459	0.339949	-0.168896	0.423284	0.007553	0.0	0.042916	0.292723	0.306909	0.509841
GENE3527X	TC129162	[BBH] ASPM_COLGU (sp:P62287) Abnormal spindle-like microcephaly-associated protein homolog OS=Colobus guereza GN=ASPM PE=3 SV=1	1.000000	-1.746821	-3.6126	-3.151781	-3.686192	-3.331078	-0.811886	-1.020164	0.251307	-3.214238	-1.189328	0.0	0.737566	0.366298	0.8618	0.992184	-0.966544	0.434761	0.043026	0.264208	-0.059379	0.679336	1.178672	1.084794
GENE1708X	TC101917	(sp:P52292) Importin subunit alpha-2 OS=Homo sapiens GN=KPNA2 PE=1 SV=1	1.000000	-2.089391	-2.869731	-1.936266	-2.223397	-1.884278	-0.689002	-0.366105	0.0	-1.151892	-0.512307	-0.110479	0.613052	0.365324	1.0915	0.408474	-0.301692	0.135161	0.417237	0.531921	0.053299	0.718735	0.946742	0.595001
GENE2357X	TC110215	(sp:Q6DF39) Kinetochore protein Spc25 OS=Xenopus tropicalis GN=spc25 PE=2 SV=1	1.000000	-2.909285	-2.8709	-2.929165	-3.681651	-3.353919	-0.72952	-0.603372	-0.146706	-1.648033	-0.768324	0.0	0.649025	0.652612	0.880219	0.75989	-0.440272	0.048396	0.271578	0.503573	0.430026	0.209199	0.266898	0.307051
GENE2730X	TC115201	PREDICTED: si:ch211-266i6.3 [Danio rerio]	1.000000	-2.521496	-3.546248	-2.62357	-3.228427	-2.804568	-1.028048	-0.343881	-0.191176	-2.118879	-1.050776	0.0	0.156437	0.449489	0.532679	0.464974	0.026534	0.583393	-0.107884	0.785901	0.448629	0.433875	0.780461	0.532974
GENE3154X	TC121885	(sp:Q2TAW0) Condensin-2 complex subunit G2 OS=Xenopus laevis GN=ncapg2 PE=1 SV=1	1.000000	-2.367235	-2.457572	-2.1813	-2.665555	-2.353486	0.36658	-0.121042	0.0	-1.024704	-0.531725	-0.05024	0.191751	0.789638	1.273714	0.68942	-0.645445	0.719057	0.015263	0.622228	-0.170539	0.558716	0.620656	0.339908
GENE2348X	TC110099	Salmo salar jagunal homolog 1-A (jgn1a), mRNA	1.000000	-1.732307	-1.700052	-3.18431	-2.112613	-3.381237	-0.661866	-0.052553	-0.226814	-0.924737	-0.925036	-0.272464	0.121517	0.130563	0.809351	0.471938	0.0	0.633569	0.539181	1.007941	0.216872	0.563207	0.921612	0.379753
GENE2661X	TC114417	Salmo salar Targeting protein for Xklp2 (tpx2), mRNA	1.000000	-1.470793	-2.046913	-2.163614	-1.546584	-2.094487	-0.648143	-0.231997	0.01519	-0.808558	-0.67262	-0.101008	0.254941	-0.086091	0.588241	0.500166	0.0	0.465849	0.199691	0.516573	0.34454	0.780451	1.182425	0.309498
GENE3510X	TC128765	(sp:Q9H0J4) Glutamine-rich protein 2 OS=Homo sapiens GN=QRICH2 PE=1 SV=1	1.000000	-1.172874	-1.522022	-2.134799	-1.740654	-1.67622	-0.568103	-0.526196	0.376564	-0.679372	-0.364406	0.437151	0.375936	0.820168	0.658253	0.818277	0.0	0.514226	-0.457278	0.030559	-3.44E-4	0.380012	0.577635	0.742696
GENE1590X	TC100787	(sp:Q8IZQ5) Selenoprotein H OS=Homo sapiens GN=SELH PE=1 SV=2	1.000000	-1.533315	-0.754039	-3.373821	-2.749906	-1.984672	0.280071	0.476567	0.142363	-0.503077	-0.366117	0.073766	0.0	0.93152	0.462571	0.418095	-0.43786	0.652039	-0.095494	-0.085093	0.017267	0.09809	0.302038	-0.690281
GENE1288X	CUST_7886_PI425536763	(sp:P70583) Deoxyuridine 5'-triphosphate nucleotidohydrolase OS=Rattus norvegicus GN=Dut PE=2 SV=3	1.000000	-1.48417	-1.473442	-2.314015	-1.978905	-1.697466	-0.060599	0.108094	0.050319	-0.582338	-0.359556	0.174314	0.213542	0.813617	0.428179	0.457637	-0.236168	0.46163	0.096388	-0.002813	-0.314722	0.310931	0.462586	0.0
GENE2913X	TC117948	[BBH] DUT_HUMAN (sp:P33316) Deoxyuridine 5'-triphosphate nucleotidohydrolase, mitochondrial OS=Homo sapiens GN=DUT PE=1 SV=3	1.000000	-1.322745	-1.683337	-2.314588	-2.049035	-1.774507	-0.036474	0.048011	-0.035756	-0.593512	-0.269125	0.20741	0.251771	0.843071	0.505191	0.577909	-0.215406	0.367046	0.334224	0.0	-0.124183	0.244816	0.466484	0.049283
GENE2500X	TC112164		1.000000	-0.709894	-0.988309	-1.606044	-1.286372	-1.285177	0.0	0.2793	0.216802	-0.313886	-0.068164	-0.278971	0.193901	0.241974	0.382658	0.637626	-0.177885	0.393832	-0.047512	0.132165	-0.14819	0.068966	0.238484	0.066521
GENE3754X	TC96535	(sp:Q503N2) Kinetochore protein Spc24 OS=Danio rerio GN=spc24 PE=2 SV=2	1.000000	-0.893846	-1.572543	-1.836959	-1.496878	-1.75378	-0.471544	0.286208	0.271433	-0.438979	-0.37036	0.0	0.206257	0.701991	0.486735	0.400707	-0.115531	0.423247	-0.221032	0.195709	0.048127	0.584609	0.225273	-0.303549
GENE3677X	TC95383	(sp:Q7ZZC6) Centromere protein M OS=Danio rerio GN=cenpm PE=2 SV=1	1.000000	-0.650076	-1.488736	-2.652307	-1.933196	-2.061717	-0.31259	0.127429	0.134967	-0.5333	-0.378065	0.211572	0.0	0.675716	0.510335	0.72198	-0.366176	0.59408	0.62034	0.292405	-0.037187	0.786139	0.73645	-0.22709
GENE3078X	TC120761	(sp:Q75NR7) ATP-dependent DNA helicase Q4 OS=Mus musculus GN=Recql4 PE=2 SV=2	1.000000	-1.249225	-0.921259	-2.602609	-2.557056	-2.186655	0.03487	-0.317518	-0.010967	-0.651228	-0.619026	0.296347	-0.049332	0.722973	0.741137	0.521068	0.24007	0.507479	0.0	0.255677	-0.290776	0.485406	0.049483	0.363247
GENE1845X	TC103340	(sp:Q9EPF2) Cell surface glycoprotein MUC18 OS=Rattus norvegicus GN=Mcam PE=1 SV=2	1.000000	-1.321712	-1.412988	-1.096727	-1.207168	-1.386208	-0.39216	0.0	-0.133977	-0.441094	0.165264	-0.314901	0.102116	0.158831	0.102988	0.17845	-0.031989	0.699246	0.269377	0.458295	0.378912	0.508788	-0.033254	0.347706
GENE2419X	TC110968	(sp:O43683) Mitotic checkpoint serine	1.000000	-2.089986	-2.924369	-2.039114	-1.369371	-1.984575	-0.308707	0.987403	0.0	-0.529345	-0.240247	0.094901	0.091391	-0.095623	0.576401	0.558275	-0.734189	0.517424	0.288014	0.478412	-0.277421	0.248796	0.256291	0.864656
GENE2495X	TC112096		1.000000	-1.775897	-1.652157	-2.591192	-1.541048	-2.214542	0.116474	-0.243396	0.381607	-1.161248	0.917207	-0.284733	0.345852	0.351788	0.0	0.390623	-0.154875	-0.075973	0.083665	0.091662	-0.629991	0.242208	0.396571	0.523757
[truncated: 2,672 more rows]
