# Supplementary material for: Global gene expression in muscle from fasted/refed trout reveals up-regulation of genes promoting myofibre hypertrophy but not myofibre production
Source: BMC Genomics. 2017 Jun 7;18:447. doi: 10.1186/s12864-017-3837-9 (PMC5463356; doi:10.1186/s12864-017-3837-9)
Supplement: Supplementary file 2 — Major functional categories of cluster IIa and lists of genes that formed them (XLSX 16 kb) [file 12864_2017_3837_MOESM2_ESM.xlsx]

## Sheet: cell cycle phase
	Major functional categories of cluster IIa and list of genes that formed them
	GO biological process
ID	Gene Name
	cell cycle phase
CKS2	CDC28 protein kinase regulatory subunit 2
PBK	PDZ binding kinase
RAD51	RAD51 homolog (RecA homolog, E. coli) (S. cerevisiae)
SPC24	SPC24, NDC80 kinetochore complex component, homolog (S. cerevisiae)
TPX2	TPX2, microtubule-associated, homolog (Xenopus laevis)
ANAPC13	anaphase promoting complex subunit 13
AURKA	aurora kinase A; aurora kinase A pseudogene 1
BUB1	budding uninhibited by benzimidazoles 1 homolog (yeast)
CDC20	cell division cycle 20 homolog (S. cerevisiae)
CCNA2	cyclin A2
ccnb1	cyclin B1
CDK2	cyclin-dependent kinase 2
CDK4	cyclin-dependent kinase 4
ESPL1	extra spindle pole bodies homolog 1 (S. cerevisiae)
INCENP	inner centromere protein antigens 135/155kDa
ITGB1	integrin, beta 1 (fibronectin receptor, beta polypeptide, antigen CD29 includes MDF2, MSK12)
kpna2	karyopherin alpha 2 (RAG cohort 1, importin alpha 1); karyopherin alpha-2 subunit like
KIF2C	kinesin family member 2C
ncapd2	non-SMC condensin I complex, subunit D2
NCAPG	non-SMC condensin I complex, subunit G
pim1	pim-1 oncogene
PTTG1	pituitary tumor-transforming 1; pituitary tumor-transforming 2
PAFAH1B1	platelet-activating factor acetylhydrolase, isoform Ib, subunit 1 (45kDa)
SPAG5	sperm associated antigen 5
STMN1	stathmin 1
smc2	structural maintenance of chromosomes 2
TXNL4A	thioredoxin-like 4A
TACC3	transforming, acidic coiled-coil containing protein 3
	organelle fission
PBK	PDZ binding kinase
SPC24	SPC24, NDC80 kinetochore complex component, homolog (S. cerevisiae)
TPX2	TPX2, microtubule-associated, homolog (Xenopus laevis)
ANAPC13	anaphase promoting complex subunit 13
AURKA	aurora kinase A; aurora kinase A pseudogene 1
BUB1	budding uninhibited by benzimidazoles 1 homolog (yeast)
CDC20	cell division cycle 20 homolog (S. cerevisiae)
CCNA2	cyclin A2
ccnb1	cyclin B1
CDK2	cyclin-dependent kinase 2
ESPL1	extra spindle pole bodies homolog 1 (S. cerevisiae)
INCENP	inner centromere protein antigens 135/155kDa
KIF2C	kinesin family member 2C
ncapd2	non-SMC condensin I complex, subunit D2
NCAPG	non-SMC condensin I complex, subunit G
PTTG1	pituitary tumor-transforming 1; pituitary tumor-transforming 2
PAFAH1B1	platelet-activating factor acetylhydrolase, isoform Ib, subunit 1 (45kDa)
SPAG5	sperm associated antigen 5
smc2	structural maintenance of chromosomes 2
TXNL4A	thioredoxin-like 4A
	cell division
ID	Gene Name
CKS2	CDC28 protein kinase regulatory subunit 2
racgap1	Rac GTPase activating protein 1 pseudogene; Rac GTPase activating protein 1
SPC24	SPC24, NDC80 kinetochore complex component, homolog (S. cerevisiae)
ANAPC13	anaphase promoting complex subunit 13
BUB1	budding uninhibited by benzimidazoles 1 homolog (yeast)
CDC20	cell division cycle 20 homolog (S. cerevisiae)
CCNA2	cyclin A2
ccnb1	cyclin B1
CDK2	cyclin-dependent kinase 2
CDK4	cyclin-dependent kinase 4
ESPL1	extra spindle pole bodies homolog 1 (S. cerevisiae)
INCENP	inner centromere protein antigens 135/155kDa
ncapd2	non-SMC condensin I complex, subunit D2
NCAPG	non-SMC condensin I complex, subunit G
PTTG1	pituitary tumor-transforming 1; pituitary tumor-transforming 2
PAFAH1B1	platelet-activating factor acetylhydrolase, isoform Ib, subunit 1 (45kDa)
SPAG5	sperm associated antigen 5
smc2	structural maintenance of chromosomes 2
TXNL4A	thioredoxin-like 4A
	cytosleletal organization
ID	Gene Name
BCL6	B-cell CLL/lymphoma 6
CKS2	CDC28 protein kinase regulatory subunit 2
racgap1	Rac GTPase activating protein 1 pseudogene; Rac GTPase activating protein 1
acta1	actin, alpha 1, skeletal muscle
ALDOA	aldolase A, fructose-bisphosphate
AURKA	aurora kinase A; aurora kinase A pseudogene 1
CAPZA1	capping protein (actin filament) muscle Z-line, alpha 1
CAPZA2	capping protein (actin filament) muscle Z-line, alpha 2
CAPZA3	capping protein (actin filament) muscle Z-line, alpha 3
CAPZB	capping protein (actin filament) muscle Z-line, beta
CAV2	caveolin 2
DYNLL1	dynein, light chain, LC8-type 1
ESPL1	extra spindle pole bodies homolog 1 (S. cerevisiae)
ITGB1	integrin, beta 1 (fibronectin receptor, beta polypeptide, antigen CD29 includes MDF2, MSK12)
KIF2C	kinesin family member 2C
MYO9B	myosin IXB
MYL2	myosin, light chain 2, regulatory, cardiac, slow
PAFAH1B1	platelet-activating factor acetylhydrolase, isoform Ib, subunit 1 (45kDa)
PACSIN2	protein kinase C and casein kinase substrate in neurons 2
SPAG5	sperm associated antigen 5
STMN1	stathmin 1
TACC3	transforming, acidic coiled-coil containing protein 3
TPM1	tropomyosin 1 (alpha)
	GO cellular component
	extracellular matrix
ADAMTS1	ADAM metallopeptidase with thrombospondin type 1 motif, 1
CD248	CD248 molecule, endosialin
CILP	cartilage intermediate layer protein, nucleotide pyrophosphohydrolase
COL1A1	collagen, type I, alpha 1
col1a2	collagen, type I, alpha 2
COL5A1	collagen, type V, alpha 1
COL5A2	collagen, type V, alpha 2
COL6A1	collagen, type VI, alpha 1
COL6A2	collagen, type VI, alpha 2
COL6A3	collagen, type VI, alpha 3
DCN	decorin
KERA	keratocan
LAMB1	laminin, beta 1
LOX	lysyl oxidase
MMP2	matrix metallopeptidase 2 (gelatinase A, 72kDa gelatinase, 72kDa type IV collagenase)
MMP23B	matrix metallopeptidase 23A (pseudogene); matrix metallopeptidase 23B
MFAP2	microfibrillar-associated protein 2
NTNG2	netrin G2
OGN	osteoglycin
POSTN	periostin, osteoblast specific factor
PRELP	proline/arginine-rich end leucine-rich repeat protein
SPARC	secreted protein, acidic, cysteine-rich (osteonectin)
TNN	tenascin N
TF	transferrin
UCMA	upper zone of growth plate and cartilage matrix associated
	cytoskeletal part
racgap1	Rac GTPase activating protein 1 pseudogene; Rac GTPase activating protein 1
TPX2	TPX2, microtubule-associated, homolog (Xenopus laevis)
acta1	actin, alpha 1, skeletal muscle
AURKA	aurora kinase A; aurora kinase A pseudogene 1
BUB1	budding uninhibited by benzimidazoles 1 homolog (yeast)
CAPZA1	capping protein (actin filament) muscle Z-line, alpha 1
CAPZA2	capping protein (actin filament) muscle Z-line, alpha 2
CAPZA3	capping protein (actin filament) muscle Z-line, alpha 3
CAPZB	capping protein (actin filament) muscle Z-line, beta
CDC20	cell division cycle 20 homolog (S. cerevisiae)
ccnb1	cyclin B1
DYNLL1	dynein, light chain, LC8-type 1
ESPL1	extra spindle pole bodies homolog 1 (S. cerevisiae)
HSPB1	heat shock 27kDa protein-like 2 pseudogene; heat shock 27kDa protein 1
INCENP	inner centromere protein antigens 135/155kDa
KRT23	keratin 23 (histone deacetylase inducible)
KIF1B	kinesin family member 1B
KIF20A	kinesin family member 20A
KIF2C	kinesin family member 2C
MYOM2	myomesin (M-protein) 2, 165kDa
MYO9B	myosin IXB
MYBPH	myosin binding protein H
MYLPF	myosin light chain, phosphorylatable, fast skeletal muscle
MYL1	myosin, light chain 1, alkali; skeletal, fast
MYL2	myosin, light chain 2, regulatory, cardiac, slow
MYL3	myosin, light chain 3, alkali; ventricular, skeletal, slow
PAFAH1B1	platelet-activating factor acetylhydrolase, isoform Ib, subunit 1 (45kDa)
PSMB4	proteasome (prosome, macropain) subunit, beta type, 4
PPP2CA	protein phosphatase 2 (formerly 2A), catalytic subunit, alpha isoform
WRN	similar to Werner syndrome protein; Werner syndrome, RecQ helicase-like
SPAG5	sperm associated antigen 5
STMN1	stathmin 1
STAU1	staufen, RNA binding protein, homolog 1 (Drosophila)
TPM1	tropomyosin 1 (alpha)
TNNC2	troponin C type 2 (fast)
USP2	ubiquitin specific peptidase 2
	contractile fiber part
ARF1	ADP-ribosylation factor 1
acta1	actin, alpha 1, skeletal muscle
ALDOA	aldolase A, fructose-bisphosphate
HSPB1	heat shock 27kDa protein-like 2 pseudogene; heat shock 27kDa protein 1
MMP2	matrix metallopeptidase 2 (gelatinase A, 72kDa gelatinase, 72kDa type IV collagenase)
MYLPF	myosin light chain, phosphorylatable, fast skeletal muscle
MYL1	myosin, light chain 1, alkali; skeletal, fast
MYL2	myosin, light chain 2, regulatory, cardiac, slow
MYL3	myosin, light chain 3, alkali; ventricular, skeletal, slow
MYOZ2	myozenin 2
TPM1	tropomyosin 1 (alpha)
TNNC2	troponin C type 2 (fast)
	condensed chromosome
RAD51	RAD51 homolog (RecA homolog, E. coli) (S. cerevisiae)
SPC24	SPC24, NDC80 kinetochore complex component, homolog (S. cerevisiae)
BUB1	budding uninhibited by benzimidazoles 1 homolog (yeast)
CENPM	centromere protein M
CDK2	cyclin-dependent kinase 2
HMGB2	high-mobility group box 2
INCENP	inner centromere protein antigens 135/155kDa
KIF2C	kinesin family member 2C
ncapd2	non-SMC condensin I complex, subunit D2
NCAPG	non-SMC condensin I complex, subunit G
SPAG5	sperm associated antigen 5
smc2	structural maintenance of chromosomes 2
