# Supplementary material for: Global gene expression in muscle from fasted/refed trout reveals up-regulation of genes promoting myofibre hypertrophy but not myofibre production
Source: BMC Genomics. 2017 Jun 7;18:447. doi: 10.1186/s12864-017-3837-9 (PMC5463356; doi:10.1186/s12864-017-3837-9)
Supplement: Supplementary file 3 — Major functional categories of cluster IIb and lists of genes that formed them (XLSX 59 kb) [file 12864_2017_3837_MOESM3_ESM.xlsx]

## Sheet: cluster IIb additional file rib
	Major functional categories of cluster IIb and lists of genes that formed them
	Go biological processes
ID	Gene Name
	ribonucleoprotein complex biogenesis
C1D	C1D nuclear receptor co-repressor; similar to nuclear DNA-binding protein; similar to hCG1791993
DDX23	DEAD (Asp-Glu-Ala-Asp) box polypeptide 23
DDX51	DEAD (Asp-Glu-Ala-Asp) box polypeptide 51
DDX56	DEAD (Asp-Glu-Ala-Asp) box polypeptide 56
EBNA1BP2	EBNA1 binding protein 2
FCF1	FCF1 small subunit (SSU) processome component homolog (S. cerevisiae)
FTSJ3	FtsJ homolog 3 (E. coli)
GAR1	GAR1 ribonucleoprotein homolog (yeast)
IMP3	IMP3, U3 small nucleolar ribonucleoprotein, homolog (yeast)
IMP4	IMP4, U3 small nucleolar ribonucleoprotein, homolog (yeast)
KRR1	KRR1, small subunit (SSU) processome component, homolog (yeast)
MPHOSPH10	M-phase phosphoprotein 10 (U3 small nucleolar ribonucleoprotein)
MINA	MYC induced nuclear antigen
NHP2L1	NHP2 non-histone chromosome protein 2-like 1 (S. cerevisiae)
NOP10	NOP10 ribonucleoprotein homolog (yeast)
NOP14	NOP14 nucleolar protein homolog (yeast)
NOP2	NOP2 nucleolar protein homolog (yeast)
NOP56	NOP56 ribonucleoprotein homolog (yeast)
NOP58	NOP58 ribonucleoprotein homolog (yeast)
SDAD1	SDA1 domain containing 1
TARBP2	TAR (HIV-1) RNA binding protein 2
UTP11L	UTP11-like, U3 small nucleolar ribonucleoprotein, (yeast)
UTP14C	UTP14, U3 small nucleolar ribonucleoprotein, homolog C (yeast)
UTP15	UTP15, U3 small nucleolar ribonucleoprotein, homolog (S. cerevisiae)
utp18	UTP18, small subunit (SSU) processome component, homolog (yeast)
UTP23	UTP23, small subunit (SSU) processome component, homolog (yeast)
WDR12	WD repeat domain 12
wdr36	WD repeat domain 36
WDR77	WD repeat domain 77
DCAF13	WD repeats and SOF1 domain containing
AATF	apoptosis antagonizing transcription factor
BRIX1	brix domain containing 2
RPF1	brix domain containing 5
BYSL	bystin-like
CLNS1A	chloride channel, nucleotide-sensitive, 1A
DKC1	dyskeratosis congenita 1, dyskerin
EIF6	eukaryotic translation initiation factor 6
EXOSC10	exosome component 10
EXOSC2	exosome component 2
exosc3	exosome component 3
EXOSC4	exosome component 4
EXOSC6	exosome component 6
EXOSC7	exosome component 7
EXOSC8	exosome component 8
FBL	fibrillarin
GEMIN7	gem (nuclear organelle) associated protein 7
GNL3L	guanine nucleotide binding protein-like 3 (nucleolar)-like
SNRPG	hypothetical protein LOC100132425; similar to small nuclear ribonucleoprotein polypeptide G; small nuclear ribonucleoprotein polypeptide G; small nuclear ribonucleoprotein G-like protein
MRTO4	mRNA turnover 4 homolog (S. cerevisiae)
NIP7	nuclear import 7 homolog (S. cerevisiae)
NPM1	nucleophosmin 1 (nucleolar phosphoprotein B23, numatrin) pseudogene 21; hypothetical LOC100131044; similar to nucleophosmin 1; nucleophosmin (nucleolar phosphoprotein B23, numatrin)
NPM3	nucleophosmin/nucleoplasmin, 3
PES1	pescadillo homolog 1, containing BRCT domain (zebrafish)
PHAX	phosphorylated adaptor for RNA export
pop4	processing of precursor 4, ribonuclease P/MRP subunit (S. cerevisiae)
PDCD11	programmed cell death 11
PA2G4	proliferation-associated 2G4, 38kDa; proliferation-associated 2G4 pseudogene 4
PIN4	protein (peptidylprolyl cis/trans isomerase) NIMA-interacting, 4 (parvulin)
PRMT5	protein arginine methyltransferase 5
PRMT7	protein arginine methyltransferase 7
RRP1B	ribosomal RNA processing 1 homolog B (S. cerevisiae)
RRP8	ribosomal RNA processing 8, methyltransferase, homolog (yeast)
RRP9	ribosomal RNA processing 9, small subunit (SSU) processome component, homolog (yeast)
RPL5	ribosomal protein L5 pseudogene 34; ribosomal protein L5 pseudogene 1; ribosomal protein L5
PRPF6	similar to U5 snRNP-associated 102 kDa protein (U5-102 kDa protein); PRP6 pre-mRNA processing factor 6 homolog (S. cerevisiae)
SNRPD1	small nuclear ribonucleoprotein D1 polypeptide 16kDa; hypothetical protein LOC100129492
SNRPD2	small nuclear ribonucleoprotein D2 polypeptide 16.5kDa; similar to hCG2040270
SNRPD3	small nuclear ribonucleoprotein D3 polypeptide 18kDa
SNRPC	small nuclear ribonucleoprotein polypeptide C
SNRPE	small nuclear ribonucleoprotein polypeptide E-like 1; small nuclear ribonucleoprotein polypeptide E; similar to hCG23490
snrpf	small nuclear ribonucleoprotein polypeptide F
SNRPB	small nuclear ribonucleoprotein polypeptides B and B1
SF3A2	splicing factor 3a, subunit 2, 66kDa
SF3A3	splicing factor 3a, subunit 3, 60kDa
surf6	surfeit 6
SMN2	survival of motor neuron 1, telomeric; survival of motor neuron 2, centromeric
TXNL4A	thioredoxin-like 4A
TBL3	transducin (beta)-like 3
	ribosome biogenesis
C1D	C1D nuclear receptor co-repressor; similar to nuclear DNA-binding protein; similar to hCG1791993
DDX51	DEAD (Asp-Glu-Ala-Asp) box polypeptide 51
DDX56	DEAD (Asp-Glu-Ala-Asp) box polypeptide 56
EBNA1BP2	EBNA1 binding protein 2
FCF1	FCF1 small subunit (SSU) processome component homolog (S. cerevisiae)
FTSJ3	FtsJ homolog 3 (E. coli)
GAR1	GAR1 ribonucleoprotein homolog (yeast)
IMP3	IMP3, U3 small nucleolar ribonucleoprotein, homolog (yeast)
IMP4	IMP4, U3 small nucleolar ribonucleoprotein, homolog (yeast)
KRR1	KRR1, small subunit (SSU) processome component, homolog (yeast)
MPHOSPH10	M-phase phosphoprotein 10 (U3 small nucleolar ribonucleoprotein)
MINA	MYC induced nuclear antigen
NHP2L1	NHP2 non-histone chromosome protein 2-like 1 (S. cerevisiae)
NOP10	NOP10 ribonucleoprotein homolog (yeast)
NOP14	NOP14 nucleolar protein homolog (yeast)
NOP2	NOP2 nucleolar protein homolog (yeast)
NOP56	NOP56 ribonucleoprotein homolog (yeast)
NOP58	NOP58 ribonucleoprotein homolog (yeast)
SDAD1	SDA1 domain containing 1
UTP11L	UTP11-like, U3 small nucleolar ribonucleoprotein, (yeast)
UTP14C	UTP14, U3 small nucleolar ribonucleoprotein, homolog C (yeast); asparagine-linked glycosylation 11, alpha-1,2-mannosyltransferase homolog (yeast)
UTP15	UTP15, U3 small nucleolar ribonucleoprotein, homolog (S. cerevisiae)
utp18	UTP18, small subunit (SSU) processome component, homolog (yeast)
UTP23	UTP23, small subunit (SSU) processome component, homolog (yeast)
WDR12	WD repeat domain 12
wdr36	WD repeat domain 36
DCAF13	WD repeats and SOF1 domain containing
AATF	apoptosis antagonizing transcription factor
BRIX1	brix domain containing 2
RPF1	brix domain containing 5
BYSL	bystin-like
DKC1	dyskeratosis congenita 1, dyskerin
EIF6	eukaryotic translation initiation factor 6
EXOSC10	exosome component 10
EXOSC2	exosome component 2
exosc3	exosome component 3
EXOSC4	exosome component 4
EXOSC6	exosome component 6
EXOSC7	exosome component 7
EXOSC8	exosome component 8
FBL	fibrillarin
GNL3L	guanine nucleotide binding protein-like 3 (nucleolar)-like
MRTO4	mRNA turnover 4 homolog (S. cerevisiae)
NIP7	nuclear import 7 homolog (S. cerevisiae)
NPM1	nucleophosmin 1 (nucleolar phosphoprotein B23, numatrin) pseudogene 21; hypothetical LOC100131044; similar to nucleophosmin 1; nucleophosmin (nucleolar phosphoprotein B23, numatrin)
NPM3	nucleophosmin/nucleoplasmin, 3
PES1	pescadillo homolog 1, containing BRCT domain (zebrafish)
pop4	processing of precursor 4, ribonuclease P/MRP subunit (S. cerevisiae)
PDCD11	programmed cell death 11
PA2G4	proliferation-associated 2G4, 38kDa; proliferation-associated 2G4 pseudogene 4
PIN4	protein (peptidylprolyl cis/trans isomerase) NIMA-interacting, 4 (parvulin)
RRP1B	ribosomal RNA processing 1 homolog B (S. cerevisiae)
RRP8	ribosomal RNA processing 8, methyltransferase, homolog (yeast)
RRP9	ribosomal RNA processing 9, small subunit (SSU) processome component, homolog (yeast)
RPL5	ribosomal protein L5 pseudogene 34; ribosomal protein L5 pseudogene 1; ribosomal protein L5
surf6	surfeit 6
TBL3	transducin (beta)-like 3
	rRNA metabolic process
C1D	C1D nuclear receptor co-repressor; similar to nuclear DNA-binding protein; similar to hCG1791993
DDX51	DEAD (Asp-Glu-Ala-Asp) box polypeptide 51
DDX56	DEAD (Asp-Glu-Ala-Asp) box polypeptide 56
FCF1	FCF1 small subunit (SSU) processome component homolog (S. cerevisiae)
FTSJ3	FtsJ homolog 3 (E. coli)
GAR1	GAR1 ribonucleoprotein homolog (yeast)
IMP3	IMP3, U3 small nucleolar ribonucleoprotein, homolog (yeast)
IMP4	IMP4, U3 small nucleolar ribonucleoprotein, homolog (yeast)
KRR1	KRR1, small subunit (SSU) processome component, homolog (yeast)
MPHOSPH10	M-phase phosphoprotein 10 (U3 small nucleolar ribonucleoprotein)
MKI67IP	MKI67 (FHA domain) interacting nucleolar phosphoprotein
NOP10	NOP10 ribonucleoprotein homolog (yeast)
NOP14	NOP14 nucleolar protein homolog (yeast)
NOP2	NOP2 nucleolar protein homolog (yeast)
NOP56	NOP56 ribonucleoprotein homolog (yeast)
NOP58	NOP58 ribonucleoprotein homolog (yeast)
UTP11L	UTP11-like, U3 small nucleolar ribonucleoprotein, (yeast)
UTP14C	UTP14, U3 small nucleolar ribonucleoprotein, homolog C (yeast); asparagine-linked glycosylation 11, alpha-1,2-mannosyltransferase homolog (yeast)
UTP15	UTP15, U3 small nucleolar ribonucleoprotein, homolog (S. cerevisiae)
utp18	UTP18, small subunit (SSU) processome component, homolog (yeast)
UTP23	UTP23, small subunit (SSU) processome component, homolog (yeast)
WDR12	WD repeat domain 12
wdr36	WD repeat domain 36
DCAF13	WD repeats and SOF1 domain containing
RPF1	brix domain containing 5
DKC1	dyskeratosis congenita 1, dyskerin
EXOSC10	exosome component 10
EXOSC2	exosome component 2
exosc3	exosome component 3
EXOSC4	exosome component 4
EXOSC6	exosome component 6
EXOSC7	exosome component 7
EXOSC8	exosome component 8
FBL	fibrillarin
NPM3	nucleophosmin/nucleoplasmin, 3
PES1	pescadillo homolog 1, containing BRCT domain (zebrafish)
pop4	processing of precursor 4, ribonuclease P/MRP subunit (S. cerevisiae)
PDCD11	programmed cell death 11
PA2G4	proliferation-associated 2G4, 38kDa; proliferation-associated 2G4 pseudogene 4
PIN4	protein (peptidylprolyl cis/trans isomerase) NIMA-interacting, 4 (parvulin)
RRP1B	ribosomal RNA processing 1 homolog B (S. cerevisiae)
RRP8	ribosomal RNA processing 8, methyltransferase, homolog (yeast)
RRP9	ribosomal RNA processing 9, small subunit (SSU) processome component, homolog (yeast)
RPL5	ribosomal protein L5 pseudogene 34; ribosomal protein L5 pseudogene 1; ribosomal protein L5
TBL3	transducin (beta)-like 3
	RNA splicing
DDX23	DEAD (Asp-Glu-Ala-Asp) box polypeptide 23
DDX5	DEAD (Asp-Glu-Ala-Asp) box polypeptide 5
DHX15	DEAH (Asp-Glu-Ala-His) box polypeptide 15
LSM10	LSM10, U7 small nuclear RNA associated
LSM7	LSM7 homolog, U6 small nuclear RNA associated (S. cerevisiae)
MPHOSPH10	M-phase phosphoprotein 10 (U3 small nucleolar ribonucleoprotein)
NHP2L1	NHP2 non-histone chromosome protein 2-like 1 (S. cerevisiae)
PHF5A	PHD finger protein 5A
PRPF19	PRP19/PSO4 pre-mRNA processing factor 19 homolog (S. cerevisiae)
PRPF3	PRP3 pre-mRNA processing factor 3 homolog (S. cerevisiae)
prpf4	PRP4 pre-mRNA processing factor 4 homolog (yeast)
PRPF8	PRP8 pre-mRNA processing factor 8 homolog (S. cerevisiae)
RBM8A	RNA binding motif protein 8A
TARDBP	TAR DNA binding protein
U2AF1	U2 small nuclear RNA auxiliary factor 1
WDR77	WD repeat domain 77
CLNS1A	chloride channel, nucleotide-sensitive, 1A
CPSF1	cleavage and polyadenylation specific factor 1, 160kDa
CPSF3	cleavage and polyadenylation specific factor 3, 73kDa
GEMIN7	gem (nuclear organelle) associated protein 7
HNRNPA3	heterogeneous nuclear ribonucleoprotein A3
HNRNPK	heterogeneous nuclear ribonucleoprotein K; similar to heterogeneous nuclear ribonucleoprotein K
HNRNPM	heterogeneous nuclear ribonucleoprotein M
HNRNPR	heterogeneous nuclear ribonucleoprotein R
SNRPG	hypothetical protein LOC100132425; similar to small nuclear ribonucleoprotein polypeptide G
IVNS1ABP	influenza virus NS1A binding protein
MAGOHB	mago-nashi homolog B (Drosophila)
NUDT21	nudix (nucleoside diphosphate linked moiety X)-type motif 21
PPIL1	peptidylprolyl isomerase (cyclophilin)-like 1
PPIE	peptidylprolyl isomerase E (cyclophilin E)
PPIG	peptidylprolyl isomerase G (cyclophilin G)
PPIH	peptidylprolyl isomerase H (cyclophilin H)
PPWD1	peptidylprolyl isomerase domain and WD repeat containing 1
PPAN	peter pan homolog (Drosophila)
PHAX	phosphorylated adaptor for RNA export
pabpn1	poly(A) binding protein, nuclear 1
POLR2E	polymerase (RNA) II (DNA directed) polypeptide E, 25kDa
POLR2F	polymerase (RNA) II (DNA directed) polypeptide F
POLR2G	polymerase (RNA) II (DNA directed) polypeptide G
POLR2H	polymerase (RNA) II (DNA directed) polypeptide H
PRMT5	protein arginine methyltransferase 5
PRMT7	protein arginine methyltransferase 7
PPP2CA	protein phosphatase 2 (formerly 2A), catalytic subunit, alpha isoform
PRPF6	similar to U5 snRNP-associated 102 kDa protein (U5-102 kDa protein); PRP6 pre-mRNA processing factor 6 homolog (S. cerevisiae)
HNRNPL	similar to heterogeneous nuclear ribonucleoprotein L-like; heterogeneous nuclear ribonucleoprotein L
RNPS1	similar to ribonucleic acid binding protein S1; RNA binding protein S1, serine-rich domain
SNRNP48	small nuclear ribonucleoprotein 48kDa (U11/U12)
SNRPD1	small nuclear ribonucleoprotein D1 polypeptide 16kDa; hypothetical protein LOC100129492
SNRPD2	small nuclear ribonucleoprotein D2 polypeptide 16.5kDa; similar to hCG2040270
SNRPD3	small nuclear ribonucleoprotein D3 polypeptide 18kDa
snrpa	small nuclear ribonucleoprotein polypeptide A
SNRPA1	small nuclear ribonucleoprotein polypeptide A'
SNRPB2	small nuclear ribonucleoprotein polypeptide B''
SNRPC	small nuclear ribonucleoprotein polypeptide C
SNRPE	small nuclear ribonucleoprotein polypeptide E-like 1; small nuclear ribonucleoprotein polypeptide E; similar to hCG23490
snrpf	small nuclear ribonucleoprotein polypeptide F
SNRPB	small nuclear ribonucleoprotein polypeptides B and B1
SF3A2	splicing factor 3a, subunit 2, 66kDa
SF3A3	splicing factor 3a, subunit 3, 60kDa
SMN2	survival of motor neuron 1, telomeric; survival of motor neuron 2, centromeric
TXNL4A	thioredoxin-like 4A
tra2a	transformer 2 alpha homolog (Drosophila)
ZCRB1	zinc finger CCHC-type and RNA binding motif 1
	translation
ABCF1	ATP-binding cassette, sub-family F (GCN20), member 1
GFM1	G elongation factor, mitochondrial 1
SEPSECS	Sep (O-phosphoserine) tRNA:Sec (selenocysteine) tRNA synthase
TSFM	Ts translation elongation factor, mitochondrial
aars	alanyl-tRNA synthetase
RARS	arginyl-tRNA synthetase
nars	asparaginyl-tRNA synthetase
CARS	cysteinyl-tRNA synthetase
DENR	density-regulated protein
EEF1E1	eukaryotic translation elongation factor 1 epsilon 1
EIF1AX	eukaryotic translation initiation factor 1A, X-linked
EIF2S1	eukaryotic translation initiation factor 2, subunit 1 alpha, 35kDa
EIF2B1	eukaryotic translation initiation factor 2B, subunit 1 alpha, 26kDa
EIF2B3	eukaryotic translation initiation factor 2B, subunit 3 gamma, 58kDa
EIF3D	eukaryotic translation initiation factor 3, subunit D
EIF3H	eukaryotic translation initiation factor 3, subunit H
EIF3J	eukaryotic translation initiation factor 3, subunit J
EIF4G1	eukaryotic translation initiation factor 4 gamma, 1
EIF4G3	eukaryotic translation initiation factor 4 gamma, 3
eif4h	eukaryotic translation initiation factor 4H
EIF5	eukaryotic translation initiation factor 5
EIF5B	eukaryotic translation initiation factor 5B
EIF6	eukaryotic translation initiation factor 6
ETF1	eukaryotic translation termination factor 1
GTF2B	general transcription factor IIB
QARS	glutaminyl-tRNA synthetase
GARS	glycyl-tRNA synthetase
HARS2	histidyl-tRNA synthetase 2, mitochondrial (putative)
DTD1	D-tyrosyl-tRNA deacylase 1 homolog (S. cerevisiae)
LARS	leucyl-tRNA synthetase
kars	lysyl-tRNA synthetase
MRPL10	mitochondrial ribosomal protein L10
MRPL12	mitochondrial ribosomal protein L12
MRPL17	mitochondrial ribosomal protein L17
mrpl22	mitochondrial ribosomal protein L22
MRPL3	mitochondrial ribosomal protein L3
MRPL32	mitochondrial ribosomal protein L32
mrpl37	mitochondrial ribosomal protein L37
MRPL4	mitochondrial ribosomal protein L4
MRPL45	mitochondrial ribosomal protein L45
MRPL47	mitochondrial ribosomal protein L47
MRPL51	mitochondrial ribosomal protein L51
MRPL52	mitochondrial ribosomal protein L52
MRPS10	mitochondrial ribosomal protein S10
MRPS12	mitochondrial ribosomal protein S12
MRPS18B	mitochondrial ribosomal protein S18B
MRPS25	mitochondrial ribosomal protein S25
MRPS33	mitochondrial ribosomal protein S33
mrps6	mitochondrial ribosomal protein S6
PELO	pelota homolog (Drosophila)
PTRH2	peptidyl-tRNA hydrolase 2
RSL1D1	ribosomal L1 domain containing 1
RPL23	ribosomal protein L23 pseudogene 6; ribosomal protein L23
RPL31	ribosomal protein L31 pseudogene 49; ribosomal protein L31 pseudogene 17; ribosomal protein L31
RPL5	ribosomal protein L5 pseudogene 34; ribosomal protein L5 pseudogene 1; ribosomal protein L5
RPL7L1	ribosomal protein L7-like 1; ribosomal protein L7 pseudogene 14; ribosomal protein L7 pseudogene 21; ribosomal protein L7 pseudogene 22; ribosomal protein L7 pseudogene 46
RPS9	ribosomal protein S9; ribosomal protein S9 pseudogene 4
RRBP1	ribosome binding protein 1 homolog 180kDa (dog)
MRPL20	similar to mitochondrial ribosomal protein L20; mitochondrial ribosomal protein L20
TRMT6	tRNA methyltransferase 6 homolog (S. cerevisiae)
TARS	threonyl-tRNA synthetase
WARS2	tryptophanyl tRNA synthetase 2, mitochondrial
WARS	tryptophanyl-tRNA synthetase
UBA52	ubiquitin A-52 residue ribosomal protein fusion product 1
VARS	valyl-tRNA synthetase
	mRNA processing
XRN2	5'-3' exoribonuclease 2
DDX23	DEAD (Asp-Glu-Ala-Asp) box polypeptide 23
DDX5	DEAD (Asp-Glu-Ala-Asp) box polypeptide 5
DHX15	DEAH (Asp-Glu-Ala-His) box polypeptide 15
FIP1L1	FIP1 like 1 (S. cerevisiae)
KHDRBS1	KH domain containing, RNA binding, signal transduction associated 1
LSM10	LSM10, U7 small nuclear RNA associated
LSM7	LSM7 homolog, U6 small nuclear RNA associated (S. cerevisiae)
NHP2L1	NHP2 non-histone chromosome protein 2-like 1 (S. cerevisiae)
PHF5A	PHD finger protein 5A
PRPF19	PRP19/PSO4 pre-mRNA processing factor 19 homolog (S. cerevisiae)
PRPF3	PRP3 pre-mRNA processing factor 3 homolog (S. cerevisiae)
prpf4	PRP4 pre-mRNA processing factor 4 homolog (yeast)
PRPF8	PRP8 pre-mRNA processing factor 8 homolog (S. cerevisiae)
RBM8A	RNA binding motif protein 8A
TARDBP	TAR DNA binding protein
U2AF1	U2 small nuclear RNA auxiliary factor 1
WDR77	WD repeat domain 77
CLNS1A	chloride channel, nucleotide-sensitive, 1A
CPSF1	cleavage and polyadenylation specific factor 1, 160kDa
CPSF3	cleavage and polyadenylation specific factor 3, 73kDa
GEMIN7	gem (nuclear organelle) associated protein 7
HNRNPA3	heterogeneous nuclear ribonucleoprotein A3
HNRNPK	heterogeneous nuclear ribonucleoprotein K; similar to heterogeneous nuclear ribonucleoprotein K
HNRNPM	heterogeneous nuclear ribonucleoprotein M
HNRNPR	heterogeneous nuclear ribonucleoprotein R
SNRPG	similar to small nuclear ribonucleoprotein polypeptide G;
MAGOHB	mago-nashi homolog B (Drosophila)
NUDT21	nudix (nucleoside diphosphate linked moiety X)-type motif 21
PPIL1	peptidylprolyl isomerase (cyclophilin)-like 1
PPIE	peptidylprolyl isomerase E (cyclophilin E)
PPIH	peptidylprolyl isomerase H (cyclophilin H)
PPWD1	peptidylprolyl isomerase domain and WD repeat containing 1
PHAX	phosphorylated adaptor for RNA export
pabpn1	poly(A) binding protein, nuclear 1
POLR2E	polymerase (RNA) II (DNA directed) polypeptide E, 25kDa
POLR2F	polymerase (RNA) II (DNA directed) polypeptide F
POLR2G	polymerase (RNA) II (DNA directed) polypeptide G
POLR2H	polymerase (RNA) II (DNA directed) polypeptide H
pop4	processing of precursor 4, ribonuclease P/MRP subunit (S. cerevisiae)
PRMT5	protein arginine methyltransferase 5
PRMT7	protein arginine methyltransferase 7
PRPF6	PRP6 pre-mRNA processing factor 6 homolog (S. cerevisiae)
HNRNPL	similar to heterogeneous nuclear ribonucleoprotein L-like; heterogeneous nuclear ribonucleoprotein L
RNPS1	similar to ribonucleic acid binding protein S1; RNA binding protein S1, serine-rich domain
SNRNP48	small nuclear ribonucleoprotein 48kDa (U11/U12)
SNRPD1	small nuclear ribonucleoprotein D1 polypeptide 16kDa; hypothetical protein LOC100129492
SNRPD2	small nuclear ribonucleoprotein D2 polypeptide 16.5kDa; similar to hCG2040270
SNRPD3	small nuclear ribonucleoprotein D3 polypeptide 18kDa
snrpa	small nuclear ribonucleoprotein polypeptide A
SNRPA1	small nuclear ribonucleoprotein polypeptide A'
SNRPB2	small nuclear ribonucleoprotein polypeptide B''
SNRPC	small nuclear ribonucleoprotein polypeptide C
SNRPE	small nuclear ribonucleoprotein polypeptide E-like 1;
snrpf	small nuclear ribonucleoprotein polypeptide F
SNRPB	small nuclear ribonucleoprotein polypeptides B and B1
SF3A2	splicing factor 3a, subunit 2, 66kDa
SF3A3	splicing factor 3a, subunit 3, 60kDa
SMN2	survival of motor neuron 1, telomeric; survival of motor neuron 2, centromeric
TXNL4A	thioredoxin-like 4A
tra2a	transformer 2 alpha homolog (Drosophila)
ZCRB1	zinc finger CCHC-type and RNA binding motif 1
	mRNA metabolic process
XRN2	5'-3' exoribonuclease 2
DDX23	DEAD (Asp-Glu-Ala-Asp) box polypeptide 23
DDX5	DEAD (Asp-Glu-Ala-Asp) box polypeptide 5
DHX15	DEAH (Asp-Glu-Ala-His) box polypeptide 15
FIP1L1	FIP1 like 1 (S. cerevisiae)
KHDRBS1	KH domain containing, RNA binding, signal transduction associated 1
LSM10	LSM10, U7 small nuclear RNA associated
LSM7	LSM7 homolog, U6 small nuclear RNA associated (S. cerevisiae)
NHP2L1	NHP2 non-histone chromosome protein 2-like 1 (S. cerevisiae)
PHF5A	PHD finger protein 5A
PRPF19	PRP19/PSO4 pre-mRNA processing factor 19 homolog (S. cerevisiae)
PRPF3	PRP3 pre-mRNA processing factor 3 homolog (S. cerevisiae)
prpf4	PRP4 pre-mRNA processing factor 4 homolog (yeast)
PRPF8	PRP8 pre-mRNA processing factor 8 homolog (S. cerevisiae)
RBM8A	RNA binding motif protein 8A
SSB	Sjogren syndrome antigen B (autoantigen La)
TARDBP	TAR DNA binding protein
U2AF1	U2 small nuclear RNA auxiliary factor 1
WDR77	WD repeat domain 77
CLNS1A	chloride channel, nucleotide-sensitive, 1A
CPSF1	cleavage and polyadenylation specific factor 1, 160kDa
CPSF3	cleavage and polyadenylation specific factor 3, 73kDa
EXOSC10	exosome component 10
GEMIN7	gem (nuclear organelle) associated protein 7
HNRNPA3	heterogeneous nuclear ribonucleoprotein A3
HNRNPK	heterogeneous nuclear ribonucleoprotein K; similar to heterogeneous nuclear ribonucleoprotein K
HNRNPM	heterogeneous nuclear ribonucleoprotein M
HNRNPR	heterogeneous nuclear ribonucleoprotein R
SNRPG	hypothetical protein LOC100132425; similar to small nuclear ribonucleoprotein polypeptide G; small nuclear ribonucleoprotein polypeptide G; small nuclear ribonucleoprotein G-like protein
MAGOHB	mago-nashi homolog B (Drosophila)
NUDT21	nudix (nucleoside diphosphate linked moiety X)-type motif 21
PPIL1	peptidylprolyl isomerase (cyclophilin)-like 1
PPIE	peptidylprolyl isomerase E (cyclophilin E)
PPIH	peptidylprolyl isomerase H (cyclophilin H)
PPWD1	peptidylprolyl isomerase domain and WD repeat containing 1
PHAX	phosphorylated adaptor for RNA export
pabpn1	poly(A) binding protein, nuclear 1
POLR2E	polymerase (RNA) II (DNA directed) polypeptide E, 25kDa
POLR2F	polymerase (RNA) II (DNA directed) polypeptide F
POLR2G	polymerase (RNA) II (DNA directed) polypeptide G
POLR2H	polymerase (RNA) II (DNA directed) polypeptide H
PNPT1	polyribonucleotide nucleotidyltransferase 1
pop4	processing of precursor 4, ribonuclease P/MRP subunit (S. cerevisiae)
PRMT5	protein arginine methyltransferase 5
PRMT7	protein arginine methyltransferase 7
PRPF6	similar to U5 snRNP-associated 102 kDa protein (U5-102 kDa protein); PRP6 pre-mRNA processing factor 6 homolog (S. cerevisiae)
HNRNPL	similar to heterogeneous nuclear ribonucleoprotein L-like; heterogeneous nuclear ribonucleoprotein L
RNPS1	similar to ribonucleic acid binding protein S1; RNA binding protein S1, serine-rich domain
SNRNP48	small nuclear ribonucleoprotein 48kDa (U11/U12)
SNRPD1	small nuclear ribonucleoprotein D1 polypeptide 16kDa; hypothetical protein LOC100129492
SNRPD2	small nuclear ribonucleoprotein D2 polypeptide 16.5kDa; similar to hCG2040270
SNRPD3	small nuclear ribonucleoprotein D3 polypeptide 18kDa
snrpa	small nuclear ribonucleoprotein polypeptide A
SNRPA1	small nuclear ribonucleoprotein polypeptide A'
SNRPB2	small nuclear ribonucleoprotein polypeptide B''
SNRPC	small nuclear ribonucleoprotein polypeptide C
SNRPE	small nuclear ribonucleoprotein polypeptide E-like 1; small nuclear ribonucleoprotein polypeptide E; similar to hCG23490
snrpf	small nuclear ribonucleoprotein polypeptide F
SNRPB	small nuclear ribonucleoprotein polypeptides B and B1
SF3A2	splicing factor 3a, subunit 2, 66kDa
SF3A3	splicing factor 3a, subunit 3, 60kDa
SMN2	survival of motor neuron 1, telomeric; survival of motor neuron 2, centromeric
TXNL4A	thioredoxin-like 4A
tra2a	transformer 2 alpha homolog (Drosophila)
WIBG	within bgcn homolog (Drosophila)
ZCRB1	zinc finger CCHC-type and RNA binding motif 1
	tRNA metabolic process
NSUN2	NOL1/NOP2/Sun domain family, member 2
SSB	Sjogren syndrome antigen B (autoantigen La)
WDR4	WD repeat domain 4
ADAT1	adenosine deaminase, tRNA-specific 1
aars	alanyl-tRNA synthetase
RARS	arginyl-tRNA synthetase
nars	asparaginyl-tRNA synthetase
CTU2	chromosome 16 open reading frame 84
CARS	cysteinyl-tRNA synthetase
ELAC1	elaC homolog 1 (E. coli)
FBL	fibrillarin
QARS	glutaminyl-tRNA synthetase
GARS	glycyl-tRNA synthetase
DTD1	histidyl-tRNA synthetase 2, mitochondrial (putative)
HARS2	D-tyrosyl-tRNA deacylase 1 homolog (S. cerevisiae)
LARS	leucyl-tRNA synthetase
kars	lysyl-tRNA synthetase
METTL1	methyltransferase like 1
POP1	processing of precursor 1, ribonuclease P/MRP subunit (S. cerevisiae)
pop4	processing of precursor 4, ribonuclease P/MRP subunit (S. cerevisiae)
POP5	processing of precursor 5, ribonuclease P/MRP subunit (S. cerevisiae)
PUS1	pseudouridylate synthase 1
PUS10	pseudouridylate synthase 10
PUS7	pseudouridylate synthase 7 homolog (S. cerevisiae)
QTRT1	queuine tRNA-ribosyltransferase 1
rpp30	ribonuclease P/MRP 30kDa subunit
RPP38	ribonuclease P/MRP 38kDa subunit
TRMU	tRNA 5-methylaminomethyl-2-thiouridylate methyltransferase
TRMT11	tRNA methyltransferase 11 homolog (S. cerevisiae)
TRMT6	tRNA methyltransferase 6 homolog (S. cerevisiae)
THG1L	tRNA-histidine guanylyltransferase 1-like (S. cerevisiae)
TARS	threonyl-tRNA synthetase
WARS2	tryptophanyl tRNA synthetase 2, mitochondrial
WARS	tryptophanyl-tRNA synthetase
VARS	valyl-tRNA synthetase
	protein folding
AHSA1	AHA1, activator of heat shock 90kDa protein ATPase homolog 1 (yeast)
DNAJA2	DnaJ (Hsp40) homolog, subfamily A, member 2
DNAJA4	DnaJ (Hsp40) homolog, subfamily A, member 4
DNAJB9	DnaJ (Hsp40) homolog, subfamily B, member 9
DNAJC2	DnaJ (Hsp40) homolog, subfamily C, member 2
FKBP10	FK506 binding protein 10, 65 kDa
FKBP11	FK506 binding protein 11, 19 kDa
fkbp2	FK506 binding protein 2, 13kDa
FKBP4	FK506 binding protein 4, 59kDa
FKBP7	FK506 binding protein 7
RUVBL2	RuvB-like 2 (E. coli)
aars	alanyl-tRNA synthetase
CALR	calreticulin
CCT2	chaperonin containing TCP1, subunit 2 (beta)
CCT3	chaperonin containing TCP1, subunit 3 (gamma)
CCT4	chaperonin containing TCP1, subunit 4 (delta)
CCT5	chaperonin containing TCP1, subunit 5 (epsilon)
CCT6A	chaperonin containing TCP1, subunit 6A (zeta 1)
HSPE1	heat shock 10kDa protein 1 (chaperonin 10)
HSPD1	heat shock 60kDa protein 1 (chaperonin)
HSPA4L	heat shock 70kDa protein 4-like
HSPA8	heat shock 70kDa protein 8
HSPA9	heat shock 70kDa protein 9 (mortalin)
HSP90AA1	heat shock protein 90kDa alpha (cytosolic), class A member 2; heat shock protein 90kDa alpha (cytosolic), class A member 1
TCP1	hypothetical gene supported by BC000665; t-complex 1
PIN1	peptidylprolyl cis/trans isomerase, NIMA-interacting 1
PPIL1	peptidylprolyl isomerase (cyclophilin)-like 1
PPIB	peptidylprolyl isomerase B (cyclophilin B)
PPID	peptidylprolyl isomerase D
PPIE	peptidylprolyl isomerase E (cyclophilin E)
PPIG	peptidylprolyl isomerase G (cyclophilin G)
PPIH	peptidylprolyl isomerase H (cyclophilin H)
PPWD1	peptidylprolyl isomerase domain and WD repeat containing 1
PFDN4	prefoldin subunit 4
PFDN5	prefoldin subunit 5
PFDN6	prefoldin subunit 6
PIN4	protein (peptidylprolyl cis/trans isomerase) NIMA-interacting, 4 (parvulin)
PDIA5	protein disulfide isomerase family A, member 5
TOR1B	torsin family 1, member B (torsin B)
VBP1	von Hippel-Lindau binding protein 1
	Cellular macromolecular complex
ARL2	ADP-ribosylation factor-like 2
ATPAF2	ATP synthase mitochondrial F1 complex assembly factor 2
DDX23	DEAD (Asp-Glu-Ala-Asp) box polypeptide 23
FKBP4	FK506 binding protein 4, 59kDa
H2AFV	H2A histone family, member V
SCO1	SCO cytochrome oxidase deficient homolog 1 (yeast)
SET	SET nuclear oncogene; similar to SET translocation
TARBP2	TAR (HIV-1) RNA binding protein 2
WDR77	WD repeat domain 77
AP2S1	adaptor-related protein complex 2, sigma 1 subunit
ALDOB	aldolase B, fructose-bisphosphate
CALR	calreticulin
CLNS1A	chloride channel, nucleotide-sensitive, 1A
EIF6	eukaryotic translation initiation factor 6
GEMIN7	gem (nuclear organelle) associated protein 7
HSPD1	heat shock 60kDa protein 1 (chaperonin) pseudogene 5; heat shock 60kDa protein 1 (chaperonin) pseudogene 6; heat shock 60kDa protein 1 (chaperonin) pseudogene 1; heat shock 60kDa protein 1 (chaperonin) pseudogene 4; heat shock 60kDa protein 1 (chaperonin)
HSPA4	heat shock 70kDa protein 4
HSP90AA1	heat shock protein 90kDa alpha (cytosolic), class A member 2; heat shock protein 90kDa alpha (cytosolic), class A member 1
TUBA1B	hypothetical gene supported by AF081484; NM_006082; tubulin, alpha 1b
TCP1	hypothetical gene supported by BC000665; t-complex 1
SNRPG	hypothetical protein LOC100132425; similar to small nuclear ribonucleoprotein polypeptide G; small nuclear ribonucleoprotein polypeptide G; small nuclear ribonucleoprotein G-like protein
ipo4	importin 4
MCM2	minichromosome maintenance complex component 2
NIP7	nuclear import 7 homolog (S. cerevisiae)
NPM1	nucleophosmin 1 (nucleolar phosphoprotein B23, numatrin) pseudogene 21; hypothetical LOC100131044; similar to nucleophosmin 1; nucleophosmin (nucleolar phosphoprotein B23, numatrin)
NAP1L1	nucleosome assembly protein 1-like 1
NAP1L4	nucleosome assembly protein 1-like 4
PHAX	phosphorylated adaptor for RNA export
PFDN6	prefoldin subunit 6
PRMT5	protein arginine methyltransferase 5
PRMT7	protein arginine methyltransferase 7
PRPF6	similar to U5 snRNP-associated 102 kDa protein (U5-102 kDa protein); PRP6 pre-mRNA processing factor 6 homolog (S. cerevisiae)
SNRPD1	small nuclear ribonucleoprotein D1 polypeptide 16kDa; hypothetical protein LOC100129492
SNRPD2	small nuclear ribonucleoprotein D2 polypeptide 16.5kDa; similar to hCG2040270
SNRPD3	small nuclear ribonucleoprotein D3 polypeptide 18kDa
SNRPC	small nuclear ribonucleoprotein polypeptide C
SNRPE	small nuclear ribonucleoprotein polypeptide E-like 1; small nuclear ribonucleoprotein polypeptide E; similar to hCG23490
snrpf	small nuclear ribonucleoprotein polypeptide F
SNRPB	small nuclear ribonucleoprotein polypeptides B and B1
SAMM50	sorting and assembly machinery component 50 homolog (S. cerevisiae)
SF3A2	splicing factor 3a, subunit 2, 66kDa
SF3A3	splicing factor 3a, subunit 3, 60kDa
SMN2	survival of motor neuron 1, telomeric; survival of motor neuron 2, centromeric
TXNL4A	thioredoxin-like 4A
TOMM22	translocase of outer mitochondrial membrane 22 homolog (yeast)
TMEM70	transmembrane protein 70
ARPC4	tubulin tyrosine ligase-like family, member 3; actin related protein 2/3 complex, subunit 4, 20kDa
TUBA1A	tubulin, alpha 1a
tubb6	tubulin, beta 6
TUBD1	tubulin, delta 1
	GO cellular component
	membrane-enclosed lumen
XRN2	5'-3' exoribonuclease 2
APEX1	APEX nuclease (multifunctional DNA repair enzyme) 1
ATPAF2	ATP synthase mitochondrial F1 complex assembly factor 2
C1D	C1D nuclear receptor co-repressor; similar to nuclear DNA-binding protein; similar to hCG1791993
CNOT7	CCR4-NOT transcription complex, subunit 7
DAZAP1	DAZ associated protein 1
DDX21	DEAD (Asp-Glu-Ala-Asp) box polypeptide 21
DDX24	DEAD (Asp-Glu-Ala-Asp) box polypeptide 24
DDX28	DEAD (Asp-Glu-Ala-Asp) box polypeptide 28
DDX31	DEAD (Asp-Glu-Ala-Asp) box polypeptide 31
DDX47	DEAD (Asp-Glu-Ala-Asp) box polypeptide 47
DDX5	DEAD (Asp-Glu-Ala-Asp) box polypeptide 5
DDX51	DEAD (Asp-Glu-Ala-Asp) box polypeptide 51
DDX54	DEAD (Asp-Glu-Ala-Asp) box polypeptide 54
DDX56	DEAD (Asp-Glu-Ala-Asp) box polypeptide 56
DNAJB9	DnaJ (Hsp40) homolog, subfamily B, member 9
EBNA1BP2	EBNA1 binding protein 2
FCF1	FCF1 small subunit (SSU) processome component homolog (S. cerevisiae)
FKBP10	FK506 binding protein 10, 65 kDa
FKBP4	FK506 binding protein 4, 59kDa
FKBP7	FK506 binding protein 7
FTSJ3	FtsJ homolog 3 (E. coli)
GAR1	GAR1 ribonucleoprotein homolog (yeast)
HTATSF1	HIV-1 Tat specific factor 1
IMP3	IMP3, U3 small nucleolar ribonucleoprotein, homolog (yeast)
IMP4	IMP4, U3 small nucleolar ribonucleoprotein, homolog (yeast)
KRR1	KRR1, small subunit (SSU) processome component, homolog (yeast)
LYAR	Ly1 antibody reactive homolog (mouse)
MPHOSPH10	M-phase phosphoprotein 10 (U3 small nucleolar ribonucleoprotein)
MAK16	MAK16 homolog (S. cerevisiae)
MKI67IP	MKI67 (FHA domain) interacting nucleolar phosphoprotein
MRE11A	MRE11 meiotic recombination 11 homolog A (S. cerevisiae)
MYBBP1A	MYB binding protein (P160) 1a
MINA	MYC induced nuclear antigen
nat10	N-acetyltransferase 10 (GCN5-related)
NFS1	NFS1 nitrogen fixation 1 homolog (S. cerevisiae)
NHP2L1	NHP2 non-histone chromosome protein 2-like 1 (S. cerevisiae)
NKX2-1	NK2 homeobox 1
NAA15	NMDA receptor regulated 1
NSUN2	NOL1/NOP2/Sun domain family, member 2
NOP10	NOP10 ribonucleoprotein homolog (yeast)
NOP14	NOP14 nucleolar protein homolog (yeast)
NOP16	NOP16 nucleolar protein homolog (yeast)
NOP2	NOP2 nucleolar protein homolog (yeast)
NOP56	NOP56 ribonucleoprotein homolog (yeast)
NOP58	NOP58 ribonucleoprotein homolog (yeast)
PAK1IP1	PAK1 interacting protein 1
PHF5A	PHD finger protein 5A
PRPF19	PRP19/PSO4 pre-mRNA processing factor 19 homolog (S. cerevisiae)
PRPF3	PRP3 pre-mRNA processing factor 3 homolog (S. cerevisiae)
prpf4	PRP4 pre-mRNA processing factor 4 homolog (yeast)
PRPF8	PRP8 pre-mRNA processing factor 8 homolog (S. cerevisiae)
PWP2	PWP2 periodic tryptophan protein homolog (yeast)
PAF1	Paf1, RNA polymerase II associated factor, homolog (S. cerevisiae)
REXO4	REX4, RNA exonuclease 4 homolog (S. cerevisiae)
RBM8A	RNA binding motif protein 8A
RUVBL2	RuvB-like 2 (E. coli)
SDAD1	SDA1 domain containing 1
SETDB1	SET domain, bifurcated 1
SET	SET nuclear oncogene; similar to SET translocation
SENP3	SUMO1/sentrin/SMT3 specific peptidase 3
SMARCAD1	SWI/SNF-related, matrix-associated actin-dependent regulator of chromatin, subfamily a, containing DEAD/H box 1
SAP18	Sin3A-associated protein, 18kDa
SSB	Sjogren syndrome antigen B (autoantigen La)
TARDBP	TAR DNA binding protein
U2AF1	U2 small nuclear RNA auxiliary factor 1
UTP11L	UTP11-like, U3 small nucleolar ribonucleoprotein, (yeast)
UTP14C	UTP14, U3 small nucleolar ribonucleoprotein, homolog C (yeast); asparagine-linked glycosylation 11, alpha-1,2-mannosyltransferase homolog (yeast)
UTP15	UTP15, U3 small nucleolar ribonucleoprotein, homolog (S. cerevisiae)
utp18	UTP18, small subunit (SSU) processome component, homolog (yeast)
UTP23	UTP23, small subunit (SSU) processome component, homolog (yeast)
UTP3	UTP3, small subunit (SSU) processome component, homolog (S. cerevisiae)
WDR12	WD repeat domain 12
WDR4	WD repeat domain 4
wdr74	WD repeat domain 74
WDR75	WD repeat domain 75
DCAF13	WD repeats and SOF1 domain containing
ACTL6A	actin-like 6A
ACTN1	actinin, alpha 1
ATF5	activating transcription factor 5
AK2	adenylate kinase 2
AKIRIN2	akirin 2
AATF	apoptosis antagonizing transcription factor
AIFM1	apoptosis-inducing factor, mitochondrion-associated, 1
RARS	arginyl-tRNA synthetase
PMF1	bone gamma-carboxyglutamate (gla) protein; polyamine-modulated factor 1
RPF2	brix domain containing 1 pseudogene; brix domain containing 1
BRIX1	brix domain containing 2
RPF1	brix domain containing 5
BYSL	bystin-like
CALR	calreticulin
CALU	calumenin
CTNNBL1	catenin, beta like 1
CDC23	cell division cycle 23 homolog (S. cerevisiae)
CCT2	chaperonin containing TCP1, subunit 2 (beta)
CCT5	chaperonin containing TCP1, subunit 5 (epsilon)
CHD4	chromodomain helicase DNA binding protein 4
CIRH1A	cirrhosis, autosomal recessive 1A (cirhin)
CPSF1	cleavage and polyadenylation specific factor 1, 160kDa
CPSF3	cleavage and polyadenylation specific factor 3, 73kDa
CFL1	cofilin 1 (non-muscle)
CHCHD4	coiled-coil-helix-coiled-coil-helix domain containing 4
coil	coilin
CIRBP	cold inducible RNA binding protein
C1QBP	complement component 1, q subcomponent binding protein
CDK4	cyclin-dependent kinase 4
DKC1	dyskeratosis congenita 1, dyskerin
EDF1	endothelial differentiation-related factor 1
EZH2	enhancer of zeste homolog 2 (Drosophila)
EIF6	eukaryotic translation initiation factor 6
ERCC1	excision repair cross-complementing rodent repair deficiency, complementation group 1 (includes overlapping antisense sequence)
EXOSC10	exosome component 10
EXOSC2	exosome component 2
exosc3	exosome component 3
EXOSC4	exosome component 4
EXOSC6	exosome component 6
EXOSC7	exosome component 7
EXOSC8	exosome component 8
XPOT	exportin, tRNA (nuclear export receptor for tRNAs); similar to Exportin-T (tRNA exportin) (Exportin(tRNA))
FAR1	fatty acyl CoA reductase 1
FDXR	ferredoxin reductase
FBL	fibrillarin
GEMIN7	gem (nuclear organelle) associated protein 7
GTF2B	general transcription factor IIB
gtf2e2	general transcription factor IIE, polypeptide 2, beta 34kDa
GLTSCR2	glioma tumor suppressor candidate region gene 2; glioma tumor suppressor candidate region gene 2 pseudogene
GRWD1	glutamate-rich WD repeat containing 1
GOT2	glutamic-oxaloacetic transaminase 2, mitochondrial (aspartate aminotransferase 2)
QARS	glutaminyl-tRNA synthetase
GATM	glycine amidinotransferase (L-arginine:glycine amidinotransferase)
GARS	glycyl-tRNA synthetase
GNL3	guanine nucleotide binding protein-like 3 (nucleolar)
GNL3L	guanine nucleotide binding protein-like 3 (nucleolar)-like
HSPE1	heat shock 10kDa protein 1 (chaperonin 10)
HSPD1	heat shock 60kDa protein 1 (chaperonin) pseudogene 5; heat shock 60kDa protein 1 (chaperonin) pseudogene 6; heat shock 60kDa protein 1 (chaperonin) pseudogene 1; heat shock 60kDa protein 1 (chaperonin) pseudogene 4; heat shock 60kDa protein 1 (chaperonin)
HSPA9	heat shock 70kDa protein 9 (mortalin)
HNRNPA3	heterogeneous nuclear ribonucleoprotein A3
HNRNPK	heterogeneous nuclear ribonucleoprotein K; similar to heterogeneous nuclear ribonucleoprotein K
HNRNPM	heterogeneous nuclear ribonucleoprotein M
HNRNPR	heterogeneous nuclear ribonucleoprotein R
HMGB1	high-mobility group box 1; high-mobility group box 1-like 10
DTD1, HARS2	histidyl-tRNA synthetase 2, mitochondrial (putative); D-tyrosyl-tRNA deacylase 1 homolog (S. cerevisiae)
HAGH	hydroxyacylglutathione hydrolase
RBBP4	hypothetical LOC642954; retinoblastoma binding protein 4
SNRPG	hypothetical protein LOC100132425; similar to small nuclear ribonucleoprotein polypeptide G; small nuclear ribonucleoprotein polypeptide G; small nuclear ribonucleoprotein G-like protein
IVNS1ABP	influenza virus NS1A binding protein
ILF2	interleukin enhancer binding factor 2, 45kDa
ILF3	interleukin enhancer binding factor 3, 90kDa
KPNA2	karyopherin alpha 2 (RAG cohort 1, importin alpha 1); karyopherin alpha-2 subunit like
LSG1	large subunit GTPase 1 homolog (S. cerevisiae)
LRRC59	leucine rich repeat containing 59
LONP1	lon peptidase 1, mitochondrial
kars	lysyl-tRNA synthetase
MRTO4	mRNA turnover 4 homolog (S. cerevisiae)
ME2	malic enzyme 2, NAD(+)-dependent, mitochondrial
MED14	mediator complex subunit 14
med18	mediator complex subunit 18
MED20	mediator complex subunit 20
MED24	mediator complex subunit 24
MTDH	metadherin
MCM2	minichromosome maintenance complex component 2
MCM3	minichromosome maintenance complex component 3
MCM5	minichromosome maintenance complex component 5
MRPL10	mitochondrial ribosomal protein L10
MRPL12	mitochondrial ribosomal protein L12
MRPL3	mitochondrial ribosomal protein L3
MRPL32	mitochondrial ribosomal protein L32
mrpl37	mitochondrial ribosomal protein L37
MRPL47	mitochondrial ribosomal protein L47
MRPL51	mitochondrial ribosomal protein L51
MRPL52	mitochondrial ribosomal protein L52
MRPS12	mitochondrial ribosomal protein S12
MRPS18B	mitochondrial ribosomal protein S18B
MRPS22	mitochondrial ribosomal protein S22
MRPS25	mitochondrial ribosomal protein S25
MRPS33	mitochondrial ribosomal protein S33
MSN	moesin
MYEF2	myelin expression factor 2
nxf1	nuclear RNA export factor 1
NVL	nuclear VCP-like
NIP7	nuclear import 7 homolog (S. cerevisiae)
NOC2L	nucleolar complex associated 2 homolog (S. cerevisiae)
noc3l	nucleolar complex associated 3 homolog (S. cerevisiae)
NOC4L	nucleolar complex associated 4 homolog (S. cerevisiae)
NOL10	nucleolar protein 10
NOL11	nucleolar protein 11
NOL12	nucleolar protein 12
NPM1	nucleophosmin 1 (nucleolar phosphoprotein B23, numatrin) pseudogene 21; hypothetical LOC100131044; similar to nucleophosmin 1; nucleophosmin (nucleolar phosphoprotein B23, numatrin)
NPM3	nucleophosmin/nucleoplasmin, 3
NUP54	nucleoporin 54kDa
NUDT21	nudix (nucleoside diphosphate linked moiety X)-type motif 21
PSPC1	paraspeckle component 1; paraspeckle protein 1 pseudogene
PMPCA	peptidase (mitochondrial processing) alpha
PPIB	peptidylprolyl isomerase B (cyclophilin B)
PPIG	peptidylprolyl isomerase G (cyclophilin G)
PPIH	peptidylprolyl isomerase H (cyclophilin H)
PES1	pescadillo homolog 1, containing BRCT domain (zebrafish)
PPAN	peter pan homolog (Drosophila)
PHAX	phosphorylated adaptor for RNA export
PARP1	poly (ADP-ribose) polymerase 1
pabpn1	poly(A) binding protein, nuclear 1
POLE2	polymerase (DNA directed), epsilon 2 (p59 subunit)
POLR1A	polymerase (RNA) I polypeptide A, 194kDa
POLR1C	polymerase (RNA) I polypeptide C, 30kDa
POLR2E	polymerase (RNA) II (DNA directed) polypeptide E, 25kDa
POLR2F	polymerase (RNA) II (DNA directed) polypeptide F
POLR2G	polymerase (RNA) II (DNA directed) polypeptide G
POLR2H	polymerase (RNA) II (DNA directed) polypeptide H
POLR3H	polymerase (RNA) III (DNA directed) polypeptide H (22.9kD)
polr3k	polymerase (RNA) III (DNA directed) polypeptide K, 12.3 kDa
PNPT1	polyribonucleotide nucleotidyltransferase 1
PRIM1	primase, DNA, polypeptide 1 (49kDa)
POP1	processing of precursor 1, ribonuclease P/MRP subunit (S. cerevisiae)
pop4	processing of precursor 4, ribonuclease P/MRP subunit (S. cerevisiae)
POP5	processing of precursor 5, ribonuclease P/MRP subunit (S. cerevisiae)
pgrmc1	progesterone receptor membrane component 1
PDCD11	programmed cell death 11
PCNA	proliferating cell nuclear antigen
PA2G4	proliferation-associated 2G4, 38kDa; proliferation-associated 2G4 pseudogene 4
P4HB	prolyl 4-hydroxylase, beta polypeptide
PIN4	protein (peptidylprolyl cis/trans isomerase) NIMA-interacting, 4 (parvulin)
PDIA3	protein disulfide isomerase family A, member 3
PDIA4	protein disulfide isomerase family A, member 4
PDIA5	protein disulfide isomerase family A, member 5
PC	pyruvate carboxylase
RFC2	replication factor C (activator 1) 2, 40kDa
RFC5	replication factor C (activator 1) 5, 36.5kDa
RCN1	reticulocalbin 1, EF-hand calcium binding domain
RCN3	reticulocalbin 3, EF-hand calcium binding domain
rpp30	ribonuclease P/MRP 30kDa subunit
RPP38	ribonuclease P/MRP 38kDa subunit
RSL1D1	ribosomal L1 domain containing 1
RRP1B	ribosomal RNA processing 1 homolog B (S. cerevisiae)
RRP12	ribosomal RNA processing 12 homolog (S. cerevisiae)
RRP8	ribosomal RNA processing 8, methyltransferase, homolog (yeast)
RRP9	ribosomal RNA processing 9, small subunit (SSU) processome component, homolog (yeast)
RPL23	ribosomal protein L23 pseudogene 6; ribosomal protein L23
RPL5	ribosomal protein L5 pseudogene 34; ribosomal protein L5 pseudogene 1; ribosomal protein L5
RPS9	ribosomal protein S9; ribosomal protein S9 pseudogene 4
RING1	ring finger protein 1
SERPINH1	serpin peptidase inhibitor, clade H (heat shock protein 47), member 1, (collagen binding protein 1)
SRP68	signal recognition particle 68kDa
UTP20	similar to Down-regulated in metastasis protein (Key-1A6 protein) (Novel nucleolar protein 73) (NNP73); UTP20, small subunit (SSU) processome component, homolog (yeast)
HNRNPL	similar to heterogeneous nuclear ribonucleoprotein L-like; heterogeneous nuclear ribonucleoprotein L
MRPL20	similar to mitochondrial ribosomal protein L20; mitochondrial ribosomal protein L20
RNPS1	similar to ribonucleic acid binding protein S1; RNA binding protein S1, serine-rich domain
SSBP1	single-stranded DNA binding protein 1
SNRPD1	small nuclear ribonucleoprotein D1 polypeptide 16kDa; hypothetical protein LOC100129492
SNRPD2	small nuclear ribonucleoprotein D2 polypeptide 16.5kDa; similar to hCG2040270
SNRPD3	small nuclear ribonucleoprotein D3 polypeptide 18kDa
SNRPC	small nuclear ribonucleoprotein polypeptide C
SNRPE	small nuclear ribonucleoprotein polypeptide E-like 1; small nuclear ribonucleoprotein polypeptide E; similar to hCG23490
snrpf	small nuclear ribonucleoprotein polypeptide F
SNRPB	small nuclear ribonucleoprotein polypeptides B and B1
SF3A3	splicing factor 3a, subunit 3, 60kDa
surf6	surfeit 6
SMN2	survival of motor neuron 1, telomeric; survival of motor neuron 2, centromeric
SYMPK	symplekin
TXNDC5	thioredoxin domain containing 5 (endoplasmic reticulum); muted homolog (mouse)
TOPBP1	topoisomerase (DNA) II binding protein 1
TOR1B	torsin family 1, member B (torsin B)
TFDP3	transcription factor Dp family, member 3
TADA3	transcriptional adaptor 3 (NGG1 homolog, yeast)-like
TBL3	transducin (beta)-like 3
TIMM10	translocase of inner mitochondrial membrane 10 homolog (yeast)
TIMM13	translocase of inner mitochondrial membrane 13 homolog (yeast)
TIMM50	translocase of inner mitochondrial membrane 50 homolog (S. cerevisiae)
timm8a	translocase of inner mitochondrial membrane 8 homolog A (yeast)
WARS2	tryptophanyl tRNA synthetase 2, mitochondrial
YWHAB	tyrosine 3-monooxygenase/tryptophan 5-monooxygenase activation protein, beta polypeptide
UBA52	ubiquitin A-52 residue ribosomal protein fusion product 1
WIBG	within bgcn homolog (Drosophila)
xpa	xeroderma pigmentosum, complementation group A
ZCRB1	zinc finger CCHC-type and RNA binding motif 1
ZNF207	zinc finger protein 207
	nucleolus
XRN2	5'-3' exoribonuclease 2
C1D	C1D nuclear receptor co-repressor
DAZAP1	DAZ associated protein 1
DDX21	DEAD (Asp-Glu-Ala-Asp) box polypeptide 21
DDX24	DEAD (Asp-Glu-Ala-Asp) box polypeptide 24
DDX31	DEAD (Asp-Glu-Ala-Asp) box polypeptide 31
DDX47	DEAD (Asp-Glu-Ala-Asp) box polypeptide 47
DDX5	DEAD (Asp-Glu-Ala-Asp) box polypeptide 5
DDX51	DEAD (Asp-Glu-Ala-Asp) box polypeptide 51
DDX54	DEAD (Asp-Glu-Ala-Asp) box polypeptide 54
DDX56	DEAD (Asp-Glu-Ala-Asp) box polypeptide 56
DNAJB9	DnaJ (Hsp40) homolog, subfamily B, member 9
EBNA1BP2	EBNA1 binding protein 2
FCF1	FCF1 small subunit (SSU) processome component homolog (S. cerevisiae)
FKBP4	FK506 binding protein 4, 59kDa
FTSJ3	FtsJ homolog 3 (E. coli)
GAR1	GAR1 ribonucleoprotein homolog (yeast)
HTATSF1	HIV-1 Tat specific factor 1
IMP3	IMP3, U3 small nucleolar ribonucleoprotein, homolog (yeast)
IMP4	IMP4, U3 small nucleolar ribonucleoprotein, homolog (yeast)
KRR1	KRR1, small subunit (SSU) processome component, homolog (yeast)
LYAR	Ly1 antibody reactive homolog (mouse)
MPHOSPH10	M-phase phosphoprotein 10 (U3 small nucleolar ribonucleoprotein)
MAK16	MAK16 homolog (S. cerevisiae)
MKI67IP	MKI67 (FHA domain) interacting nucleolar phosphoprotein
MRE11A	MRE11 meiotic recombination 11 homolog A (S. cerevisiae)
MYBBP1A	MYB binding protein (P160) 1a
MINA	MYC induced nuclear antigen
nat10	N-acetyltransferase 10 (GCN5-related)
NHP2L1	NHP2 non-histone chromosome protein 2-like 1 (S. cerevisiae)
NSUN2	NOL1/NOP2/Sun domain family, member 2
NOP10	NOP10 ribonucleoprotein homolog (yeast)
NOP14	NOP14 nucleolar protein homolog (yeast)
NOP16	NOP16 nucleolar protein homolog (yeast)
NOP2	NOP2 nucleolar protein homolog (yeast)
NOP56	NOP56 ribonucleoprotein homolog (yeast)
NOP58	NOP58 ribonucleoprotein homolog (yeast)
PAK1IP1	PAK1 interacting protein 1
PWP2	PWP2 periodic tryptophan protein homolog (yeast)
REXO4	REX4, RNA exonuclease 4 homolog (S. cerevisiae)
SDAD1	SDA1 domain containing 1
SETDB1	SET domain, bifurcated 1
SENP3	SUMO1/sentrin/SMT3 specific peptidase 3
SMARCAD1	SWI/SNF-related, matrix-associated actin-dependent regulator of chromatin, subfamily a, containing DEAD/H box 1
SSB	Sjogren syndrome antigen B (autoantigen La)
TARDBP	TAR DNA binding protein
UTP11L	UTP11-like, U3 small nucleolar ribonucleoprotein, (yeast)
UTP14C	UTP14, U3 small nucleolar ribonucleoprotein, homolog C (yeast); asparagine-linked glycosylation 11, alpha-1,2-mannosyltransferase homolog (yeast)
UTP15	UTP15, U3 small nucleolar ribonucleoprotein, homolog (S. cerevisiae)
utp18	UTP18, small subunit (SSU) processome component, homolog (yeast)
UTP23	UTP23, small subunit (SSU) processome component, homolog (yeast)
UTP3	UTP3, small subunit (SSU) processome component, homolog (S. cerevisiae)
WDR12	WD repeat domain 12
wdr74	WD repeat domain 74
WDR75	WD repeat domain 75
DCAF13	WD repeats and SOF1 domain containing
ACTN1	actinin, alpha 1
AATF	apoptosis antagonizing transcription factor
RARS	arginyl-tRNA synthetase
RPF2	brix domain containing 1 pseudogene; brix domain containing 1
BRIX1	brix domain containing 2
RPF1	brix domain containing 5
BYSL	bystin-like
CTNNBL1	catenin, beta like 1
CCT2	chaperonin containing TCP1, subunit 2 (beta)
CCT5	chaperonin containing TCP1, subunit 5 (epsilon)
CIRH1A	cirrhosis, autosomal recessive 1A (cirhin)
coil	coilin
DKC1	dyskeratosis congenita 1, dyskerin
EIF6	eukaryotic translation initiation factor 6
EXOSC10	exosome component 10
EXOSC2	exosome component 2
exosc3	exosome component 3
EXOSC4	exosome component 4
EXOSC6	exosome component 6
EXOSC7	exosome component 7
EXOSC8	exosome component 8
FBL	fibrillarin
GLTSCR2	glioma tumor suppressor candidate region gene 2; glioma tumor suppressor candidate region gene 2 pseudogene
GRWD1	glutamate-rich WD repeat containing 1
GNL3	guanine nucleotide binding protein-like 3 (nucleolar)
GNL3L	guanine nucleotide binding protein-like 3 (nucleolar)-like
HNRNPA3	heterogeneous nuclear ribonucleoprotein A3
HNRNPK	heterogeneous nuclear ribonucleoprotein K; similar to heterogeneous nuclear ribonucleoprotein K
HNRNPM	heterogeneous nuclear ribonucleoprotein M
HMGB1	high-mobility group box 1; high-mobility group box 1-like 10
ILF2	interleukin enhancer binding factor 2, 45kDa
ILF3	interleukin enhancer binding factor 3, 90kDa
MRTO4	mRNA turnover 4 homolog (S. cerevisiae)
MTDH	metadherin
MCM3	minichromosome maintenance complex component 3
MSN	moesin
MYEF2	myelin expression factor 2
NVL	nuclear VCP-like
NIP7	nuclear import 7 homolog (S. cerevisiae)
NOC2L	nucleolar complex associated 2 homolog (S. cerevisiae)
noc3l	nucleolar complex associated 3 homolog (S. cerevisiae)
NOC4L	nucleolar complex associated 4 homolog (S. cerevisiae)
NOL10	nucleolar protein 10
NOL11	nucleolar protein 11
NOL12	nucleolar protein 12
NPM1	nucleophosmin 1 (nucleolar phosphoprotein B23, numatrin) pseudogene 21; hypothetical LOC100131044; similar to nucleophosmin 1; nucleophosmin (nucleolar phosphoprotein B23, numatrin)
NPM3	nucleophosmin/nucleoplasmin, 3
PSPC1	paraspeckle component 1; paraspeckle protein 1 pseudogene
PES1	pescadillo homolog 1, containing BRCT domain (zebrafish)
PPAN	peter pan homolog (Drosophila)
PARP1	poly (ADP-ribose) polymerase 1
pabpn1	poly(A) binding protein, nuclear 1
POLR1A	polymerase (RNA) I polypeptide A, 194kDa
POLR1C	polymerase (RNA) I polypeptide C, 30kDa
POLR2F	polymerase (RNA) II (DNA directed) polypeptide F
POLR2H	polymerase (RNA) II (DNA directed) polypeptide H
POP1	processing of precursor 1, ribonuclease P/MRP subunit (S. cerevisiae)
pop4	processing of precursor 4, ribonuclease P/MRP subunit (S. cerevisiae)
POP5	processing of precursor 5, ribonuclease P/MRP subunit (S. cerevisiae)
pgrmc1	progesterone receptor membrane component 1
PDCD11	programmed cell death 11
PA2G4	proliferation-associated 2G4, 38kDa; proliferation-associated 2G4 pseudogene 4
PIN4	protein (peptidylprolyl cis/trans isomerase) NIMA-interacting, 4 (parvulin)
rpp30	ribonuclease P/MRP 30kDa subunit
RPP38	ribonuclease P/MRP 38kDa subunit
RSL1D1	ribosomal L1 domain containing 1
RRP1B	ribosomal RNA processing 1 homolog B (S. cerevisiae)
RRP12	ribosomal RNA processing 12 homolog (S. cerevisiae)
RRP8	ribosomal RNA processing 8, methyltransferase, homolog (yeast)
RRP9	ribosomal RNA processing 9, small subunit (SSU) processome component, homolog (yeast)
RPL23	ribosomal protein L23 pseudogene 6; ribosomal protein L23
RPL5	ribosomal protein L5 pseudogene 34; ribosomal protein L5 pseudogene 1; ribosomal protein L5
RPS9	ribosomal protein S9; ribosomal protein S9 pseudogene 4
RING1	ring finger protein 1
SRP68	signal recognition particle 68kDa
UTP20	similar to Down-regulated in metastasis protein (Key-1A6 protein) (Novel nucleolar protein 73) (NNP73); UTP20, small subunit (SSU) processome component, homolog (yeast)
SNRPD3	small nuclear ribonucleoprotein D3 polypeptide 18kDa
surf6	surfeit 6
TBL3	transducin (beta)-like 3
WIBG	within bgcn homolog (Drosophila)
ZNF207	zinc finger protein 207
	spliceosome
DDX23	DEAD (Asp-Glu-Ala-Asp) box polypeptide 23
DDX5	DEAD (Asp-Glu-Ala-Asp) box polypeptide 5
DHX15	DEAH (Asp-Glu-Ala-His) box polypeptide 15
NHP2L1	NHP2 non-histone chromosome protein 2-like 1 (S. cerevisiae)
PHF5A	PHD finger protein 5A
PRPF19	PRP19/PSO4 pre-mRNA processing factor 19 homolog (S. cerevisiae)
PRPF3	PRP3 pre-mRNA processing factor 3 homolog (S. cerevisiae)
prpf4	PRP4 pre-mRNA processing factor 4 homolog (yeast)
PRPF8	PRP8 pre-mRNA processing factor 8 homolog (S. cerevisiae)
RBM8A	RNA binding motif protein 8A
U2AF1	U2 small nuclear RNA auxiliary factor 1
GEMIN7	gem (nuclear organelle) associated protein 7
HNRNPA3	heterogeneous nuclear ribonucleoprotein A3
HNRNPK	heterogeneous nuclear ribonucleoprotein K; similar to heterogeneous nuclear ribonucleoprotein K
HNRNPM	heterogeneous nuclear ribonucleoprotein M
HNRNPR	heterogeneous nuclear ribonucleoprotein R
SNRPG	hypothetical protein LOC100132425; similar to small nuclear ribonucleoprotein polypeptide G; small nuclear ribonucleoprotein polypeptide G; small nuclear ribonucleoprotein G-like protein
IVNS1ABP	influenza virus NS1A binding protein
PPIL1	peptidylprolyl isomerase (cyclophilin)-like 1
PPIE	peptidylprolyl isomerase E (cyclophilin E)
PPIH	peptidylprolyl isomerase H (cyclophilin H)
PPWD1	peptidylprolyl isomerase domain and WD repeat containing 1
PRPF6	similar to U5 snRNP-associated 102 kDa protein (U5-102 kDa protein); PRP6 pre-mRNA processing factor 6 homolog (S. cerevisiae)
SNRNP48	small nuclear ribonucleoprotein 48kDa (U11/U12)
SNRPD1	small nuclear ribonucleoprotein D1 polypeptide 16kDa; hypothetical protein LOC100129492
SNRPD2	small nuclear ribonucleoprotein D2 polypeptide 16.5kDa; similar to hCG2040270
SNRPD3	small nuclear ribonucleoprotein D3 polypeptide 18kDa
snrpa	small nuclear ribonucleoprotein polypeptide A
SNRPA1	small nuclear ribonucleoprotein polypeptide A'
SNRPB2	small nuclear ribonucleoprotein polypeptide B''
SNRPE	small nuclear ribonucleoprotein polypeptide E-like 1; small nuclear ribonucleoprotein polypeptide E; similar to hCG23490
snrpf	small nuclear ribonucleoprotein polypeptide F
SNRPB	small nuclear ribonucleoprotein polypeptides B and B1
SF3A2	splicing factor 3a, subunit 2, 66kDa
SF3A3	splicing factor 3a, subunit 3, 60kDa
SMN2	survival of motor neuron 1, telomeric; survival of motor neuron 2, centromeric
TXNL4A	thioredoxin-like 4A
ZCRB1	zinc finger CCHC-type and RNA binding motif 1
	mitochondrion
BDH2	3-hydroxybutyrate dehydrogenase, type 2
ATPAF2	ATP synthase mitochondrial F1 complex assembly factor 2
ABCF2	ATP-binding cassette, sub-family F (GCN20), member 2
DDX28	DEAD (Asp-Glu-Ala-Asp) box polypeptide 28
GFM1	G elongation factor, mitochondrial 1
KIAA0101	KIAA0101
MTERFD1	MTERF domain containing 1
NDUFA1	NADH dehydrogenase (ubiquinone) 1 alpha subcomplex, 1, 7.5kDa
NFS1	NFS1 nitrogen fixation 1 homolog (S. cerevisiae)
PTCD3	Pentatricopeptide repeat domain 3
REXO2	REX2, RNA exonuclease 2 homolog (S. cerevisiae)
SCO1	SCO cytochrome oxidase deficient homolog 1 (yeast)
STARD7	StAR-related lipid transfer (START) domain containing 7
TSFM	Ts translation elongation factor, mitochondrial
XPNPEP3	X-prolyl aminopeptidase (aminopeptidase P) 3, putative
acsbg2	acyl-CoA synthetase bubblegum family member 2
ACSF3	acyl-CoA synthetase family member 3
ACSL4	acyl-CoA synthetase long-chain family member 4
AP2M1	adaptor-related protein complex 2, mu 1 subunit
AK2	adenylate kinase 2
AIFM1	apoptosis-inducing factor, mitochondrion-associated, 1
CPT1A	carnitine palmitoyltransferase 1A (liver)
CLIC4	chloride intracellular channel 4
C12orf10	chromosome 12 open reading frame 10
COQ2	coenzyme Q2 homolog, prenyltransferase (yeast)
CHCHD4	coiled-coil-helix-coiled-coil-helix domain containing 4
C1QBP	complement component 1, q subcomponent binding protein
CKB	creatine kinase, brain
CKMT2	creatine kinase, mitochondrial 2 (sarcomeric)
COX4I1	cytochrome c oxidase subunit IV isoform 1
DHODH	dihydroorotate dehydrogenase
DNM1L	dynamin 1-like
endog	endonuclease G
FAM136A	family with sequence similarity 136, member A
FDXR	ferredoxin reductase
GOT2	glutamic-oxaloacetic transaminase 2, mitochondrial (aspartate aminotransferase 2)
QARS	glutaminyl-tRNA synthetase
GPAM	glycerol-3-phosphate acyltransferase, mitochondrial
GATM	glycine amidinotransferase (L-arginine:glycine amidinotransferase)
GARS	glycyl-tRNA synthetase
HSPE1	heat shock 10kDa protein 1 (chaperonin 10)
HSPD1	heat shock 60kDa protein 1 (chaperonin) pseudogene 5; heat shock 60kDa protein 1 (chaperonin) pseudogene 6; heat shock 60kDa protein 1 (chaperonin) pseudogene 1; heat shock 60kDa protein 1 (chaperonin) pseudogene 4; heat shock 60kDa protein 1 (chaperonin)
HSPA9	heat shock 70kDa protein 9 (mortalin)
HCLS1	hematopoietic cell-specific Lyn substrate 1
HARS2	histidyl-tRNA synthetase 2, mitochondrial (putative)
, DTD1	D-tyrosyl-tRNA deacylase 1 homolog (S. cerevisiae)
HAGH	hydroxyacylglutathione hydrolase
ILF3	interleukin enhancer binding factor 3, 90kDa
LRRC59	leucine rich repeat containing 59
LONP1	lon peptidase 1, mitochondrial
kars	lysyl-tRNA synthetase
ME2	malic enzyme 2, NAD(+)-dependent, mitochondrial
MRM1	mitochondrial rRNA methyltransferase 1 homolog (S. cerevisiae)
MRPL10	mitochondrial ribosomal protein L10
MRPL12	mitochondrial ribosomal protein L12
MRPL17	mitochondrial ribosomal protein L17
mrpl22	mitochondrial ribosomal protein L22
MRPL3	mitochondrial ribosomal protein L3
MRPL32	mitochondrial ribosomal protein L32
mrpl37	mitochondrial ribosomal protein L37
MRPL4	mitochondrial ribosomal protein L4
MRPL45	mitochondrial ribosomal protein L45
MRPL47	mitochondrial ribosomal protein L47
MRPL51	mitochondrial ribosomal protein L51
MRPL52	mitochondrial ribosomal protein L52
MRPL54	mitochondrial ribosomal protein L54
MRPS10	mitochondrial ribosomal protein S10
MRPS12	mitochondrial ribosomal protein S12
MRPS18B	mitochondrial ribosomal protein S18B
MRPS22	mitochondrial ribosomal protein S22
MRPS25	mitochondrial ribosomal protein S25
MRPS27	mitochondrial ribosomal protein S27
MRPS33	mitochondrial ribosomal protein S33
mrps6	mitochondrial ribosomal protein S6
MECR	mitochondrial trans-2-enoyl-CoA reductase
NNT	nicotinamide nucleotide transhydrogenase
PMPCA	peptidase (mitochondrial processing) alpha
PTRH2	peptidyl-tRNA hydrolase 2
PRDX3	peroxiredoxin 3
PEMT	phosphatidylethanolamine N-methyltransferase
PEBP1	phosphatidylethanolamine binding protein 1
PCK2	phosphoenolpyruvate carboxykinase 2 (mitochondrial)
pabpn1	poly(A) binding protein, nuclear 1
PNPT1	polyribonucleotide nucleotidyltransferase 1
PIN4	protein (peptidylprolyl cis/trans isomerase) NIMA-interacting, 4 (parvulin)
PPP2CA	protein phosphatase 2 (formerly 2A), catalytic subunit, alpha isoform
PTPMT1	protein tyrosine phosphatase, mitochondrial 1
pycr1	pyrroline-5-carboxylate reductase 1
PC	pyruvate carboxylase
QTRT1	queuine tRNA-ribosyltransferase 1
ABCE1	similar to ATP-binding cassette, sub-family E, member 1; ATP-binding cassette, sub-family E (OABP), member 1
MRPL20	similar to mitochondrial ribosomal protein L20; mitochondrial ribosomal protein L20
SSBP1	single-stranded DNA binding protein 1
SLC25A30	solute carrier family 25, member 30
SLC25A33	solute carrier family 25, member 33
SAMM50	sorting and assembly machinery component 50 homolog (S. cerevisiae)
snn	stannin
STOML2	stomatin (EPB72)-like 2
SDHB	succinate dehydrogenase complex, subunit B, iron sulfur (Ip)
TRMU	tRNA 5-methylaminomethyl-2-thiouridylate methyltransferase
THG1L	tRNA-histidine guanylyltransferase 1-like (S. cerevisiae)
txn	thioredoxin
TIMM10	translocase of inner mitochondrial membrane 10 homolog (yeast)
TIMM13	translocase of inner mitochondrial membrane 13 homolog (yeast)
TIMM17A	translocase of inner mitochondrial membrane 17 homolog A (yeast)
TIMM22	translocase of inner mitochondrial membrane 22 homolog (yeast)
TIMM50	translocase of inner mitochondrial membrane 50 homolog (S. cerevisiae)
timm8a	translocase of inner mitochondrial membrane 8 homolog A (yeast)
TOMM22	translocase of outer mitochondrial membrane 22 homolog (yeast)
TOMM34	translocase of outer mitochondrial membrane 34
TOMM40	translocase of outer mitochondrial membrane 40 homolog (yeast)
tomm40l	translocase of outer mitochondrial membrane 40 homolog (yeast)-like
TMEM186	transmembrane protein 186
TMEM70	transmembrane protein 70
WARS2	tryptophanyl tRNA synthetase 2, mitochondrial
UQCRH	ubiquinol-cytochrome c reductase hinge protein-like; ubiquinol-cytochrome c reductase hinge protein
UCP2	uncoupling protein 2 (mitochondrial, proton carrier)
VARS	valyl-tRNA synthetase
YRDC	yrdC domain containing (E. coli)
	small nuclear ribonucleoprotein complex
DDX23	DEAD (Asp-Glu-Ala-Asp) box polypeptide 23
PHF5A	PHD finger protein 5A
PRPF8	PRP8 pre-mRNA processing factor 8 homolog (S. cerevisiae)
SNRPG	hypothetical protein LOC100132425; similar to small nuclear ribonucleoprotein polypeptide G; small nuclear ribonucleoprotein polypeptide G; small nuclear ribonucleoprotein G-like protein
RRP9	ribosomal RNA processing 9, small subunit (SSU) processome component, homolog (yeast)
SNRPD1	small nuclear ribonucleoprotein D1 polypeptide 16kDa; hypothetical protein LOC100129492
SNRPD2	small nuclear ribonucleoprotein D2 polypeptide 16.5kDa; similar to hCG2040270
SNRPD3	small nuclear ribonucleoprotein D3 polypeptide 18kDa
SNRPA1	small nuclear ribonucleoprotein polypeptide A'
SNRPB2	small nuclear ribonucleoprotein polypeptide B''
SNRPC	small nuclear ribonucleoprotein polypeptide C
SNRPE	small nuclear ribonucleoprotein polypeptide E-like 1; small nuclear ribonucleoprotein polypeptide E; similar to hCG23490
snrpf	small nuclear ribonucleoprotein polypeptide F
SNRPB	small nuclear ribonucleoprotein polypeptides B and B1
SF3A2	splicing factor 3a, subunit 2, 66kDa
	ribosome
APEX1	APEX nuclease (multifunctional DNA repair enzyme) 1
ABCF1	ATP-binding cassette, sub-family F (GCN20), member 1
IMP3	IMP3, U3 small nucleolar ribonucleoprotein, homolog (yeast)
FXR2	fragile X mental retardation, autosomal homolog 2
MRPL10	mitochondrial ribosomal protein L10
MRPL12	mitochondrial ribosomal protein L12
MRPL17	mitochondrial ribosomal protein L17
mrpl22	mitochondrial ribosomal protein L22
MRPL3	mitochondrial ribosomal protein L3
MRPL32	mitochondrial ribosomal protein L32
mrpl37	mitochondrial ribosomal protein L37
MRPL4	mitochondrial ribosomal protein L4
MRPL45	mitochondrial ribosomal protein L45
MRPL47	mitochondrial ribosomal protein L47
MRPL51	mitochondrial ribosomal protein L51
MRPL52	mitochondrial ribosomal protein L52
MRPL54	mitochondrial ribosomal protein L54
MRPS10	mitochondrial ribosomal protein S10
MRPS12	mitochondrial ribosomal protein S12
MRPS18B	mitochondrial ribosomal protein S18B
MRPS22	mitochondrial ribosomal protein S22
MRPS25	mitochondrial ribosomal protein S25
MRPS27	mitochondrial ribosomal protein S27
MRPS33	mitochondrial ribosomal protein S33
mrps6	mitochondrial ribosomal protein S6
NPM1	nucleophosmin 1 (nucleolar phosphoprotein B23, numatrin) pseudogene 21; hypothetical LOC100131044; similar to nucleophosmin 1; nucleophosmin (nucleolar phosphoprotein B23, numatrin)
PRMT3	protein arginine methyltransferase 3
QTRT1	queuine tRNA-ribosyltransferase 1
RSL1D1	ribosomal L1 domain containing 1
RPL23	ribosomal protein L23 pseudogene 6; ribosomal protein L23
RPL31	ribosomal protein L31 pseudogene 49; ribosomal protein L31 pseudogene 17; ribosomal protein L31
RPL5	ribosomal protein L5 pseudogene 34; ribosomal protein L5 pseudogene 1; ribosomal protein L5
RPL7L1	ribosomal protein L7-like 1; ribosomal protein L7 pseudogene 14; ribosomal protein L7 pseudogene 21; ribosomal protein L7 pseudogene 22; ribosomal protein L7 pseudogene 46
RPS6KB1	ribosomal protein S6 kinase, 70kDa, polypeptide 1
RPS9	ribosomal protein S9; ribosomal protein S9 pseudogene 4
RRBP1	ribosome binding protein 1 homolog 180kDa (dog)
SRP68	signal recognition particle 68kDa
MRPL20	similar to mitochondrial ribosomal protein L20; mitochondrial ribosomal protein L20
SERP1	stress-associated endoplasmic reticulum protein 1
UBA52	ubiquitin A-52 residue ribosomal protein fusion product 1
